# Supplementary material for: Hidden diversity: DNA metabarcoding reveals hyper-diverse benthic invertebrate communities
Source: BMC Ecol Evol. 2023 May 17;23:19. doi: 10.1186/s12862-023-02118-w (PMC10189981; doi:10.1186/s12862-023-02118-w)
Supplement: Supplementary file 3 — Additional file 3: Appendix 3. Raw data post JAMP processing, to be used in Appendix 2. Composed of 4 csv files. [file 12862_2023_2118_MOESM3_ESM.zip]

Archive with 4 entries (4 files):
- Appendix3A_ReadTable.csv
- Appendix3B_OTU_taxonomy.csv
- Appendix3C_PCRs.csv
- Appendix3D_SampleMetadata.csv
