# Supplementary material for: Hidden diversity: DNA metabarcoding reveals hyper-diverse benthic invertebrate communities
Source: BMC Ecol Evol. 2023 May 17;23:19. doi: 10.1186/s12862-023-02118-w (PMC10189981; doi:10.1186/s12862-023-02118-w)
Supplement: Supplementary file 3 — Additional file 3: Appendix 3. Raw data post JAMP processing, to be used in Appendix 2. Composed of 4 csv files. [file 12862_2023_2118_MOESM3_ESM.zip › Appendix3A_ReadTable.csv]

OTU_ID	OTU_1	OTU_2	OTU_3	OTU_4	OTU_5	OTU_6	OTU_7	OTU_8	OTU_9	OTU_10	OTU_11	OTU_12	OTU_13	OTU_14	OTU_15	OTU_16	OTU_17	OTU_18	OTU_19	OTU_20	OTU_21	OTU_22	OTU_23	OTU_24	OTU_25	OTU_26	OTU_27	OTU_28	OTU_29	OTU_30	OTU_31	OTU_32	OTU_33	OTU_34	OTU_35	OTU_36	OTU_37	OTU_38	OTU_39	OTU_40	OTU_41	OTU_42	OTU_43	OTU_44	OTU_45	OTU_46	OTU_47	OTU_48	OTU_49
J.NEG1	0	0	0	1	0	0	0	0	0	0	0	0	0	0	0	0	0	0	0	0	0	0	0	2	0	0	0	0	0	0	1	0	0	1	3	1	0	0	0	0	0	0	0	0	0	0	0	0	1
J.NEG2	0	0	2	1	0	0	1	1	0	1	0	0	0	0	0	0	0	0	1	1	0	2	0	0	0	0	0	0	0	0	0	0	0	0	0	0	0	0	2	0	0	0	0	0	0	0	0	0	2
J.NEG3	0	0	0	0	0	0	0	0	0	0	0	0	0	0	0	0	0	0	0	0	0	0	0	0	0	0	0	0	0	0	0	0	0	0	0	0	0	0	0	0	0	0	0	0	0	0	0	1	0
J.NEG4	0	0	1	0	0	0	0	0	0	0	0	0	0	0	0	0	0	0	0	0	0	0	0	0	0	0	0	1	0	0	0	0	0	0	0	0	0	0	0	0	0	0	0	0	0	0	0	0	0
J.NEG5	1	0	0	0	0	0	1	0	0	0	3	0	0	0	0	0	0	0	0	0	0	0	0	0	0	0	0	0	0	0	0	0	0	0	0	0	0	0	0	0	0	0	0	0	0	0	0	0	1
J.NEG6	0	3	1	0	0	0	0	1	0	0	0	0	0	2	0	0	0	0	0	0	0	0	1	0	2	0	0	0	0	0	0	0	0	0	0	0	0	0	0	0	0	0	0	0	0	0	0	0	1
J.NEG7	0	0	4	0	0	0	1	0	0	0	0	0	0	0	0	0	1	0	0	0	0	0	0	0	0	0	0	0	0	0	1	1	0	0	0	1	0	0	0	0	0	0	1	0	0	0	1	0	1
J.NEG8	0	0	1	0	0	0	2	0	1	0	1	0	0	0	0	1	0	0	0	1	0	3	0	0	0	0	0	0	1	0	0	0	0	2	0	0	0	0	1	0	0	0	1	0	0	0	0	0	0
J01	0	4835	0	0	0	49	1871	0	1094	0	9972	2053	0	0	0	0	0	0	0	0	0	103	76584	0	0	0	0	0	1750	351	0	0	0	0	0	456	0	0	0	15867	0	666	1537	0	0	0	294	1989	0
J02	0	0	0	0	0	0	0	0	0	0	0	0	0	0	0	0	0	0	1428	0	0	0	0	0	0	0	0	5208	0	59	1763	0	0	0	0	2962	0	0	3455	0	0	0	0	0	0	16926	0	0	12668
J02.T	0	0	0	0	0	0	0	0	0	0	0	0	0	0	0	0	0	0	713	0	0	0	0	0	0	0	0	3792	0	39	2327	0	0	0	0	1737	0	0	2651	0	0	0	0	0	0	13391	0	0	9774
J03	0	4245	0	0	0	0	10677	0	2205	0	2197	272	0	0	0	4072	0	0	0	32018	0	10851	0	0	0	0	0	0	0	0	0	0	0	96	0	0	0	0	0	0	0	30	0	0	0	0	0	4883	0
J04	0	0	0	0	0	0	23	12567	0	0	0	0	40	0	0	0	0	0	2491	0	11398	0	0	0	0	0	0	5309	0	0	12111	0	67	0	0	67	0	0	11884	0	0	0	0	0	0	0	770	27	0
J05	0	0	0	0	0	173	0	0	0	0	222	0	0	10	0	0	0	0	0	0	123	0	138	0	0	0	0	0	140	0	35	0	0	0	0	0	0	0	0	0	0	0	0	0	0	0	0	0	21075
J06	5596	1	0	0	0	0	2	5	0	0	2	74	0	0	0	2	0	0	0	2	2	0	7	0	0	0	0	0	2	2	0	0	0	0	0	0	0	0	0	0	0	0	0	0	0	6	0	0	2
J07	0	0	65	5534	0	0	3814	0	7740	0	0	0	0	0	0	13084	0	0	0	21116	0	6741	0	0	0	0	0	0	0	0	0	0	0	379	0	0	0	0	0	0	0	0	0	0	0	0	870	1138	0
J08	0	0	0	0	0	0	0	5796	0	0	0	35280	0	70	0	0	0	0	1849	0	0	0	0	0	0	0	0	21944	4343	0	0	0	7043	0	0	2102	0	0	5728	1213	0	0	0	0	0	13412	0	0	0
J09	4462	0	0	0	0	0	0	0	0	0	40094	5000	0	0	0	0	0	0	0	0	3643	0	12790	0	0	0	0	0	3301	0	1028	0	0	0	0	0	0	0	4254	0	0	0	0	0	0	0	0	0	86406
J10	0	3871	0	19070	0	0	12824	0	0	24	3798	0	0	0	0	228	0	0	0	1030	0	257	0	0	0	0	0	0	0	0	0	0	0	10312	0	0	0	0	0	0	0	0	120	0	0	0	622	2754	14
J11	0	0	1191	9994	0	0	5230	0	0	13571	8019	1106	0	0	0	0	0	0	0	480	0	119	1382	0	0	0	0	0	0	0	0	0	0	782	1971	0	0	0	0	1082	0	6624	11931	683	0	0	6028	182	0
J12	0	12411	0	99	0	98	172	227	0	0	296	0	0	0	0	0	0	0	0	5	0	13	4217	0	0	0	0	0	0	0	0	0	0	0	389	0	0	0	0	0	3	0	5	5	0	0	0	0	6
J13	0	30951	0	0	0	0	0	20	0	0	138	13151	0	0	0	0	0	0	0	0	5073	0	0	0	0	0	0	0	1337	265	0	29173	0	0	1018	1196	5248	105	0	0	0	0	0	0	0	0	0	0	0
J14	0	0	0	0	0	0	0	0	0	0	0	2407	0	4181	0	143	0	0	0	579	616	113	0	0	335	1762	0	0	241	0	1996	0	2647	0	0	0	0	0	0	0	0	0	0	0	0	0	105	0	11498
J15	1713	1294	0	0	0	0	0	0	0	0	0	4	0	1	0	1	0	0	1	0	1	0	5	0	0	0	0	0	0	0	0	0	0	0	0	0	0	0	0	1	0	0	0	0	0	2	0	0	2
J16	0	38446	0	0	0	0	0	0	0	0	0	7197	0	0	0	0	0	0	0	0	397	0	0	0	0	0	0	0	16743	186	541	345	0	0	9998	1577	10566	0	0	0	0	0	0	0	0	0	0	0	0
J17	1428	0	0	0	0	0	7186	11013	0	0	0	0	1365	1301	0	10489	95616	0	0	25310	2094	0	0	0	27192	0	0	0	706	0	0	0	351	0	0	522	0	0	0	0	0	0	0	0	0	0	0	365	0
J18	7092	0	0	0	0	0	0	0	0	0	0	0	0	3609	0	0	0	0	3740	0	0	0	0	0	0	38137	0	0	678	0	0	0	4441	0	0	0	0	0	0	0	0	0	0	0	0	0	0	0	0
J19	0	15432	91237	2572	0	0	0	4040	0	0	4764	0	0	0	0	0	0	0	0	0	267	0	0	0	0	0	0	0	107	0	186	0	0	0	18	3595	0	238	0	64	0	0	0	3070	0	0	1357	0	9531
J20	7798	0	0	0	0	0	3915	186	0	0	0	0	0	0	0	0	0	0	0	0	0	0	0	0	0	0	0	0	17881	52	6099	0	0	0	0	32076	0	0	2568	0	0	0	0	0	0	0	0	0	0
J21	0	1082	0	0	0	0	782	0	0	0	28635	6715	0	0	0	0	0	0	0	781	0	0	0	0	0	0	0	0	5031	0	1878	0	0	0	768	4219	0	0	0	3090	1681	21	1211	0	0	0	0	152	0
J22	0	0	0	14019	0	0	0	0	0	0	0	0	0	4602	0	0	0	0	36904	0	3382	0	0	0	0	0	0	7082	0	0	2643	0	0	0	0	1003	0	0	18577	0	0	0	0	0	0	4994	0	0	0
J23	0	6077	0	15435	0	212	19794	0	2840	107	3439	702	0	0	0	16933	0	0	0	11462	0	6291	780	0	0	0	0	0	0	0	0	0	0	10108	0	0	0	0	0	1032	0	258	0	0	0	0	2637	537	0
J24	0	0	0	0	0	0	1301	9628	0	0	0	0	62	2514	0	0	0	0	164	17	4989	0	0	0	0	0	0	7488	0	0	3392	0	456	0	0	0	0	0	1986	0	0	0	0	0	0	0	645	0	0
J25	0	0	0	0	0	1504	0	0	0	0	2224	0	0	2150	0	0	0	0	0	701	631	0	404	0	0	1854	0	0	0	0	1566	0	0	0	21	0	0	0	0	0	0	0	0	0	0	0	0	0	13002
J26	2014	2	1	0	0	0	0	1	0	0	1	177	0	2	0	2	0	0	0	23	1	2	49	0	0	0	39	4	1	2	0	2	0	0	0	0	0	0	5	0	1	0	0	0	0	4	1	0	0
J27	0	0	4499	2255	0	0	2074	0	1638	2591	0	0	0	0	0	942	0	0	0	1083	0	371	0	0	0	0	0	0	11	0	0	0	0	0	106	6	0	0	0	0	36	509	0	0	0	0	37	74	0
J28	12377	0	0	0	0	0	0	0	0	0	0	0	0	0	0	0	0	0	18361	0	0	0	10083	0	0	0	0	0	0	0	0	0	0	0	0	0	0	0	0	0	0	0	0	0	0	0	0	0	0
J28.T	15568	0	0	0	0	0	0	0	0	0	0	0	0	0	0	0	0	0	22546	0	0	0	11194	0	0	0	0	0	0	0	0	0	0	0	0	0	0	0	0	0	0	0	0	0	0	0	0	0	0
J29	1519	491	0	0	0	0	0	0	0	0	8259	14922	0	0	0	0	0	0	0	0	1874	0	18239	0	0	0	0	241	6212	0	427	0	0	0	583	139	0	0	9991	0	0	0	0	0	0	0	0	0	32894
J30	0	1591	0	43691	0	0	24218	0	29	0	1361	519	0	0	0	237	0	0	0	2188	0	856	0	0	0	0	0	0	0	0	0	0	0	39489	0	0	0	0	0	0	0	0	81	0	0	0	2606	4287	0
J31	0	0	46979	0	0	0	1219	0	0	21832	14111	0	0	0	0	0	0	0	0	0	0	95	578	0	0	0	0	0	0	0	0	0	0	0	0	0	0	0	0	0	199	4973	2848	0	0	0	0	0	0
J32	0	12707	0	0	0	129	908	0	0	0	6847	2481	0	0	0	0	0	0	0	0	0	57	41049	0	0	0	0	0	0	0	0	0	85	0	0	0	366	0	0	0	99	0	2358	0	0	0	669	0	0
J33	0	9230	0	0	0	905	0	0	0	0	0	17793	0	0	0	0	0	0	0	0	12524	0	0	0	0	0	0	0	1319	83	0	13	0	0	343	538	5294	0	0	0	0	42	0	0	0	0	0	0	113
J34	0	0	0	0	0	0	20	0	0	0	0	1723	0	1972	0	0	0	0	0	83	0	0	100	0	0	0	0	0	0	0	859	0	209	0	108	118	0	0	0	0	0	0	0	0	0	0	33	0	61910
J35	252	380	1	5	0	0	1	587	0	10	0	0	0	0	0	368	2	0	0	0	0	17	1	0	0	49	0	0	0	0	0	0	0	0	0	0	0	0	0	0	0	0	0	0	0	0	121	0	7
J36	0	16865	0	0	0	0	0	0	0	0	0	5557	0	0	0	0	0	0	0	0	0	0	5047	0	0	0	0	0	3426	0	0	0	0	0	4707	0	1230	0	0	0	0	0	0	0	0	0	0	0	0
J37	545	0	0	0	0	0	1029	0	0	34	0	0	0	115	0	27540	53635	0	0	5353	47	0	0	0	0	0	0	0	585	0	0	0	0	0	0	160	0	0	0	0	0	0	0	0	0	0	0	111	15
J38	13604	0	0	0	0	0	0	0	0	0	0	0	0	702	0	0	0	0	4849	0	2585	0	0	112604	0	0	0	77	0	0	0	0	3803	0	0	0	0	0	0	0	0	0	0	0	0	0	0	0	0
J39	0	647	41828	233	0	0	671	0	0	0	12719	0	0	0	0	0	0	0	0	0	0	0	65	0	0	0	0	0	369	583	0	0	0	0	14	187	0	157	230	21	0	0	550	2343	0	38	874	130	0
J40	9603	0	0	0	0	0	808	0	0	0	0	0	0	0	0	0	0	0	1002	113	3280	0	0	0	0	0	0	0	17827	123	10252	0	0	0	0	10249	0	0	10358	0	0	0	0	0	0	0	0	0	0
J41	0	4781	0	0	0	25575	654	0	245	0	42738	3461	0	0	0	0	0	0	0	185	0	0	0	0	0	0	0	0	33	0	365	0	0	0	0	0	0	0	0	0	0	0	986	0	0	0	1174	276	0
J42	0	0	0	0	0	0	0	859	0	0	0	0	0	5608	0	0	0	0	7323	0	0	0	0	0	0	2454	0	59	6174	2211	0	0	73	0	0	3113	0	0	6991	0	0	0	0	0	0	0	0	0	0
J43	0	473	0	258	0	2654	12839	0	3687	304	0	729	0	0	0	32437	0	0	0	6643	0	8022	1178	0	0	0	0	0	63	0	0	0	0	0	0	0	0	0	0	0	0	613	0	0	0	0	2129	1585	0
J43.T	0	669	0	314	0	4255	19966	0	5550	415	0	933	0	0	0	28413	0	0	0	6290	0	7233	1283	0	0	0	0	0	56	0	0	0	0	0	0	0	0	0	0	0	0	1291	0	0	0	0	3883	2834	0
J44	0	0	0	0	0	0	341	0	0	0	0	0	0	579	0	19348	0	0	786	0	3901	0	0	0	0	0	0	0	0	0	3921	0	75	0	0	0	0	0	1430	0	0	0	0	0	0	0	653	0	0
J44.T	0	0	0	0	0	0	487	0	0	0	0	0	0	894	0	17184	0	0	766	0	6690	0	0	0	0	0	0	0	0	0	6028	0	68	0	0	0	0	0	1406	0	0	0	0	0	0	0	986	0	0
J45	0	0	0	0	0	957	0	0	0	0	0	0	0	0	0	0	0	0	0	0	221	0	0	0	0	0	0	0	0	0	1338	157	0	0	281	43	0	0	0	0	0	0	0	0	0	0	0	0	57337
J46	15730	0	0	0	0	0	0	0	0	0	0	0	0	0	0	410	0	0	0	347	0	0	0	0	0	0	1122	0	0	0	0	0	0	0	0	0	0	0	0	0	0	0	0	0	0	0	0	0	0
J47	0	0	6338	4927	0	0	28735	0	5744	0	0	0	0	0	0	19812	0	0	0	13880	0	2476	0	0	0	0	0	0	127	0	0	0	0	2638	0	72	0	0	0	0	0	0	0	0	0	0	4696	2629	0
J47.T	0	0	6475	5039	25	0	20996	0	4132	0	0	0	0	0	0	30876	0	0	0	18624	0	4001	0	0	0	0	0	0	156	0	0	0	0	2901	0	81	0	0	0	0	0	0	0	0	0	0	2909	1801	0
J48	8519	0	0	0	0	0	0	93	0	0	0	34275	0	2887	0	0	0	0	4846	0	0	0	0	0	0	0	0	0	0	0	3594	0	0	0	0	11175	0	0	12371	0	0	0	0	0	0	0	0	0	0
J49	847	9298	5	0	0	0	3	71	0	0	0	4	0	0	0	29	0	0	0	34	0	14	29	0	14	0	0	0	0	70	0	0	0	0	0	0	0	0	41	0	0	0	0	0	0	0	7	0	4
J50	0	3109	0	0	0	0	430	0	0	16507	32324	1852	0	0	0	0	0	0	0	0	0	0	0	0	0	0	0	0	0	0	0	0	0	2159	4680	0	0	0	0	0	0	0	4315	0	0	0	0	13	0
J51	0	0	1040	1067	0	0	518	0	0	7	68	2	0	0	0	0	0	0	0	579	0	308	216	0	0	0	0	0	151	0	0	0	0	0	54	0	0	3	0	29	0	78	700	13	0	0	464	123	0
J52	0	0	0	0	0	0	0	0	0	0	93583	1355	0	0	0	0	0	0	0	0	0	0	4305	0	0	0	0	0	3101	0	0	0	0	0	423	0	4871	0	0	0	10222	0	0	0	0	0	0	0	0
J53	0	20869	0	0	0	3553	150	0	0	0	0	12075	0	0	0	0	0	0	0	0	5426	0	0	0	0	0	0	0	0	1831	0	19256	0	0	1320	2704	4874	2048	0	0	0	0	0	0	0	0	20	0	0
J54	0	0	0	0	0	396	58	0	0	0	712	1959	0	525	0	17	0	0	0	63	805	0	3676	0	0	0	0	0	0	0	10399	0	0	0	0	0	0	0	0	2365	0	0	0	0	0	0	0	0	56509
J55	6507	2841	0	0	0	0	225	0	0	0	27021	2159	0	0	0	0	0	0	471	0	0	0	0	0	0	0	0	0	0	0	594	0	0	0	0	0	0	0	0	0	0	0	0	0	0	0	33	0	0
J55.T	6103	2827	0	0	0	0	223	0	0	0	25112	1990	0	0	0	0	0	0	524	0	0	0	0	0	0	0	0	0	0	0	553	0	0	0	0	0	0	0	0	0	0	0	0	0	0	0	22	0	0
J56	0	43523	0	0	0	2727	0	0	0	0	0	730	0	0	0	0	0	0	0	0	2858	0	0	0	0	0	0	0	257	155	977	0	0	0	1455	0	0	133	0	0	0	0	0	0	0	0	0	0	0
J57	69	60	0	0	0	0	3489	0	0	0	0	0	0	436	0	24051	122523	0	0	590	0	0	0	0	1574	0	0	0	34	0	0	0	0	0	0	0	0	0	0	0	0	0	0	0	0	0	84	1533	0
J58	5564	0	0	0	0	0	0	3	0	0	0	0	0	2	0	3	0	0	51	1	10	1	3	0	0	152	0	0	0	0	0	0	19	0	0	1	1	0	0	2	0	0	0	170	0	0	0	0	2
J59	0	146	107288	1922	0	0	27	0	0	0	17732	0	0	0	0	0	0	0	0	0	0	0	0	0	0	0	0	0	367	254	968	0	0	0	0	2435	0	294	0	0	0	0	0	400	0	658	0	424	0
J60	270	0	0	0	0	0	0	0	0	0	0	0	0	0	0	0	0	0	0	0	448	0	0	28708	0	0	0	0	10861	0	582	0	0	0	0	32305	0	0	1024	0	0	0	0	0	0	119	20	0	0
J61	0	4304	0	9145	0	1493	13937	0	8254	0	0	158	0	0	0	14535	0	0	0	4061	0	6953	0	0	0	0	0	0	683	0	0	0	0	5322	0	0	0	0	0	545	0	120	0	0	0	0	6777	1895	0
J62	0	0	0	0	0	0	0	6115	0	0	0	0	0	28317	0	0	0	0	2496	0	1435	0	0	3779	0	7527	0	4851	1473	0	986	0	0	0	0	0	0	0	3616	31	0	0	0	0	0	1989	0	0	0
J63	0	1629	0	61	0	0	9670	0	10912	5688	0	811	0	27	0	248	0	0	0	5280	0	10883	0	0	0	0	0	0	254	0	0	0	0	0	1167	0	0	0	0	0	0	3997	39	0	0	0	1675	995	0
J64	0	0	0	0	0	0	49	23	0	0	0	0	1176	2762	0	12	76977	0	158	306	1309	0	0	0	0	0	0	25	0	0	0	0	188	0	0	0	0	0	0	0	0	0	0	0	0	0	1167	0	0
J65	0	0	0	0	0	0	0	0	0	0	5094	0	0	259	0	0	0	0	0	0	3282	0	0	0	0	0	0	0	59	0	1840	0	0	0	74	0	1789	0	0	0	0	0	0	0	0	0	0	0	71113
J66	9586	0	0	0	0	0	11	11807	0	0	0	758	0	124	0	632	41	0	0	2527	10	0	0	0	0	0	576	0	0	0	0	0	0	0	0	0	0	0	0	0	6	0	0	0	0	0	0	0	0
J67	0	0	0	11629	0	0	17918	0	0	0	7770	0	0	0	0	66	30	0	0	0	0	250	0	0	0	0	0	0	245	0	0	0	0	0	53187	0	0	0	0	0	0	0	22	0	0	0	0	0	0
J68	3075	0	0	0	0	0	0	6658	0	0	0	3042	0	310	0	34857	0	0	1838	0	547	0	0	0	0	1349	0	3446	0	0	85	0	841	0	0	0	0	0	4985	15314	0	0	0	0	0	0	0	0	1240
J69	8765	13447	0	0	0	0	5785	57611	0	0	0	901	28	6319	0	18493	31	0	0	4245	3951	164	0	0	24217	0	0	0	488	0	0	0	71	0	0	0	0	0	42	0	0	0	0	0	0	0	5707	333	0
J70	0	1454	0	1278	0	0	30891	0	263	221	3803	660	0	0	0	44885	0	0	0	32294	0	20056	0	0	0	0	0	0	0	0	0	0	32	39810	265	0	0	0	0	0	0	0	1960	0	0	0	4895	5934	0
J70.T	0	1630	0	1272	0	0	39049	0	307	253	4084	739	0	0	0	58373	0	0	0	38968	0	26131	0	0	0	0	0	0	0	0	0	0	33	45835	358	0	0	0	0	0	0	0	2594	0	0	0	5920	7895	0
J71	0	0	73390	20940	0	0	13093	0	17	0	4166	0	0	0	0	0	0	0	0	2691	0	1216	0	0	0	0	0	0	0	0	0	0	0	0	0	0	0	0	0	0	0	86	250	0	0	0	1885	1877	0
J71.T	0	0	131991	38301	0	0	33729	0	61	0	6391	0	0	0	0	0	0	0	0	3898	0	1768	0	0	0	0	0	0	0	0	0	0	0	0	0	0	0	0	0	0	0	268	706	50	0	0	5474	5766	0
J72	0	49	0	638	0	0	0	0	0	4352	102354	1709	0	0	0	0	0	0	0	0	0	0	55338	0	0	0	0	0	0	0	0	0	0	0	904	0	0	0	0	0	100	0	1560	0	0	0	0	0	0
J73	0	29688	0	0	0	2910	2341	0	0	0	0	3987	0	1495	0	645	0	0	0	4404	2393	0	0	0	0	0	0	0	0	0	0	0	0	0	0	0	94	0	0	0	0	0	0	0	0	0	1041	41	0
J74	0	0	0	0	0	0	0	0	0	0	192	226	0	593	0	175	0	0	0	1151	220	452	5557	0	871	0	0	0	63	991	18055	0	0	0	781	0	0	157	56	680	0	0	0	0	0	0	153	0	70103
J75	4457	2049	2	0	0	0	0	1	1	0	0	9	0	2	0	3	0	0	0	0	3	0	2	0	2	0	0	1	0	0	0	1	0	0	0	0	0	0	0	3	0	0	0	0	0	0	0	0	20
J76	0	32957	0	0	0	14587	0	0	0	0	0	189	0	0	0	0	0	0	0	0	0	0	0	0	0	0	0	0	214	0	27	0	0	0	1052	0	0	0	0	0	0	0	0	0	0	0	0	0	0
J77	12224	0	0	0	0	2570	292	978	0	0	0	0	0	0	0	0	0	0	0	4547	0	0	673	0	0	0	0	0	1668	0	0	147268	0	0	0	0	0	0	0	0	0	0	44	0	0	0	0	0	0
J78	2888	0	0	0	0	0	0	0	0	0	0	0	0	5749	0	0	57	0	146	14	0	0	0	0	0	16443	0	0	99	0	0	49	357	0	0	0	0	0	0	0	0	0	0	219	0	0	0	0	26
J79	0	6404	0	0	0	1393	11347	121	88	0	0	0	0	616	0	2241	0	0	0	381	0	175	0	0	0	0	0	0	0	0	0	0	42	0	0	0	0	0	0	0	0	0	0	3354	0	0	5253	2065	0
J80	15191	0	0	0	0	0	0	58820	0	0	0	0	0	0	0	20	0	0	0	0	2144	0	7877	0	0	0	0	0	3150	0	557	0	0	0	0	15285	0	0	1002	0	0	0	0	0	0	0	0	0	0
M.NEG1	0	0	1	0	3	0	0	3	0	0	0	0	0	0	1	0	1	0	1	0	0	0	0	0	0	0	0	0	0	0	0	0	1	0	1	0	0	0	0	0	0	1	0	0	0	0	0	0	0
M.NEG2	0	0	2	1	5	0	0	0	0	1	0	0	1	0	2	2	0	1	0	0	0	0	0	0	1	1	0	0	0	0	0	0	0	0	0	0	0	0	0	5	0	0	0	0	0	0	0	0	1
M.NEG3	0	0	0	0	2	0	0	0	0	0	0	1	1	0	0	0	0	1	0	0	0	0	0	0	4	0	0	0	0	0	0	0	0	0	0	0	0	0	0	0	0	0	0	0	0	0	0	0	0
M.NEG4	2	0	0	0	0	0	0	0	0	1	0	1	1	0	6	1	0	0	0	0	0	0	0	0	4	1	0	0	0	0	0	1	0	0	0	0	0	0	0	0	0	0	0	0	0	0	0	0	0
M.NEG5	0	1	0	0	3	0	0	0	0	0	0	1	1	0	2	1	0	2	0	0	0	0	0	0	0	0	0	0	0	3	0	0	0	0	0	0	0	1	0	1	0	0	1	0	0	0	0	0	0
M.NEG6	2	0	0	0	9	0	1	0	0	0	0	0	0	0	0	1	0	2	0	0	0	0	0	0	0	0	0	0	0	0	0	0	0	0	1	0	0	0	0	0	0	0	0	0	0	0	0	0	1
M.NEG7	0	0	0	0	3	0	0	0	0	0	0	0	0	0	0	0	0	0	0	0	0	0	0	0	1	0	0	0	0	0	0	0	0	0	0	0	0	0	0	0	0	0	0	0	0	1	0	0	0
M.NEG8	0	1	0	0	6	0	0	0	0	3	0	0	0	0	0	0	0	1	0	3	0	0	0	0	3	0	0	0	0	0	0	0	0	0	0	0	0	0	0	1	0	0	0	0	0	0	0	0	0
M01	0	11112	0	0	23536	11329	1288	0	0	0	3019	3876	0	0	0	0	0	0	0	0	0	1132	850	0	1427	0	0	0	2344	61	467	0	0	0	0	1065	0	0	0	8521	773	30	10501	0	0	1020	46	289	0
M02	0	0	0	0	5664	0	0	0	0	0	0	0	16723	24	0	1993	0	0	0	0	0	0	0	0	0	0	0	0	0	0	0	0	3183	0	0	0	0	0	0	0	0	0	0	0	0	0	0	0	0
M03	0	0	0	0	13489	0	17776	0	0	37110	0	4050	0	0	0	0	0	216	0	570	0	50	0	0	1800	0	0	0	0	0	0	0	0	0	609	0	0	0	0	0	0	0	3890	0	0	0	201	2349	0
M04	0	0	0	0	10343	0	0	8284	0	0	0	0	56121	0	0	797	0	0	0	0	0	0	0	0	17155	0	0	0	0	0	0	0	750	0	0	0	0	0	0	0	0	0	0	0	0	0	0	0	0
M05	0	0	0	0	61039	0	0	0	0	0	0	0	0	111	0	0	0	169	0	0	107	0	0	0	0	0	0	0	0	28659	0	0	0	0	0	0	0	0	0	0	0	0	0	0	0	0	0	0	0
M06	5856	10	0	0	165	22	15	0	0	13	0	6177	11	0	0	11	0	0	0	3541	0	0	4	0	23	0	6343	15	435	260	0	0	0	0	0	0	0	0	0	0	0	0	4	0	0	0	0	0	0
M07	0	0	0	0	9635	0	13836	0	0	3562	0	0	0	0	0	432	0	0	0	7980	0	35	0	0	1042	0	0	0	0	0	0	0	0	0	0	366	0	0	0	2152	0	0	1680	0	0	0	385	3160	0
M08	12967	0	0	0	519	0	0	75176	0	0	0	405	0	1057	12424	1750	0	0	0	1201	0	0	0	0	0	0	0	0	0	0	0	0	2094	0	0	0	0	0	0	0	0	0	0	0	0	0	0	0	0
M09	0	0	0	0	0	0	0	0	0	0	0	90129	0	0	0	0	0	0	0	1192	0	0	0	0	0	0	0	7277	13446	0	0	0	903	0	0	0	0	0	2618	0	0	0	0	0	0	0	0	0	0
M10	0	0	0	0	111268	0	5116	0	0	35418	0	3610	0	0	0	279	0	11453	0	0	0	479	2789	0	0	0	0	0	0	29	0	0	0	0	0	0	0	0	0	0	0	0	8400	0	0	0	244	704	0
M11	0	0	0	0	19723	0	15643	0	0	0	0	1138	0	0	0	0	0	6090	0	0	0	0	0	0	3833	0	0	0	0	64	0	0	0	0	0	0	0	0	0	0	558	13255	35312	0	0	0	14258	310	0
M12	0	167	0	0	6911	0	788	0	0	7364	0	534	0	0	0	0	0	12651	0	0	0	0	0	0	0	0	0	0	0	0	0	0	0	0	0	0	22	0	0	0	0	0	763	0	0	0	0	0	0
M13	0	4725	0	0	0	2295	0	0	0	0	0	16184	0	0	0	0	0	23371	0	0	1290	0	0	0	0	0	0	0	4164	102	0	0	0	0	0	0	262	0	0	0	0	0	0	0	0	0	0	0	0
M14	0	0	0	0	7566	0	57	0	0	0	0	4873	0	100	0	0	0	8129	0	0	252	0	0	0	5100	0	0	0	90	412	3170	0	1463	0	0	0	0	567	0	0	0	0	0	0	0	0	432	0	7552
M14.T	0	0	0	0	5850	0	31	0	0	0	0	2978	0	57	0	0	0	6404	0	22	105	0	0	0	3627	0	0	0	29	426	1237	0	1404	0	0	0	0	603	0	0	0	0	0	0	0	0	206	0	7294
M15	29801	48734	0	0	344	0	69	0	0	0	0	0	0	1822	0	49	0	0	0	0	0	0	0	0	49716	0	0	0	0	0	0	0	7333	0	0	0	0	0	0	0	0	0	0	0	0	0	45	0	0
M16	0	0	0	0	62	27362	0	0	0	16	0	1822	0	0	0	0	0	14231	0	0	0	0	3131	0	0	0	0	0	1384	0	199	0	0	0	1668	2126	2170	0	0	0	0	0	0	0	0	0	0	0	0
M17	1228	0	0	0	1941	0	557	0	0	0	0	0	9826	0	0	4299	0	0	0	17159	0	0	0	0	108885	0	0	0	0	0	0	0	510	0	0	0	0	0	0	0	0	0	0	0	0	0	0	34	0
M17.T	1419	0	0	0	2203	0	629	0	0	0	0	0	12852	0	0	3899	0	0	0	20218	0	0	0	0	149125	0	0	0	0	0	0	0	498	0	0	0	0	0	0	0	0	0	0	0	0	0	0	41	0
M18	48195	0	0	0	67660	0	96	0	0	0	0	0	0	0	0	0	0	0	0	0	0	0	0	0	38	0	0	0	0	0	0	0	0	0	0	0	0	0	0	0	0	0	0	0	0	0	0	0	0
M19	0	0	0	0	355	4	1144	0	0	0	0	0	4	0	3	0	0	6	0	0	0	0	0	0	15	0	0	0	0	83	0	0	595	0	0	1477	0	0	488	0	0	0	0	0	0	0	0	0	0
M20	0	0	796	0	25241	0	1666	0	0	0	0	0	0	0	0	0	0	0	0	0	0	0	0	0	0	0	0	0	0	249	0	0	0	0	0	828	0	0	0	2942	0	0	0	130	0	0	121	0	0
M21	0	186	0	0	28181	0	342	0	0	0	0	0	0	0	0	0	0	0	0	0	0	0	0	0	0	0	0	0	0	639	1545	0	0	0	0	303	0	0	0	13048	2091	0	28095	0	0	0	0	0	0
M22	0	0	0	0	0	0	0	0	0	0	0	0	0	111	0	205	0	0	0	709	0	0	0	0	0	0	0	0	0	0	0	0	0	0	0	0	0	0	0	0	0	0	0	0	0	3126	0	0	0
M23	0	0	0	0	43451	0	3003	0	0	29863	0	1815	0	81	0	73	0	0	0	44	0	0	0	0	493	0	0	0	0	0	0	0	0	0	0	0	0	0	0	0	0	0	6843	0	0	0	128	600	0
M23.T	0	0	0	0	51209	0	2540	0	0	30529	0	1812	0	44	0	181	0	0	0	43	0	0	0	0	463	0	0	0	0	0	0	0	0	0	0	0	0	0	0	0	0	0	6220	0	0	0	129	526	0
M24	0	0	0	0	10433	0	0	0	0	0	0	0	22958	0	0	0	0	0	0	0	6764	0	0	0	0	0	0	0	0	528	8524	0	0	0	0	0	0	0	6055	0	0	0	0	0	0	0	0	0	0
M25	0	0	0	0	41655	0	0	0	0	0	0	0	0	995	0	0	0	0	0	0	249	0	0	0	254	0	0	0	50	58159	1448	0	699	0	0	0	0	0	0	337	0	0	0	0	0	0	0	0	0
M26	1117	1	0	0	120	0	0	0	0	1	0	272	0	0	0	0	0	1	0	1	0	0	0	0	154	0	381	0	0	305	0	0	38	0	0	0	0	0	5	0	37	0	0	0	0	7	1	0	0
M27	0	0	76559	21180	3741	0	5380	0	0	0	0	0	0	0	0	0	0	0	0	0	0	70	0	0	3537	0	0	0	860	0	0	0	0	0	0	86	0	0	0	0	718	0	6516	0	0	0	0	224	0
M28	15518	0	0	0	7568	0	0	0	0	0	0	16436	0	2023	0	235	0	0	0	0	637	0	0	0	0	3168	0	291	0	0	0	0	4857	0	0	72	0	0	337	803	0	0	0	0	0	6359	0	0	0
M29	696	0	1	0	4	0	0	0	0	1	0	622	0	1	0	0	0	1	0	0	210	0	0	0	0	0	0	0	92	2	0	0	22	0	0	0	0	0	367	0	0	0	0	0	0	1	0	0	0
M30	0	604	0	56	29524	1743	488	0	0	81211	0	0	0	0	0	0	0	1345	0	141	0	61	1676	0	0	0	0	0	0	0	0	0	0	0	143	0	0	0	0	0	0	10285	20924	0	0	0	0	42	0
M31	0	0	10930	432	1323	0	656	0	0	56145	0	0	0	0	0	0	0	221	0	0	0	0	0	0	0	0	0	0	0	14	0	0	0	0	0	0	0	2567	0	1099	0	5101	1276	0	0	0	34	157	0
M32	0	9930	0	299	2139	0	734	0	0	0	0	47787	0	0	0	0	0	7636	0	0	0	0	475	0	0	0	0	0	0	83	0	0	0	0	0	0	815	7136	0	0	0	0	0	0	0	0	0	0	0
M33	0	4597	0	0	0	0	0	0	0	0	0	29222	0	0	0	0	0	11948	0	0	1358	0	0	0	0	0	0	0	3067	0	0	0	0	0	0	0	2701	0	0	0	0	0	0	0	0	0	0	0	0
M34	0	0	0	0	9734	0	55	0	0	0	0	11668	0	69	0	0	0	16216	0	654	76	0	0	0	130	0	0	0	0	263	1819	0	662	0	32	0	0	1513	0	0	0	0	0	0	0	0	0	0	38914
M35	3243	32191	0	0	6495	0	0	0	0	0	0	0	0	18608	0	287	0	0	0	0	0	0	0	0	17370	1348	0	0	0	0	0	0	4010	0	0	0	0	0	0	0	0	0	0	0	0	0	16862	0	0
M35.T	3826	32958	0	0	7486	0	0	0	0	0	0	0	0	15899	0	716	0	0	0	0	0	0	0	0	19132	1148	0	0	0	0	0	0	4354	0	0	0	0	0	0	0	0	0	0	0	0	0	14502	0	0
M36	0	4191	0	0	0	717	0	0	0	0	0	8880	0	0	0	0	0	33792	0	0	1210	0	0	0	0	0	0	0	7541	0	0	0	0	0	0	0	0	0	0	0	0	0	0	0	0	0	0	0	0
M37	0	0	0	0	450	0	1751	0	0	0	0	0	9496	0	0	3919	14233	0	0	24276	0	0	0	0	120664	0	0	0	0	0	0	0	235	0	0	0	0	0	0	0	0	0	325	0	0	0	0	433	0
M38	5683	0	0	0	0	0	0	0	0	0	0	0	0	0	0	0	0	0	42135	0	0	0	0	0	0	0	0	0	0	0	0	0	0	0	0	0	0	0	0	0	0	0	0	0	0	0	0	0	0
M38.T	6016	0	0	0	0	0	0	0	0	12	0	0	0	0	0	0	0	0	45150	0	0	0	0	0	12	0	0	0	0	0	0	0	0	0	0	0	0	0	0	0	0	0	0	0	0	0	0	0	0
M39	736	0	0	0	4972	0	0	0	0	0	0	0	0	0	83241	0	0	0	0	0	794	0	0	0	0	0	0	0	75	0	0	0	0	0	0	383	0	0	0	0	0	0	0	0	0	1956	0	0	0
M40	0	1136	10316	347	2863	0	116	0	0	0	0	0	354	0	0	0	0	0	0	768	0	0	0	0	0	0	0	0	0	1211	0	0	0	0	0	18	0	0	186	7386	0	1116	1731	0	0	212	595	0	0
M41	0	0	0	0	17444	0	3836	0	0	0	0	0	0	0	0	0	0	55	0	750	0	0	0	0	1087	0	0	0	0	0	264	0	0	0	0	0	0	0	0	2829	0	0	5839	0	0	0	0	0	0
M42	0	0	0	0	4635	0	0	0	0	0	0	0	2810	1025	1853	0	0	0	0	79	0	0	0	0	746	0	0	0	0	0	0	0	1592	0	0	0	0	0	0	0	0	0	0	0	0	0	0	0	0
M43	0	176	0	560	16672	0	2628	0	0	0	0	574	0	142	0	1029	0	0	0	0	0	0	0	0	258	0	0	0	0	0	0	0	0	0	0	0	0	0	0	0	0	14	7183	0	0	0	376	775	0
M44	0	0	0	0	7368	0	0	70	0	0	0	0	69412	0	5492	30	0	0	0	0	0	0	0	10209	0	0	0	0	0	0	0	0	0	0	0	0	0	0	989	0	0	0	0	0	0	0	0	0	0
M45	0	0	0	0	51335	156	0	0	0	0	0	0	0	407	0	0	22868	43	0	0	1130	0	0	0	0	0	0	0	295	34356	1525	0	328	0	0	0	0	0	0	0	0	0	0	0	0	0	0	0	0
M46	19019	0	0	0	6939	0	0	0	0	0	0	1977	0	0	0	51747	0	0	0	42238	0	0	0	0	81052	0	0	0	0	0	0	0	21282	0	0	0	0	0	0	0	0	0	0	0	0	0	0	0	0
M47	0	0	16530	11247	16436	0	24699	0	0	638	0	0	0	0	0	3408	0	0	0	4523	0	771	0	0	0	0	0	0	786	0	0	0	0	0	0	43	0	0	0	502	0	5646	7641	0	0	0	1912	5767	0
M48	2651	0	0	0	3445	0	0	0	0	0	0	57224	0	0	0	0	0	0	0	0	0	0	0	0	0	0	0	0	0	0	0	0	0	0	0	3290	0	0	6549	0	0	0	0	0	0	16134	0	0	0
M49	23317	1431	0	0	0	0	192	3262	0	0	0	5523	1784	0	0	0	65772	0	0	118	0	0	0	0	2554	0	0	0	619	0	0	0	523	0	0	0	0	0	0	0	0	0	0	0	0	0	0	246	0
M50	0	0	0	0	2187	0	86	0	0	67407	0	778	0	0	0	0	0	1228	0	0	0	0	24793	0	0	0	0	0	0	0	0	0	0	0	0	0	0	0	0	0	0	0	35610	0	0	0	796	0	0
M51	0	0	25334	16915	0	0	0	0	0	141	0	0	0	0	0	0	0	2766	0	0	0	0	35	0	0	0	0	0	0	0	0	0	0	0	0	0	0	85064	0	0	1025	0	116	0	0	0	400	0	0
M51.T	0	0	20954	15796	0	0	0	0	0	94	0	0	0	0	0	0	0	2437	0	0	0	0	27	0	0	0	0	0	0	0	0	0	0	0	0	0	0	58220	0	0	895	0	72	0	0	0	329	0	0
M52	0	0	0	0	0	0	0	0	0	0	22934	21942	0	0	0	0	0	0	0	0	0	0	72647	0	0	0	0	0	4954	0	0	0	0	0	0	0	1613	0	0	0	14999	0	0	0	0	0	0	0	0
M53	0	0	0	0	663	0	0	0	0	0	0	2293	0	0	0	0	0	67487	0	0	3115	0	0	0	0	0	0	0	1946	0	0	0	0	0	0	93	811	567	0	0	0	0	0	0	0	0	0	0	0
M54	0	0	0	0	0	0	0	0	0	0	0	11746	0	0	0	0	0	9047	0	0	460	0	0	0	0	0	0	0	968	212	8492	0	128	0	639	154	0	11305	0	0	0	0	0	0	0	0	0	0	67224
M55	0	65832	0	0	7610	0	0	0	0	0	0	0	0	1536	0	0	0	0	0	0	0	0	0	0	0	0	0	0	0	0	0	0	4194	0	0	0	0	0	0	0	0	0	0	0	0	0	32901	0	0
M56	0	0	0	0	0	0	0	0	0	0	0	271	0	0	0	0	0	16021	0	0	917	0	0	0	0	0	0	0	0	0	0	0	0	0	0	0	0	0	0	0	0	0	0	0	0	0	0	0	0
M57	4243	0	0	0	431	0	6257	0	0	0	0	0	8006	0	0	18162	5790	0	0	34253	0	0	0	0	126822	0	0	0	29	0	0	0	294	0	0	0	0	0	0	0	0	0	46	0	0	0	0	685	0
M58	13393	0	0	0	0	0	0	0	0	0	0	0	0	721	20807	0	0	0	0	0	0	0	0	0	0	0	0	0	0	0	0	0	0	0	0	0	0	0	0	0	0	0	0	0	0	0	0	0	0
M59	798	0	0	0	579	0	0	0	0	17	0	0	13905	0	0	0	0	0	0	0	2052	0	0	0	0	0	0	0	0	0	0	0	6187	0	0	7734	0	0	0	0	0	0	0	0	0	3168	0	0	0
M60	0	0	13082	8781	6450	0	435	0	0	0	0	0	0	0	0	0	0	0	0	0	606	0	0	0	0	0	0	0	1830	596	0	0	0	0	0	717	0	0	0	463	0	0	0	0	0	10775	0	0	0
M61	0	0	0	0	13161	22801	3348	0	0	0	0	272	0	0	0	39308	0	0	0	3559	0	13247	0	0	3336	0	0	0	0	0	0	0	0	0	0	0	0	0	0	0	0	0	4947	0	0	0	1182	634	0
M62	0	0	0	0	15294	0	681	0	0	0	0	0	0	660	0	0	0	0	0	0	0	0	0	0	0	0	0	0	0	0	0	0	805	0	0	378	0	0	249	0	0	0	0	0	0	487	105	0	0
M63	0	0	0	115	20944	0	1512	0	0	44490	0	1695	0	0	0	825	0	0	0	644	0	235	0	0	0	0	0	0	0	0	0	0	0	0	0	0	0	0	0	0	0	2840	4563	0	0	0	105	211	0
M64	0	0	0	0	30203	0	1353	0	0	0	0	0	6156	0	0	0	0	0	0	0	136	0	0	0	0	0	0	1831	0	9134	1618	0	3551	0	0	0	0	0	642	0	0	0	0	0	0	0	150	0	0
M65	0	0	0	0	35414	0	0	0	0	0	0	0	0	391	0	0	0	171	0	0	80	0	0	0	0	0	0	0	0	72862	867	0	0	0	0	0	0	0	0	0	0	0	0	0	0	0	0	0	0
M66	4695	0	0	0	2479	0	0	1304	0	0	0	1620	0	0	0	2850	0	0	0	0	0	0	0	0	22349	0	10513	0	0	126	0	0	881	0	0	0	0	0	0	0	86	0	0	0	0	0	0	0	0
M67	0	0	9228	0	26975	0	1798	0	0	15241	0	0	0	0	0	187	0	213	0	5021	0	204	0	0	2466	0	0	0	1720	0	0	0	0	0	0	77	0	0	0	0	0	2837	2608	0	0	0	0	538	0
M68	27874	0	0	0	7948	0	0	0	0	0	0	17332	0	2163	0	160	0	0	0	0	0	0	0	0	0	0	0	0	0	0	0	0	20766	0	0	0	0	0	0	0	0	0	0	0	0	192	0	0	0
M69	45	67	0	0	6	0	1	0	0	0	0	31	65	0	0	74	0	2	0	6	3	0	1	0	57	0	0	0	0	0	0	0	1	0	0	0	0	0	0	0	0	0	2	0	0	0	0	0	0
M70	0	1608	0	819	77809	0	5454	0	0	21310	0	0	0	0	0	1317	0	1614	0	2051	0	1080	0	0	0	0	0	0	0	0	0	0	0	0	0	0	0	0	0	0	0	0	8156	0	0	0	1244	933	0
M71	0	0	251	55927	1854	0	754	0	0	566	0	0	0	0	3019	265	0	0	0	9166	0	401	0	0	0	0	0	0	0	0	0	0	0	0	0	0	0	519	0	109514	0	105	786	44	0	0	27	35	0
M72	0	0	0	0	56	0	0	0	0	381	0	17615	0	0	0	0	0	24086	0	0	40	0	61261	0	0	0	0	0	1157	0	0	0	0	0	530	553	1959	0	0	0	0	0	0	0	0	0	0	0	0
M73	0	14814	0	0	0	0	0	0	0	0	0	12292	0	0	0	0	0	5777	0	2000	536	0	0	0	0	0	0	0	55	0	0	0	0	0	0	0	0	0	0	0	0	0	0	0	0	0	0	0	0
M74	0	0	0	0	11903	0	110	0	0	0	0	1799	0	24	0	0	1363	7179	0	2773	0	0	0	0	6522	0	0	0	110	433	1672	0	12026	0	0	0	0	3236	0	0	0	0	0	0	0	0	196	0	1909
M75	7654	64197	0	0	28	0	0	0	0	0	0	33	0	991	25	2919	0	27	0	0	0	0	0	0	0	0	0	0	0	420	0	17951	7458	0	0	0	0	0	0	0	0	0	0	0	0	0	184	0	0
M76	0	0	0	0	0	988	0	0	0	0	0	294	0	0	0	0	0	55727	0	0	0	0	0	0	0	0	0	0	1121	0	0	0	0	0	0	0	0	0	0	0	0	0	0	0	0	0	0	0	0
M77	28	0	0	0	7184	0	491	1076	0	0	0	0	1480	0	0	13456	6069	0	0	46253	0	0	0	0	75636	0	0	0	0	0	0	0	97	0	0	0	0	0	0	0	0	0	83	0	0	0	0	189	0
M78	28319	0	0	0	0	0	0	0	0	0	0	0	0	1565	133523	0	0	0	0	0	0	0	420	0	36	54371	0	0	0	0	0	0	0	0	0	0	0	0	0	0	0	0	0	0	0	0	0	0	0
M78.T	43351	0	0	0	0	0	0	0	0	0	0	0	0	2323	182097	0	0	0	0	0	0	0	432	0	0	73364	0	0	0	0	0	0	0	0	0	0	0	0	0	0	0	0	0	0	0	0	0	0	0
M79	4224	0	0	0	1985	0	0	0	0	5	0	0	0	0	36	0	0	0	0	1765	0	0	0	0	0	0	0	0	0	0	0	0	0	0	12465	375	0	0	133	0	0	0	0	17118	0	0	0	0	0
M79.T	15479	0	0	0	7366	0	0	0	0	0	0	0	0	0	108	17	0	0	0	6369	0	0	0	0	0	0	0	0	0	0	0	0	0	0	43784	1476	0	0	486	0	0	0	0	58330	0	0	0	0	0
M80	0	8463	2130	5171	29017	0	3706	0	0	0	0	0	1960	1804	0	2737	0	0	0	0	0	0	0	0	4310	3701	0	0	0	0	0	0	2946	0	0	0	0	0	0	42	0	0	0	44	0	0	2376	680	0
R.EXNEG1	16	2	0	0	0	0	0	0	0	0	0	0	1	0	0	0	0	0	0	0	0	0	0	0	0	0	0	0	0	0	1	0	0	0	0	0	0	0	0	0	0	0	0	0	0	1	0	0	0
R.PCRNEG1	23	3	0	0	0	0	0	0	0	1	0	1	4	0	0	0	0	0	0	0	0	0	0	0	0	0	0	0	0	0	0	0	0	0	0	0	0	0	0	0	0	0	0	0	0	0	0	0	0
R.PCRNEG2	6	8	1	0	0	0	0	0	0	0	1	1	0	0	0	0	0	0	0	0	0	0	0	0	0	0	0	0	0	0	0	0	0	0	0	0	0	0	0	0	0	0	0	0	0	0	0	0	0
R.SEQNEG1	17	0	0	0	0	0	0	0	0	0	0	0	0	0	0	0	0	0	0	0	0	0	0	0	0	0	0	0	0	0	0	0	0	0	0	0	0	0	0	0	0	0	0	0	0	0	0	0	0
R.SEQNEG2	22	3	0	2	0	0	0	0	0	1	0	0	0	0	0	0	3	0	0	0	0	0	0	0	0	0	0	0	0	0	0	0	2	0	0	0	0	0	0	0	0	0	0	1	0	0	0	0	0
R.SEQNEG3	25	8	1	0	0	0	0	0	0	0	0	0	0	0	0	0	3	0	0	0	0	0	0	0	0	0	0	0	0	0	0	0	3	0	0	0	0	0	0	0	0	0	0	0	0	0	0	0	0
R.SEQNEG4	23	6	0	0	0	0	0	0	0	0	0	0	0	0	0	0	0	0	0	0	0	0	1	0	0	0	0	0	0	1	0	0	0	0	0	0	0	0	0	0	0	1	0	0	0	0	1	0	0
R.SEQNEG5	26	1	0	0	0	1	0	0	0	0	0	2	0	2	0	0	0	0	0	0	0	0	0	0	0	0	0	0	0	0	0	1	0	0	0	2	0	0	0	0	0	0	0	0	0	0	0	0	0
R.SEQNEG6	18	4	0	0	0	0	0	0	0	0	0	0	1	0	0	0	0	0	0	0	0	0	0	0	2	0	1	0	0	0	0	0	0	0	2	0	0	0	0	0	0	0	0	0	0	0	0	0	0
R.WNEG1	8	1	0	0	0	0	0	1	0	0	1	0	0	1	0	0	0	0	0	0	0	0	0	0	0	0	0	0	0	0	0	0	0	0	0	0	0	0	0	0	0	0	0	1	0	0	0	0	0
redo_J06	187355	35	0	0	0	0	0	0	0	0	0	2534	0	0	0	0	0	0	0	0	148	0	0	0	0	0	0	0	169	209	0	0	0	0	0	0	0	0	0	0	0	0	0	0	0	0	0	0	0
redo_J10	50	14468	0	46209	0	0	18848	0	0	47	13208	21	0	0	0	2889	0	0	0	10679	0	3585	0	0	0	0	0	0	0	0	0	0	0	29382	0	0	0	0	0	0	0	0	200	0	0	0	977	3853	56
redo_J10.T	41	16318	0	28337	0	0	15348	0	0	35	11180	18	0	0	0	3013	0	0	0	9395	0	2969	0	0	0	0	0	0	0	0	0	0	0	22919	0	0	0	0	0	0	0	0	121	0	0	0	825	3246	60
redo_J12	870	75816	0	102	0	0	29	841	0	0	158	0	0	0	0	0	0	0	0	0	0	0	6773	0	0	0	0	0	0	0	0	0	0	0	223	0	0	0	0	0	75	0	0	0	0	0	0	0	0
redo_J12.T	873	74736	0	92	0	0	30	702	0	0	113	0	0	0	0	0	0	0	0	0	0	0	6201	0	0	0	0	0	0	0	0	0	0	0	169	0	0	0	0	0	64	0	0	0	0	0	0	0	0
redo_J15	161594	40944	0	0	0	0	0	0	0	0	0	319	0	0	0	0	0	0	0	0	0	0	0	0	0	0	0	0	0	0	0	0	32	0	0	0	0	0	0	0	0	0	0	0	0	0	0	0	0
redo_J15.T	149546	37647	0	0	0	0	0	0	0	0	0	270	0	0	0	0	0	0	0	0	0	0	0	0	0	0	0	0	0	0	0	0	43	0	0	0	0	0	0	0	0	0	0	0	0	0	0	0	0
redo_J26	203474	76	0	0	0	0	0	0	0	0	0	484	0	0	0	0	0	0	0	38	0	0	348	0	0	0	54	0	0	0	0	0	0	0	0	0	0	0	0	0	0	0	0	0	0	0	0	0	0
redo_J26.T	261584	82	0	0	0	0	0	0	0	0	0	486	0	0	0	0	0	0	0	32	0	0	416	0	0	0	87	0	0	0	0	0	0	0	0	0	0	0	0	0	0	0	0	0	0	0	0	0	0
redo_J27	18	0	17435	1349	0	0	1529	0	2789	15160	0	0	0	0	0	1526	0	0	0	1086	0	214	0	0	0	0	0	0	25	0	0	0	0	0	36	32	0	0	0	0	23	3351	0	0	0	0	26	49	0
redo_J27.T	13	0	0	0	0	0	0	0	0	0	0	0	0	0	0	0	0	0	0	0	0	0	0	0	0	0	0	0	0	0	0	0	0	0	0	0	0	0	0	0	0	0	0	0	0	0	0	0	0
redo_J35	121509	6937	0	0	0	34	0	6085	0	0	0	0	0	0	0	17291	0	0	0	509	0	69	0	0	0	718	0	0	0	0	0	367	0	0	0	0	0	0	0	0	0	0	0	0	0	0	2731	0	0
redo_J35.T	94336	8230	0	0	0	0	0	1856	0	0	0	0	0	0	0	11211	0	0	0	213	0	27	0	0	0	264	0	0	0	0	0	127	0	0	0	0	0	0	0	0	0	0	0	0	0	0	1437	0	0
redo_J46	265043	0	0	0	0	0	0	38	0	0	0	0	0	0	0	67	0	0	0	0	0	0	0	0	0	0	522	0	0	0	0	0	0	0	0	0	0	0	0	0	0	0	0	0	0	0	0	0	0
redo_J49	107613	187641	0	0	0	0	0	105	0	0	0	203	0	0	0	0	0	0	0	134	0	0	343	0	0	0	0	0	32	0	0	0	0	0	0	0	0	0	33	0	0	0	0	0	0	0	345	0	239
redo_J50	0	12053	0	0	0	0	730	0	0	49604	81305	6315	0	0	0	0	0	0	0	0	0	0	0	0	0	0	0	0	0	49	0	0	0	3561	9482	0	0	0	0	0	0	0	8432	0	0	0	0	38	0
redo_J50.T	0	10665	0	0	0	0	495	0	0	36512	59009	3018	0	0	0	0	0	0	0	0	0	0	0	0	0	0	0	0	0	36	0	0	0	1843	6957	0	0	0	0	0	0	0	6334	0	0	0	0	24	0
redo_J51	33	0	62781	22479	0	0	3780	0	0	32	1637	1296	0	0	0	0	0	0	0	4520	0	236	3492	0	0	0	0	0	1718	0	0	0	0	0	325	0	0	34	0	878	0	859	18151	145	0	0	6690	649	0
redo_J55	61629	6614	0	0	0	0	197	0	0	0	77074	11376	0	0	0	0	0	0	1160	0	0	0	0	0	0	0	0	0	0	0	1849	0	0	0	0	0	0	0	0	0	0	0	0	0	0	0	33	0	0
redo_J58	213861	0	0	0	0	0	0	0	0	0	0	0	0	436	0	0	0	0	1123	0	0	0	0	0	0	4660	0	300	0	0	0	805	430	0	0	0	0	0	0	0	0	0	0	3528	0	0	0	0	0
redo_J66	162190	556	25	0	0	0	0	8608	0	0	0	2786	55	74	0	106	0	0	0	705	41	0	0	0	0	0	24963	0	0	0	0	0	0	0	0	0	0	0	0	0	0	0	0	0	0	0	0	0	0
redo_J75	221436	93723	0	0	0	0	0	0	0	0	0	0	0	0	0	0	0	0	0	0	175	0	0	0	0	0	0	0	0	0	0	0	0	0	0	0	0	0	0	0	0	0	0	0	0	0	0	0	0
redo_M06	58428	0	0	0	203	0	24	0	0	0	0	25145	50	0	0	0	0	20	0	4842	0	0	0	0	115	0	6752	0	1255	582	0	0	0	0	0	0	0	0	0	19	0	0	16	0	0	0	0	0	0
redo_M06.T	72146	0	0	0	307	19	60	19	0	0	0	36302	51	0	0	0	0	18	0	5123	0	0	0	0	181	0	10521	0	2349	947	0	0	0	0	0	17	0	0	0	36	0	0	17	0	0	0	0	0	0
redo_M19	0	0	0	0	1037	33	4330	0	0	0	0	29	0	0	0	0	0	28	0	0	0	0	0	0	333	0	0	0	0	1102	0	0	4622	0	0	34892	0	0	1465	0	0	0	0	0	0	0	0	0	0
redo_M19.T	0	0	0	0	941	36	3526	0	0	0	0	26	0	0	0	0	0	32	0	0	0	0	0	0	314	0	0	0	0	898	0	0	4232	0	0	39343	0	0	1117	0	0	0	0	0	0	0	0	0	0
redo_M26	130318	0	0	0	841	0	0	0	0	0	0	27981	0	0	0	0	0	0	0	0	0	0	0	0	7368	0	4586	0	0	13865	0	0	1444	0	0	0	0	0	93	0	28	0	0	0	0	103	0	0	0
redo_M29	56346	0	0	0	0	0	0	0	0	0	0	75277	0	0	0	0	0	0	0	0	12705	0	0	0	0	0	0	0	12757	0	0	0	2278	0	0	0	0	0	13361	0	0	0	0	0	0	0	0	0	0
redo_M66	15711	0	0	0	164	0	0	245	0	46	0	3210	0	0	0	10	0	0	0	0	0	0	0	0	22621	0	1653	0	0	53	0	0	171	0	0	0	0	0	0	0	109	0	0	0	0	0	0	0	0
redo_M69	39678	9982	0	0	4191	30	181	501	0	0	0	3422	66788	146	0	8633	102	0	0	1860	711	0	0	0	23577	0	24	0	1085	0	0	24	6459	0	0	0	0	0	195	0	0	0	0	0	0	0	1880	0	0
redo_M69.T	74042	7777	0	0	2911	22	98	302	0	0	0	4278	34902	62	0	9638	91	0	0	2077	643	0	0	0	22977	0	0	0	1177	0	0	0	6509	0	0	34	0	0	118	0	0	0	0	0	0	0	884	0	0
redo_M79	88777	0	0	0	2455	0	0	0	0	0	0	0	0	0	0	0	0	0	0	1541	0	0	0	0	0	0	0	0	0	0	0	0	0	0	34157	2218	0	0	78	0	0	0	0	92944	0	0	0	0	0
redo_M79.T	37381	0	0	0	1442	0	0	0	0	0	0	0	0	0	0	0	0	0	0	694	0	0	0	0	0	0	0	0	0	0	0	0	0	0	18859	1694	0	0	52	0	0	0	0	46547	0	0	0	0	0
redo_POS1	0	0	0	0	0	299	3531	0	41454	0	0	97	0	0	0	6974	0	0	0	10322	0	5730	0	0	0	0	0	0	59	0	0	0	0	7562	0	27	0	0	0	0	119	2366	0	0	0	51	241	512	0
redo_POS2	0	0	0	0	0	0	3012	0	17	0	0	0	17158	489	0	0	10681	0	2158	0	1198	0	0	0	0	0	0	0	0	0	22443	0	1088	0	0	0	0	0	2779	0	0	0	0	0	0	0	0	0	0
redo_S06	349814	860	0	0	0	0	0	312	0	0	0	129	0	0	0	175	1197	0	0	207	0	0	0	0	0	0	4307	0	0	0	0	0	0	0	0	0	0	0	0	0	0	0	0	0	0	0	0	0	0
redo_S15	171019	28647	0	0	0	0	0	0	0	0	0	362	0	0	0	85	833	0	0	0	0	0	0	0	0	0	0	0	0	0	0	0	9883	0	0	0	0	0	0	0	0	0	0	0	0	0	0	0	0
redo_S15.T	81100	0	0	0	0	0	7852	17018	0	0	0	0	44989	309	0	0	273	0	0	584	763	0	0	0	0	0	0	0	832	0	0	0	105	0	0	0	0	0	0	0	0	0	0	0	0	0	719	71	0
redo_S17	109406	0	0	0	0	0	19379	40678	0	0	0	0	120395	753	0	0	436	0	0	787	1926	0	0	0	0	0	0	0	1688	0	0	0	190	0	0	0	0	0	0	0	0	0	0	0	0	0	1865	199	0
redo_S17.T	136441	33801	0	0	0	0	0	0	0	0	0	316	0	0	0	77	733	0	0	0	0	0	0	0	0	0	0	0	0	0	0	0	9019	0	0	0	0	0	0	0	0	0	0	0	0	0	0	0	0
redo_S26	40636	12	28	26	0	20	62	125	19	35	7	2045	20	0	0	9	0	0	0	511	84	0	60	0	0	0	1891	0	31	0	246	0	0	0	0	21	0	0	0	7	125	12	7	0	0	12	13	0	0
redo_S35	37135	9466	0	0	0	0	583	31384	0	0	0	76	280	5179	0	10340	224	0	0	11295	0	3769	0	0	0	28070	68	0	0	0	0	0	876	0	0	0	0	0	0	0	0	0	0	0	0	0	16047	112	0
redo_S49	157316	3215	0	0	0	0	115	27363	0	0	0	3700	5428	294	0	1107	85	0	0	1641	0	42	0	0	0	0	0	544	266	0	0	0	111	1168	0	0	0	0	0	0	0	0	0	0	0	0	5269	0	0
redo_S55	88126	35403	0	0	0	0	0	104	0	0	0	752	110	0	0	0	0	0	0	33	0	0	126	0	0	55	0	0	217	0	0	0	0	0	39	0	0	0	0	0	0	0	0	0	0	0	34	0	0
redo_S58	112052	0	0	0	0	0	0	1462	0	0	0	0	91	5883	0	0	83261	0	0	0	0	0	0	0	0	0	0	78	1294	0	0	0	399	0	0	0	0	0	0	0	0	0	0	0	0	0	180	0	0
redo_S67	91	0	40187	0	316	0	1864	0	137	1625	11535	0	0	0	0	53	70	0	0	832	0	187	458	0	0	0	0	0	0	0	0	0	0	43	1355	685	0	0	0	204	0	3968	4519	0	0	0	243	90	0
redo_S69	19299	981	0	0	0	0	2148	16441	0	0	0	0	4058	9552	0	112487	47	0	0	76684	119	2641	0	0	14347	0	0	1977	144	0	0	0	48	0	0	0	0	0	0	0	0	0	0	0	0	0	5508	0	0
redo_S71	22	0	45360	3291	0	0	11874	0	393	1914	442	0	0	0	0	617	0	0	0	5602	0	2176	0	0	0	0	0	0	0	0	0	0	32	322	0	0	0	0	0	0	0	35649	1454	84	0	0	5322	1693	0
redo_S73	52	201	0	0	0	42967	0	0	0	0	0	51046	0	0	0	0	0	36	0	0	11555	0	0	0	0	0	0	0	0	0	0	58987	0	0	3090	11444	2142	9308	0	0	0	0	0	0	0	0	0	0	0
redo_S73.T	45	159	0	0	0	52084	0	0	0	0	0	43651	0	0	0	0	0	47	0	0	11201	0	0	0	0	0	0	0	0	0	0	67641	0	0	3420	9223	2230	6160	0	0	0	0	0	0	0	0	0	0	0
redo_S75	171716	42394	0	0	0	22	0	157	0	0	0	49	0	0	0	25	103	0	0	0	0	0	0	0	0	0	0	0	0	0	0	33	199	0	0	0	0	0	0	0	0	0	0	0	0	0	0	0	0
redo_S75.T	167650	35763	0	0	0	0	0	179	0	0	0	60	0	0	0	28	94	0	0	0	0	0	0	0	0	0	0	0	0	0	0	22	261	0	0	0	0	0	0	0	0	0	0	0	0	0	0	0	0
redo_S80	79773	0	0	0	0	0	341	548	0	0	0	0	1271	8860	0	112	0	0	0	196	0	0	0	0	0	0	0	741	4237	0	667	0	1623	0	0	17967	0	0	71	0	0	0	0	0	0	10756	0	0	0
redo_S80.T	62908	0	0	0	0	0	245	466	0	0	0	0	954	6140	0	53	22	0	0	232	0	0	0	0	0	0	0	578	3701	0	505	0	1249	0	0	16824	0	0	58	0	0	0	0	0	0	8197	0	0	0
S.NEG1	1	0	0	0	0	1	2	0	3	0	0	1	0	0	0	0	0	0	0	0	0	0	0	0	0	0	0	0	0	0	0	0	0	1	0	0	0	0	0	0	1	0	0	0	0	0	0	0	1
S.NEG2	2	0	2	0	0	0	1	0	0	0	1	2	0	1	0	2	0	0	0	2	1	0	0	1	0	0	0	3	0	0	1	0	0	0	0	0	0	0	0	0	0	0	0	0	0	0	0	0	1
S.NEG3	7	0	5	0	0	0	0	2	1	0	0	0	2	0	0	0	0	0	1	0	0	0	1	0	0	0	2	0	2	0	0	0	1	0	0	0	0	0	0	0	0	0	1	0	0	0	0	0	1
S.NEG4	0	0	2	0	0	1	1	0	0	0	0	0	0	0	0	0	1	0	0	0	0	0	0	0	0	0	0	0	1	0	0	0	0	0	0	2	0	0	0	0	0	0	0	0	3	0	0	0	0
S.NEG5	1	0	2	0	0	0	2	0	1	0	1	0	0	1	0	2	0	0	0	0	0	0	3	0	0	0	0	0	0	0	0	0	0	0	0	0	0	0	0	1	0	2	2	0	0	0	1	0	0
S.NEG6	2	0	1	0	0	1	0	0	0	0	0	1	1	0	0	0	1	0	0	0	0	0	0	0	0	1	1	0	0	0	0	0	0	0	0	0	0	0	0	0	0	1	0	0	0	0	0	0	0
S.NEG7	0	1	0	0	0	0	0	4	0	0	0	0	5	1	0	0	0	0	0	0	1	0	1	27	0	0	0	0	0	0	0	0	0	0	0	0	0	0	0	0	0	0	0	0	0	0	0	3	0
S.NEG8	71	1	30	7	0	0	22	2	15	0	9	1	1	1	0	65	5	0	9	0	0	5	32	0	0	0	0	1	50	0	0	2	8	1	1	4	1	0	0	0	0	1	11	0	0	1	3	0	0
S01	0	0	0	0	665	0	7476	0	124	0	0	3458	0	0	0	312	0	0	0	101	0	35	10635	0	0	0	0	0	226	375	740	0	0	0	655	235	0	325	0	23881	2842	2484	2864	0	0	1439	416	548	0
S02	0	0	0	0	0	0	0	0	0	0	0	0	3222	1960	0	0	2656	0	35634	0	0	0	0	0	0	0	0	0	7455	0	0	0	311	0	0	16305	0	0	174	0	0	0	0	0	0	29149	0	0	0
S03	0	2684	0	0	0	303	18539	0	46027	0	0	3172	0	0	0	1389	0	0	0	1714	0	2408	0	0	0	0	0	0	315	0	1113	0	0	1297	1086	652	0	0	0	320	522	5360	1504	0	0	176	216	2697	0
S04	0	0	0	0	0	0	13	118	37	0	0	0	516	0	0	269	127	0	497	0	3126	0	0	22107	0	0	0	10104	0	0	0	0	0	0	0	132	0	0	59	0	0	0	0	0	0	0	0	0	1617
S05	0	0	0	0	0	23763	0	0	0	0	3723	0	0	0	0	0	0	0	0	0	4769	0	3466	0	0	0	0	0	392	42	4677	215	0	0	21899	375	0	0	0	0	0	0	0	0	0	0	0	0	793
S06	2249	3	0	0	0	3	5	33	19	0	0	14	0	0	0	0	0	0	2	13	0	0	3	0	0	0	30	0	0	0	0	0	0	0	1	0	0	0	0	0	0	1	1	0	0	1	5	0	1
S07	0	0	447	0	0	0	21730	0	49697	0	0	0	0	0	0	25473	0	0	0	19843	0	12934	0	0	0	0	0	0	0	0	0	0	0	6310	0	0	0	0	0	0	0	753	0	0	0	0	4516	6115	0
S07.T	0	0	292	0	19	0	20180	0	67864	0	0	0	0	0	0	18667	0	0	0	14233	0	5209	0	0	0	0	0	0	0	0	0	0	0	3864	0	0	0	0	0	0	0	604	0	0	0	0	3359	5011	0
S08	0	0	0	0	0	0	0	0	0	0	0	33292	0	3315	0	0	0	0	617	0	0	0	0	0	0	22	0	2608	29256	0	0	0	0	0	0	5776	0	0	71	0	0	0	0	0	0	3592	1997	0	0
S09	137	0	0	0	0	0	0	0	0	0	0	26954	0	0	0	0	0	0	0	0	3168	0	51817	0	0	0	0	142	15076	0	1037	0	0	0	0	0	0	5044	229	0	0	0	0	0	0	0	0	0	15753
S10	0	4573	0	8703	0	0	59713	0	2303	16448	6612	373	0	0	0	0	0	0	0	52	0	33	0	0	0	0	0	0	0	0	0	0	0	8398	0	0	0	0	0	0	0	4085	1822	0	0	0	4734	9479	0
S11	0	0	13118	0	0	0	94	0	22	17292	0	1293	0	0	0	0	0	0	0	51	0	50	252	0	0	0	0	0	296	0	0	0	0	0	400	0	0	94	0	0	201	36667	5870	336	0	0	0	120	0
S12	0	23799	0	0	0	15698	7489	0	31	84	0	8528	0	0	0	0	0	48	0	0	0	0	0	0	0	0	0	0	131	47	0	0	0	5664	0	0	44	0	0	0	0	0	5753	0	0	0	0	912	0
S13	0	11006	0	0	0	14179	33	0	0	0	0	27864	0	0	0	0	0	0	0	0	3281	0	3553	0	0	0	0	0	1132	0	46	1954	292	0	2849	1321	1367	0	0	0	0	21	0	0	0	0	0	0	165
S14	0	0	0	0	0	14382	110	0	0	0	0	3545	0	2414	0	3680	145	0	0	1708	4239	64	0	0	0	0	0	0	141	63	15584	0	13176	0	0	563	0	0	0	0	0	0	0	0	0	0	287	0	293
S15	7851	1746	5	7	0	8	20	0	6	0	0	5	0	50	0	1582	728	0	0	25	128	145	12	0	0	5	0	0	0	0	4	3	670	0	0	0	0	0	0	0	0	7	0	0	0	0	419	0	0
S16	0	0	0	0	0	32420	0	0	0	0	0	37922	0	0	0	0	0	0	0	0	268	0	1115	0	0	0	0	0	16478	53	5162	0	0	0	13605	5292	37749	0	0	0	0	0	0	0	0	0	35	0	0
S17	0	0	4	0	0	0	1	0	0	0	3	0	4	0	0	0	0	0	0	0	0	0	1	0	0	0	0	0	0	0	0	0	0	0	0	0	0	0	0	0	0	0	0	0	1	0	0	0	0
S18	10547	0	0	0	0	50	1877	47	0	0	0	42	583	2873	0	6108	0	0	0	18	0	0	0	0	0	53124	0	0	332	0	0	0	343	0	13	12	24	0	0	0	0	0	0	0	0	0	0	0	0
S19	0	7119	81894	0	0	0	4455	0	0	0	0	0	2264	0	0	0	0	0	0	1456	0	0	0	0	0	0	0	0	2733	0	0	0	0	0	0	715	0	0	33	0	0	8105	0	1262	0	334	1517	797	0
S20	2831	0	0	0	0	0	0	27128	0	0	0	0	0	0	0	0	3505	0	0	0	0	0	37797	0	0	0	0	2484	7480	0	4131	0	0	0	0	17167	0	0	0	0	0	0	0	0	0	10826	0	0	0
S21	0	0	0	0	0	0	1239	0	0	0	0	297	0	0	0	0	0	0	0	0	0	0	20914	0	0	0	0	0	4305	44	49	0	0	0	209	313	207	0	0	5126	1517	491	3876	0	0	0	0	0	0
S21.T	0	0	0	0	0	0	1107	0	0	0	24	304	0	0	0	0	0	0	0	0	0	0	21217	0	0	0	0	0	4677	62	22	0	0	0	200	416	231	0	0	5369	1547	503	3853	0	0	0	0	0	0
S22	0	0	0	6837	0	0	0	1241	0	0	0	0	9512	12254	0	46	1853	0	8438	216	0	0	0	0	0	0	0	7149	0	0	0	0	14635	0	0	0	0	0	958	0	0	0	0	0	0	5971	0	0	0
S23	0	0	0	0	0	1133	8268	0	56450	0	0	28	0	0	0	6325	0	0	0	11270	0	7735	0	0	0	0	0	0	0	0	0	0	0	15545	0	0	0	0	0	0	328	2711	0	0	0	59	386	1201	0
S24	0	0	0	0	0	0	9361	0	76	0	0	0	41007	1834	0	0	14718	0	1331	0	2282	0	0	0	0	0	0	0	0	0	47678	0	1230	0	0	0	0	0	5193	0	0	0	0	0	0	0	0	0	0
S25	0	0	0	0	0	83780	0	0	0	0	0	0	0	0	0	0	0	0	0	0	7488	0	0	0	0	0	0	0	4073	188	13983	0	0	0	709	109	0	0	0	0	0	0	0	0	0	0	0	0	170
S26	395	0	4	1	0	0	3	14	2	0	0	72	1	0	0	0	0	0	0	99	2	1	0	0	0	0	193	1	2	0	11	0	0	1	0	0	0	0	0	0	10	0	0	0	0	2	0	0	0
S27	0	0	62202	0	0	0	1295	0	1932	4262	0	0	0	0	0	100	0	0	0	2290	0	647	0	0	0	0	0	0	3156	0	0	0	0	0	0	0	0	0	0	0	0	23161	3454	0	0	0	0	1637	0
S28	13808	0	0	0	0	0	0	0	0	0	0	18160	0	16280	0	0	0	0	10456	0	1329	0	0	0	0	0	0	0	6307	0	0	0	104	0	0	0	0	0	1187	0	0	0	0	0	0	7511	0	0	0
S29	8270	189	0	0	0	0	0	0	0	0	0	24323	0	0	0	0	57	0	0	0	799	0	37590	0	0	0	0	8051	14080	0	332	0	0	0	0	111	0	30	2138	0	0	0	0	0	0	0	0	0	16284
S30	34	3346	0	16468	0	0	19532	0	387	13353	1055	0	0	0	0	19	80	0	0	67	0	0	14	0	0	0	0	0	0	0	0	0	0	13585	0	0	0	0	0	0	0	2562	245	0	0	0	1848	2329	0
S31	0	0	116282	0	0	0	132	0	0	0	38791	1943	0	0	0	0	0	0	0	2419	0	1701	0	0	0	0	0	0	1053	0	0	0	0	0	0	208	0	0	0	0	2518	2119	8623	0	0	0	6555	0	0
S32	0	19437	0	77	0	10816	393	0	0	0	0	7659	0	0	0	0	0	0	0	0	0	0	0	0	0	0	0	0	1474	48	0	0	0	0	0	0	0	0	0	0	746	0	15193	0	0	0	0	0	0
S33	0	8926	0	0	0	31035	0	0	0	0	0	26195	110	0	0	0	0	0	0	0	12450	0	7428	0	0	0	0	0	0	0	0	22571	0	0	5068	885	2704	0	0	0	0	0	0	0	0	0	0	0	0
S34	0	0	0	0	0	9259	677	0	0	0	0	10152	0	16059	0	10236	1878	0	0	18899	695	215	2713	0	0	0	0	0	0	0	6898	0	26748	0	2732	0	0	0	0	0	0	0	0	0	0	0	2588	0	9307
S35	445	292	3	2	0	0	16	462	0	0	0	0	0	525	0	2527	40	0	2	1242	0	818	6	0	0	1275	0	0	0	0	0	0	242	0	0	0	0	0	0	0	0	0	0	0	0	0	3155	0	0
S36	0	5340	41	0	0	32038	0	0	0	49	0	35847	0	0	0	0	0	21	0	0	1060	0	0	0	0	0	0	0	5651	0	0	0	0	26	0	0	0	0	0	0	0	0	0	0	0	0	0	25	0
S37	55465	0	0	0	0	0	13432	0	0	0	0	0	0	0	0	0	300	0	0	6462	7049	0	0	0	0	0	0	0	18727	0	0	0	0	0	0	3943	0	0	0	0	0	0	0	0	0	0	0	4316	0
S38	61768	0	0	0	0	0	48	0	0	0	0	0	0	0	0	0	0	0	5616	0	4032	0	0	0	0	0	0	0	0	0	0	0	0	0	0	0	0	0	0	0	0	0	0	0	0	0	0	0	0
S38.T	94018	0	0	0	0	0	0	0	0	0	0	0	0	0	0	0	0	0	8683	54	6135	0	0	0	0	0	0	0	0	0	0	0	0	0	0	0	0	0	0	0	0	0	0	0	0	0	0	0	0
S39	0	1417	48784	13517	0	0	2948	0	0	0	74	0	1318	0	0	0	0	0	0	0	0	0	468	0	0	0	0	0	0	28	38	0	174	0	0	2799	0	0	176	0	0	562	0	556	0	0	35	210	0
S40	24577	0	0	0	0	0	0	161	0	0	0	0	148	0	0	0	0	0	0	0	0	0	21897	0	0	0	0	0	1983	201	987	0	0	0	0	15580	0	0	4586	25	0	0	0	0	0	36085	0	0	0
S41	0	179	0	11883	241	0	2683	0	0	1854	373	906	0	0	0	0	0	0	0	0	0	0	12568	0	0	0	0	0	2848	74	2349	0	0	599	0	540	0	0	0	4848	221	2001	1681	0	0	969	25	117	0
S42	0	0	0	0	0	0	0	427	0	0	0	0	9318	11023	0	355	933	0	816	137	0	0	0	0	0	452	0	8025	48	0	0	0	6976	0	0	0	0	0	49	0	0	0	0	0	0	2694	0	0	0
S43	0	1663	0	0	0	0	9743	0	76041	0	0	0	0	0	0	34074	0	0	0	13254	0	10230	0	0	0	0	0	0	0	0	0	0	0	891	0	0	0	0	0	0	0	5684	157	0	0	0	1787	1027	0
S44	0	0	0	0	0	0	197	320	27	0	0	0	28057	225	0	8025	20598	0	6816	896	12887	0	0	0	0	0	0	0	0	0	29590	0	1665	0	0	0	0	0	4552	0	0	0	0	0	0	0	0	0	0
S45	0	0	0	0	0	13112	0	0	0	0	0	0	0	42437	0	260	0	0	0	14398	1027	242	0	0	0	0	0	0	589	0	9403	0	1591	0	152	0	0	0	0	0	0	0	0	0	0	0	0	0	0
S46	41997	0	0	0	0	0	0	2348	0	0	0	45550	0	263	0	0	0	0	0	0	0	0	0	0	0	0	20126	0	0	0	0	0	0	0	0	0	0	0	0	0	0	0	0	0	0	0	0	0	0
S47	0	0	7536	2711	0	0	12355	0	47940	1328	0	0	0	0	0	15612	0	0	0	10971	0	5850	0	0	0	0	0	0	0	0	0	0	0	267	0	0	0	0	0	0	0	3786	105	0	0	0	847	1769	0
S47.T	0	0	7871	2948	0	0	13037	0	44981	1251	0	0	0	0	0	18219	0	0	0	12889	0	6888	0	0	0	0	0	0	0	0	0	0	0	326	0	0	0	0	0	0	0	3004	108	0	0	0	866	1707	0
S48	4117	0	0	0	0	0	0	2266	0	0	0	12775	72	23004	0	343	1581	0	327	0	0	0	0	0	0	15968	0	1110	538	0	0	0	1043	0	0	362	0	0	897	0	0	0	0	0	14950	4813	0	0	0
S49	50	2	0	1	0	4	1	92	4	0	0	1	2	7	0	27	0	0	0	9	0	2	2	0	0	0	0	0	0	0	0	0	0	3	0	0	0	0	0	0	0	1	0	0	0	0	7	0	0
S50	0	2219	0	4383	0	0	573	0	0	73102	44660	5102	0	0	0	0	0	0	0	0	0	0	0	0	0	0	0	0	0	0	0	0	0	0	0	0	0	0	0	0	0	0	41171	0	0	0	0	271	0
S51	0	0	26713	9075	115	0	10505	0	0	3596	162	0	0	0	0	0	0	0	0	1419	0	512	79	0	0	0	0	0	218	0	0	0	0	0	0	0	0	0	0	1307	30	10831	12826	79	0	0	3685	1625	0
S52	0	0	0	0	0	0	672	0	0	28	0	8129	0	0	0	0	0	0	0	0	0	0	0	0	0	0	0	0	48194	101	0	0	0	0	0	0	16247	0	0	0	50759	0	13963	0	0	0	0	20	0
S52.T	0	0	0	0	0	0	802	0	0	24	0	11072	0	0	0	0	0	0	0	0	0	0	0	0	0	0	0	0	64636	152	0	0	0	0	0	0	21058	0	0	0	62236	0	16915	0	0	0	0	0	0
S53	0	2718	0	0	0	9676	0	0	0	0	0	23708	0	0	0	0	0	0	0	0	8149	0	0	0	0	0	0	0	1564	39	0	50	0	0	6993	20572	37394	1844	0	0	0	0	22	0	0	0	0	0	0
S54	0	0	0	0	0	0	0	0	0	0	0	1507	0	0	0	0	0	0	0	0	717	0	5508	0	0	0	0	0	145	120	11723	0	0	0	32	130	0	0	0	0	0	0	0	0	0	0	0	0	36573
S55	1738	715	6	1	0	4	1	1	1	0	0	14	0	4	0	0	0	0	0	1	3	3	5	0	0	0	0	0	8	0	1	1	0	0	5	0	0	0	0	3	0	2	6	0	0	1	0	1	0
S56	37	12504	0	0	0	76715	0	0	0	0	0	0	0	0	0	0	0	0	0	0	1514	0	0	0	0	0	0	0	434	352	4797	0	0	0	0	0	0	0	0	0	0	0	0	0	0	0	0	0	0
S57	23692	0	0	0	0	0	0	0	0	0	0	0	0	0	0	0	0	0	0	0	2202	0	0	0	0	0	0	0	69689	0	0	0	0	0	0	17503	0	0	0	0	0	0	0	0	0	0	0	0	0
S57.T	22268	0	0	0	0	0	0	0	0	0	0	0	0	0	0	0	0	0	0	0	1789	0	0	0	0	0	0	0	67535	0	0	0	0	0	0	16830	0	0	0	0	0	0	0	0	0	0	0	0	0
S58	630	0	1	0	0	0	0	0	0	1	2	0	0	88	0	2	584	0	0	1	0	0	0	0	0	0	0	0	9	0	0	0	27	0	0	0	0	0	0	0	0	3	0	0	0	0	0	0	0
S59	0	2096	72798	0	0	0	0	0	0	0	3549	0	425	0	0	0	0	0	0	0	0	0	28570	0	0	0	0	0	308	0	0	0	0	0	0	718	0	0	49	906	0	2600	0	806	0	0	0	0	0
S60	13877	0	0	2983	0	0	0	0	0	0	0	0	8332	1609	0	0	0	0	0	0	3978	0	139	0	0	0	0	0	4015	0	3556	0	3676	0	0	8819	0	0	1721	0	0	0	0	0	0	117	0	0	0
S61	0	0	0	1071	0	0	15997	0	17085	0	0	471	0	0	0	12257	0	0	0	2268	0	3781	0	0	0	0	0	0	0	0	0	0	0	7931	0	0	0	0	0	0	0	0	0	0	0	0	7592	2001	0
S62	0	0	0	0	0	0	0	3998	0	0	0	0	3158	4922	0	747	373	0	1277	0	333	0	0	0	0	3142	0	17284	0	0	0	0	4158	0	0	0	0	0	0	0	0	0	0	0	0	2495	0	0	0
S63	0	438	0	0	0	0	1617	0	49141	3385	0	0	0	0	0	823	0	0	0	3923	0	4327	0	0	0	0	0	0	0	0	0	0	0	0	0	0	0	0	0	0	0	20232	1241	0	0	0	676	228	0
S64	0	0	0	0	0	0	457	2388	0	0	0	0	7072	812	0	439	900	0	0	891	927	0	0	40851	0	804	0	0	0	0	2262	0	0	0	0	0	0	0	373	0	0	0	0	0	0	0	2009	0	0
S65	0	0	0	0	0	4621	0	0	0	0	0	0	0	23531	0	1243	201	0	0	297	1454	69	0	0	0	0	0	0	0	0	1370	8308	413	0	0	0	0	0	0	0	0	0	0	0	0	0	0	0	0
S66	46397	0	0	0	0	0	273	92308	0	0	0	1040	0	0	0	8918	0	0	0	1952	0	0	0	0	0	0	101046	0	0	0	0	0	0	0	0	0	0	0	0	0	0	0	0	0	0	0	0	0	0
S67	0	0	6632	0	66	0	498	0	40	359	2669	0	0	0	0	11	0	0	0	216	0	47	85	0	0	0	0	0	0	0	0	0	0	15	359	77	0	0	0	67	0	803	1123	0	0	0	60	24	0
S68	4378	0	0	0	0	0	0	0	0	0	0	7863	1852	2989	0	0	0	0	1315	0	0	0	0	0	0	465	0	0	0	0	797	0	1674	0	0	482	0	0	1182	0	0	0	0	0	157718	2135	0	0	0
S69	56	7	7	1	0	0	47	85	0	0	0	0	23	42	0	1036	3	0	0	328	0	18	0	0	8	0	0	1	0	0	0	1	0	0	0	0	0	0	0	0	0	0	2	0	0	0	25	0	0
S70	0	1540	0	1702	0	0	25202	0	0	16983	39302	0	0	270	0	2996	0	0	0	7328	0	741	0	0	0	0	0	0	0	0	0	0	0	4510	0	0	0	0	0	0	0	7303	3779	0	0	0	32	4888	0
S71	0	0	9923	1695	0	0	6313	0	271	751	124	0	0	0	0	122	0	0	0	1026	0	391	0	0	0	0	0	0	7	0	0	0	7	150	0	0	0	0	0	0	0	13656	1012	57	0	0	2131	987	0
S71.T	0	0	38038	8935	0	0	26849	0	1320	3028	534	0	0	0	0	438	0	0	0	4264	0	2211	0	0	0	0	0	0	0	0	0	0	0	702	0	0	0	0	0	0	0	39393	4458	149	0	0	8687	3917	0
S72	0	0	0	0	0	0	0	0	0	0	62894	12085	0	0	0	0	0	0	0	0	0	0	64448	0	0	0	0	0	5377	0	0	0	0	0	0	0	2417	477	0	0	0	0	19402	0	0	0	0	0	0
S73	63	79	0	0	0	17875	37	75	0	0	0	5919	0	0	0	13	0	0	0	0	4039	0	0	0	0	0	88	0	29	0	0	12478	0	0	821	414	910	235	0	0	0	127	0	0	0	0	0	0	0
S74	0	0	0	0	0	5137	64	0	0	0	0	1357	0	3632	0	4979	0	0	0	13382	185	424	1171	0	0	0	0	0	0	77	22003	0	5957	0	0	0	0	265	0	0	0	18	0	0	0	0	546	0	28778
S75	1653	606	24	0	0	0	3	29	5	2	7	8	0	0	0	2	0	0	1	11	0	2	0	1	0	0	1	0	0	0	1	0	0	0	1	0	0	0	5	0	0	4	6	0	5	0	3	0	0
S76	0	276	39	0	0	20747	24	0	0	99	0	5542	0	0	0	0	0	0	0	26	66	0	0	0	0	0	0	0	621	0	3039	10013	0	0	0	0	0	0	0	0	0	46	0	0	0	0	0	0	0
S77	18615	0	0	0	0	1282	29607	30862	0	0	0	0	1392	0	0	10435	652	0	0	69929	88	0	0	0	0	0	0	0	8070	0	0	9711	137	0	0	263	456	0	0	0	0	0	139	0	0	0	0	5233	0
S78	64403	0	0	0	0	0	0	0	0	0	0	0	0	0	0	0	0	0	849	0	0	0	0	0	0	0	0	27960	10134	747	0	0	2312	0	0	0	0	0	0	0	0	0	0	0	0	0	0	0	0
S78.T	90157	0	0	0	0	0	0	0	0	0	0	0	0	0	0	0	0	0	885	0	0	0	0	0	0	0	0	31565	14884	905	0	0	2774	0	0	0	0	0	0	0	0	0	0	0	0	0	0	0	0
S79	0	25465	0	1438	0	0	8964	0	8854	0	0	0	2585	9366	0	4732	0	0	0	1308	0	764	0	0	0	0	0	0	0	0	0	0	1406	0	0	0	0	0	0	0	0	0	0	5810	0	0	13567	792	0
S80	6364	0	0	0	0	0	264	241	0	0	0	0	584	4348	0	614	0	0	0	483	0	0	0	0	0	0	0	887	956	0	245	0	882	0	0	2696	0	0	110	0	0	0	0	0	0	4284	0	0	0
[truncated: 2,230 more columns]
