# Supplementary material for: Hidden diversity: DNA metabarcoding reveals hyper-diverse benthic invertebrate communities
Source: BMC Ecol Evol. 2023 May 17;23:19. doi: 10.1186/s12862-023-02118-w (PMC10189981; doi:10.1186/s12862-023-02118-w)
Supplement: Supplementary file 3 — Additional file 3: Appendix 3. Raw data post JAMP processing, to be used in Appendix 2. Composed of 4 csv files. [file 12862_2023_2118_MOESM3_ESM.zip › Appendix3B_OTU_taxonomy.csv]

OTU_ID	marker	seq_count	occurrence_count	Phylum	Class	Order	Family	Genus	Species	Genus_species	Similarity	Status	sequence
OTU_1	COI	5708413	157	Arthropoda	Malacostraca	Amphipoda	Gammaridae	Gammarus	pseudolimnaeus	Gammarus pseudolimnaeus	100	Published	CCGTATAAACAACATAAGGTTCTGACTCCTGCCGCCCTCCCTAACATTACTCCTTATAAGCGGGCTAGTCGAAAGAGGAGTGGGTACAGGTTGAACTGTCTATCCTCCTCTAGCCGGGTGCACCGCCCATAGGGGCAGTGCTGTAGACCTAGCTATTTTTTCCCTACACCTTGCAGGGGCTTCCTCTATTTTAGGCGCAATTAACTTTATTTCCACAGTAGTTAACATACGTAGACCTGAAATACTTTGAGACCAGGTACCTTTGTTCGTTTGGTCTGTATTTATTACCGCAATTCTTCTTCTTATCTCTCTCCCAGTTCTAGCTGGCGCTATCACCATACTCCTAACTGACCGGAATTTAAACACATCCTTCTTTGACCCTAGAGGGGGGGGAGACCC…
OTU_2	COI	1585524	136	Arthropoda	Malacostraca	Isopoda	Asellidae	Caecidotea		Caecidotea	100	Private	TCGCATAAACAATATAAGATTTTGACTTCTCCCCCCTTCTCTAACTTTACTTTTAAGGAGAGGGCTAATTGAGAGAGGGGTTGGGACAGGCTGAACTGTCTATCCTCCTCTAGCAGCTAGTATTGCTCATAGGGGACCTTCTGTAGATTTAGGGATCTTTTCACTTCACTTAGCAGGAGCTAGGTCGATTTTAGGATCTGTTAATTTTATTTCAACAGTTATTAATATGCGGTCTGAGGGTATAAGATTTGATAAAGTCCCTTTATTTGTTTGGTCAGTATTTATCACTACAATTTTACTCCTTCTCTCTCTTCCTGTTTTAGCTGGAGCTATTACTATACTTTTAACAGATCGTAATCTTAATACCTCTTTTTTCGACCCTAGAGGGGGTGGAGATCC…
OTU_3	COI	1356977	73	Annelida	Clitellata	Haplotaxida	Naididae	Branchiura	sowerbyi	Branchiura sowerbyi	100	Published	CGAATAAATAATCTTAGATTCTGATTAATACCACCATCGTTAATTCTTCTTGTATCATCAGCCGCAGTAGAAAAAGGTGCCGGTACAGGCTGAACAGTATATCCACCACTTTCCAGAAATCTAGCCCATTCTGGACCATCAGTAGATTTAGCCATTTTTTCACTCCACTTAGCTGGTGCCTCATCAATTTTAGGGTCAATTAATTTTATCACCACAATAATTAACATACGATCAAAAGGAATACGACTAGAACGAATCCCCTTATTTGTATGAGCTGTAATTATTACAACCATTCTTCTAGTATTAACCCTTCCAGTTCTAGCTGGTGCTATTACAATACTACTTACAGACCGAAATCTTAATACGTCATTTTTTGATCCTGCTGGAGGGGGGGATCCT…
OTU_4	COI	543679	74	Mollusca	Bivalvia	Sphaeriida	Sphaeriidae	Sphaerium	striatinum	Sphaerium striatinum	100	Private	TCGACTTAATAATTTAAGATTTTGGTTATTACCTGTTGCTTTATTATTGTTGTTAGGATCAGCATATGTCGAGAGAGGTGCTGGAACTGGATGAACTATCTATCCACCATTGTCTGGAAATGTTGCTCATGCTGGACCTTCAATGGAGTTTGCAATCTTGTCTTTGCATTTAGGTGGTGCTTCTTCTATTGCTGCTTCAATTAATTTTTTAACTACTGTTTTGAATATGCGTTTAGGTGCAATAGAGCTAAAGCGGGTAAGATTGTTTGTATTTTCTATTGCTATTACTGCGTTTTTGTTAATTGTTGCAATACCTGTATTAGCTGGAGGATTAACAATGCTTTTAACCGACCGAAATTTTAATACTACTTTTTTTGATCCTATAGGAAATGGAGACCC…
OTU_5	COI	1072652	94	Arthropoda	Insecta	Diptera	Chironomidae	Orthocladius		Orthocladius	100	Published	TCGAATAAATAATATAAGTTTTTGATTATTACCCCCTTCATTAACTTTATTATTGTCTAGTTCTATTGTAGAAAATGGAGCTGGTACAGGTTGAACAGTTTATCCTCCCTTATCTTCAGGTATTGCTCATGCTGGAGCTTCTGTTGATTTAGCAATTTTTTCTCTTCATTTAGCAGGAATTTCTTCTATTCTTGGAGCTGTAAATTTTATCACAACAGTAATTAATATACGTTCTAATGGAATTACATTAGATCGAATACCTTTATTTGTGTGATCAGTTATTATTACGGCTATTCTTTTATTACTTTCTTTACCTGTATTAGCTGGAGCTATTACAATATTATTAACAGATCGAAACTTAAATACTTCATTTTTTGACCCTGCTGGAGGAGGGGATCC…
OTU_6	COI	647167	69	Annelida	Clitellata	Arhynchobdellida	Erpobdellidae	Erpobdella	punctata	Erpobdella punctata	100	Published	ACGACTTAATAATCTAAGATTTTGATTGTTACCACCCTCTATAATTATATTAGTATTCTCAGCCTTTGTAGAAAACGGAGTCGGGACTGGTTGGACAGTATACCCTCCATTAGCATTCAATATCGCACACTCAGGACCATCTGTAGATATAGCAATTTTTTCACTACACTTAGCAGGGGCTTCATCTATTTTAAGGTCATTAAATTTTATTTCTACAGTAGCCAATATACGATGAAAAGGGATAACTTTAGACCGAATCCCACTATTTATTTGATCTGTTGTAATCACAACAGTATTACTACTTCTTTCTTTACCTGTTCTAGCTGCAGCAATTACAATATTACTCACAGACCGTAATTTAAATACATCATTCTTTGACCCTGTAGGAGGCGGCGACCC…
OTU_7	COI	964125	187	Arthropoda	Insecta	Coleoptera	Elmidae	Stenelmis	crenata	Stenelmis crenata	100	Published	TCGAATAAATAATATAAGATTTTGATTACTTCCCCCATCTTTAACCCTTCTTCTAATAAGAAGAGTAGTAGAAAGAGGAGTAGGAACAGGATGAACTGTTTATCCACCATTATCAGCAAATATTGCCCACAGAGGATCTTCAGTTGATTTAGCAATTTTTAGTCTTCACTTAGCTGGTATTTCGTCAATTCTGGGAGCCGTTAATTTCATCACTACTGTGATTAATATACGAACACCAGGAATAACATTTGACCGAATACCCTTATTTGTATGATCTGTAGCTATCACAGCTCTATTACTACTTCTATCTCTACCTGTTCTTGCAGGAGCAATTACTATACTTTTAACAGATCGAAACTTAAATACTTCATTCTTTGACCCAGCAGGCGGAGGAGATCC…
OTU_8	COI	596599	83	Arthropoda	Insecta	Odonata	Aeshnidae	Boyeria	grafiana	Boyeria grafiana	100	Published	ACGTTTAAACAATATGAGATTTTGATTATTACCACCATCACTAACATTATTATTAGCAGGAAGTATAGTTGAAAGAGGAGCAGGAACAGGATGAACAGTATACCCTCCTTTAGCAGGAGCTATTGCACATGCAGGAGCATCTGTTGACTTAACTATTTTCTCACTTCATTTGGCAGGAATTTCTTCAATTTTAGGTGCAATTAATTTTATTACTACAACCATTAATATAAAATCTCCTGGTATAAAAATAGATCAAATACCTTTATTTGTATGAGCAGTAGTTATTACAGCTGTACTTTTATTACTTTCATTGCCAGTTCTAGCAGGAGCAATTACAATATTATTAACAGATCGAAACATTAACACTTCTTTTTTTGATCCTGCAGGTGGAGGAGATCC…
OTU_9	COI	570324	58	Arthropoda	Insecta	Ephemeroptera	Baetidae	Baetis	intercalaris	Baetis intercalaris	100	Private	ACGTATAAATAACATGAGATTTTGAATGTTACCACCCTCTTTAACACTATTAGTTTCAAGAAGTTTAGTTGATGTGGGAGCGGGCACTGGATGGACTGTGTACCCTCCGTTGGCAGCTAATATCGCCCATGGGGGTTCTTCTGTGGATTTTGCCATTTTTTCTCTTCATTTAGCAGGGGTGTCGTCAATTTTAGGCGCTGTAAATTTTATTACAACTGTTGTAAATATGCGTAGCCCGGGTATAACTTTGGATCGGATGCCTTTATTTGTTTGATCAGTAGTAATTACTGCGGTGTTGTTATTGCTATCTTTACCTGTGCTTGCTGGGGCTATTACTATACTTTTAACTGACCGAAATTTAAATACTTCTTTTTTTGACCCTGCTGGTGGGGGTGACCC…
OTU_10	COI	759748	76	Arthropoda	Insecta	Ephemeroptera	Heptageniidae	Stenonema	femoratum	Stenonema femoratum	100	Published	ACGAATAAACAATATAAGTTTCTGACTCTTACCACCGGCCCTAACACTACTACTGGCTAGAAGCATAGTAGAAAGAGGAGCTGGTACAGGTTGGACAGTCTACCCTCCTTTATCAGCAGGGATTGCACATGCCGGAGCTTCAGTAGATTTGGCTATCTTCTCTCTTCATCTGGCTGGTGTATCTTCCATTCTAGGGGCTGTAAACTTTATTACTACAACGATCAATATACGTTCTACTGGTATAACTATAGACCGGATCCCCTTATTTGTCTGATCAGTATTAATCACTGCAATTCTGCTTCTACTTTCTTTACCTGTATTAGCTGGAGCTATCACAATACTATTAACAGACCGTAATCTTAATACCTCATTCTTTGATCCAGCTGGAGGGGGAGATCC…
OTU_11	COI	1006438	73	Arthropoda	Insecta	Diptera	Chironomidae				100	Private	CCGAATAAATAACATAAGTTTTTGACTTTTACCCCCTTCTTTATCTCTACTTCTTTCTAGTTCAATTGTAGAAAATGGAGCGGGAACTGGATGAACAGTTTATCCCCCTTTATCTTCAAGCATTGCTCATAGAGGGGCTTCTGTTGACTTAGCAATTTTTTCTTTACATTTAGCGGGAATTTCTTCTATTTTAGGTTCCGTAAATTTTATTACAACAGTAATTAATATACGATCAAAGGGTATTACCTTAGATCGAATACCTCTTTTTGTGTGATCTATCGTAATTACAACAGTATTATTACTTCTTTCATTACCAGTTTTAGCTGGAGCTATTACGATATTATTAACAGACCGAAATTTAAATACTTCTTTTTTTGACCCAGCTGGAGGGGGAGATCC…
OTU_12	COI	1323029	170	Annelida	Clitellata	Haplotaxida	Naididae				100	Private	CCGTCTAAATAATCTTAGATTTTGATTAATACCCCCTTCACTAATTCTTCTCGTATCATCGGCAGCTGTAGAAAAAGGCGCTGGCACCGGGTGAACTGTATATCCTCCGCTTGCTAGAAACCTAGCCCATTCTGGGCCATCTGTAGATTTAGCAATTTTTTCTCTCCATTTAGCTGGAGCTGCCTCAATTCTAGGAGCAATCAACTTTATTACCACGATAATTAATATGCGATGAAAAGGAATACGCCTTGAACGAATTCCATTATTTGTGTGATCCGTAATTATTACAGTCATTCTACTCCTGCTAACACTTCCAGTACTAGCGGGGGCCATTACAATGCTTCTAACAGATCGAAATCTAAACACATCATTCTTCGACCCTGCGGGGGGGGGAGACCC…
OTU_13	COI	654770	74	Arthropoda	Insecta	Ephemeroptera	Heptageniidae	Maccaffertium	vicarium	Maccaffertium vicarium	100	Published	ACGAATGAATAATATGAGTTTCTGACTTCTTCCACCGGCCTTAACACTACTACTGGCTAGAAGTATAGTAGAAAGAGGAGCTGGTACAGGATGGACAGTCTACCCTCCCCTATCGGCAGGGATTGCCCACGCAGGTGCCTCAGTAGATTTAGCTATTTTCTCTCTTCATTTAGCAGGGGTATCTTCCATTTTAGGGGCAGTAAACTTTATTACAACAACTATTAACATGCGTTCAACAGGTATAACTATAGATCGAATCCCTCTTTTTGTTTGATCCGTTCTAATTACTGCCATTCTTCTTCTACTTTCATTACCTGTATTGGCAGGGGCTATTACAATACTTTTAACTGATCGAAATCTTAATACATCCTTCTTTGATCCTGCAGGAGGTGGAGATCC…
OTU_14	COI	357809	108	Arthropoda	Insecta	Ephemeroptera	Baetidae	Baetis	brunneicolor	Baetis brunneicolor	98.31	Published	TCGTATAAATAATATGAGTTTCTGGTTATTGCCACCCTCATTAACTTTACTTGTGTCAAGCAGAGTCGTTGATGTCGGGGCTGGTACGGGTTGAACTGTGTATCCTCCTTTAGCTGCTAACATTGCTCATGGGGGGTCCTCAGTAGATTTCGCTATTTTTTCTTTACATTTAGCTGGGGTTTCATCTATTTTAGGGGCAGTCAATTTTATCACAACTGTCGTTAATATACGTAGCCCAGGTATAACCTTGGATCGGATACCCTTATTTGTGTGGTCAGTTGTAATTACTGCTATTTTACTGTTGTTATCTTTACCCGTTTTAGCAGGTGCGATCACTATGCTTCTTACGGATCGTAATTTAAATACATCATTTTTTGACCCGGCAGGTGGTGGAGACCC…
OTU_15	COI	442639	16	Arthropoda	Insecta	Trichoptera	Limnephilidae	Pycnopsyche	guttifera	Pycnopsyche guttifera	100	Published	CCGAATAAATAATATAAGATTTTGACTTCTGCCCCCCTCCTTAAATCTTCTTTTAATTAGAGCTTTAATTGAAAGAGGAACAGGAACTGGCTGAACAGTTTATCCCCCTCTTTCTAGAAATCTAGCTCATGCAGGAAGATCTGTAGATATCTCCATTTTCTCACTTCATTTAGCTGGAATTTCTTCAATTTTAGGAGCAATTAATTTCATCTCTACTACCCTAAATATACGAAATAACTTAATAACATTAGATCGAATTCCTCTATTTGTCTGATCTGTAGCTATTACTGCCCTTCTTTTACTTCTTTCTCTTCCCGTTCTTGCAGGAGCAATTACTATACTTTTAACTGACCGCAATTTAAATACCTCTTTTTTCGACCCCTCAGGAGGGGGAGATCC…
OTU_16	COI	969478	143	Arthropoda	Insecta	Trichoptera	Hydropsychidae	Hydropsyche	betteni	Hydropsyche betteni	100	Published	ACGAATAAATAATCTAAGATTTTGATTTTTACCCCCCTCATTAATATTTTTATTATTAAGAAGAATAACTAACTCAGGAGCAGGCACAGGCTGAACTGTTTACCCTCCCCTCTCCTCAAATTTATCTCATGCAGGAAGATCTGTTGATTTAACTATTTTTTCTCTTCATATAGCCGGAATTTCCTCCATTTTAGGGGCAATCAATTTTATTTCAACTATTATAAATATAAAATTTAAAAATCTTAATTACGAAATAATCCCCCTATTTGTCTGATCTATTTTAATCACTGCTGTACTACTACTTCTTTCACTTCCAGTGTTAGCTGGCGCCATTACTATATTATTAACAGACCGAAATTTAAATACATCTTTCTTTGACCCTGCGGGAGGAGGGGACCC…
OTU_17	COI	615186	59	Arthropoda	Insecta	Diptera	Tipulidae	Tipula	abdominalis	Tipula abdominalis	100	Published	TCGAATAAATAATATAAGTTTTTGAATACTTCCCCCTTCATTAACCCTACTATTAGCAAGTAGTATAGTAGAAAATGGAGCTGGAACAGGCTGAACAGTTTATCCACCACTTTCAGCCGGAATTGCCCACACTGGAGCATCTGTTGATTTAGCTATTTTTTCTCTTCATTTAGCCGGAATTTCATCAATTTTAGGAGCAGTAAATTTTATTACCACAGTAATTAATATACGATCAAGAGGAATTACCTTAGATCGAATACCATTATTTGTTTGATCAGTTGTAATTACTGCAGTTTTATTATTGCTTTCCTTACCTGTATTGGCAGGAGCTATTACAATACTATTAACTGACCGAAACCTAAATACTTCATTCTTTGACCCTGCTGGAGGGGGAGACCC…
OTU_18	COI	348017	48	Arthropoda	Insecta	Diptera	Chironomidae	Hydrobaenus		Hydrobaenus	99.28	Published	TCGAATAAATAATATAAGATTTTGGCTGTTACCTCCTTCTTTAACTTTACTTCTTTCTAGTTCTATTGTTGAAAACGGGGCTGGTACTGGTTGAACAGTCTACCCCCCTCTTTCTTCTGGAATTGCTCATGCAGGTGGTTCTGTTGATTTAGCTATTTTTTCACTACATTTAGCTGGGATTTCTTCTATTTTAGGGGCTGTAAATTTTATTACAACTGTAATTAATATACGATCAAATGGTATTACATTAGACCGAATGCCTTTATTTGTGTGATCTGTAGTAATTACAGCTATTCTTCTTCTATTATCTTTACCTGTCTTAGCCGGAGCTATTACTATACTATTAACTGATCGAAATTTAAATACCTCATTCTTTGATCCTGCCGGAGGAGGAGACCC…
OTU_19	COI	288753	50	Arthropoda	Insecta	Diptera	Chironomidae				99.76	Published	TCGAATAAATAATATAAGTTTCTGACTATTACCCCCTTCCCTATCCCTTCTTCTTTCTAGATCAATCGTAGAAAATGGTGCAGGAACAGGATGAACAGTTTACCCCCCTCTTTCCTCAAGTATTGCCCATAGCGGAGCTTCTGTTGATTTAGCTATTTTTTCTTTACACCTAGCGGGAATTTCTTCTATTTTAGGATCAGTTAATTTTATTACAACAGTTATTAATATACGATCAAAAGGAATTACATTAGACCGTATACCTTTATTTGTTTGATCAATTGTAATTACAACTGTCCTTTTACTCTTATCTCTTCCAGTTTTAGCAGGAGCTATTACTATACTATTAACAGATCGAAATTTAAATACATCTTTCTTTGACCCTGCGGGAGGGGGAGACCC…
OTU_20	COI	890654	156	Arthropoda	Insecta	Trichoptera	Hydropsychidae	Cheumatopsyche	analis	Cheumatopsyche analis	100	Published	TCGAATAAATAATTTAAGATTTTGATTTTTACCCCCTTCATTACTCCTTCTAATTTTAAGAAGAATAATAAATTCAGGGGCTGGCACAGGTTGAACTGTTTACCCTCCTCTATCATCAAATCTATCTCACCTTGGAAGATCAGTAGATTTAACTATTTTCTCTCTTCATTTAGCTGGTATCTCATCAATTCTAGGAGCAATTAACTTTATTACTACATCTTTTAACATAAAAATTAATAAATTAAATTATGAAATTCTTCCTCTCTTTGTTTGATCAGTAGCCATTACTGCCGTTCTACTTCTATTATCCCTGCCTGTTTTAGCCGGCGCAATTACTATATTACTAACAGATCGTAATTTAAATACATCTTTTTTTGACCCAGCAGGAGGGGGAGACCC…
OTU_21	COI	253636	109	Annelida	Clitellata	Haplotaxida	Naididae	Tubifex	tubifex	Tubifex tubifex	100	Published	ACGATTAAATAACTTAAGATTTTGACTACTACCCCCTTCCTTAATTCTTCTAGTATCTTCTGCAGCGGTTGAAAAGGGGGCTGGAACTGGATGAACCGTCTATCCTCCACTATCAAGAAATCTTGCACACTCGGGCCCATCCGTAGACCTCGCGATCTTCTCACTCCACTTAGCCGGAGTAGCCTCAATTTTAGGCGCTATCAATTTCATCACCACAATAATTAACATACGATGAAAAGGTATGCGGTTAGAACGAATTCCATTATTCGTATGATCAGTAATTCTGACAGTAATTCTATTACTGCTTACCTTACCTGTACTAGCGGGCGCTATTACTATACTCCTAACAGATCGAAACCTAAATACATCATTCTTTGATCCTGCGGGTGGTGGTGATCC…
OTU_22	COI	223906	90	Arthropoda	Insecta	Trichoptera	Hydropsychidae	Cheumatopsyche	campyla	Cheumatopsyche campyla	100	Published	TCGAATAAATAATTTAAGATTCTGATTTTTACCTCCTTCATTACTTCTTTTAATTTTAAGAAGAATAATAAATTCAGGAGCTGGCACAGGTTGAACTGTCTATCCACCACTGTCATCAAATTTATCCCACCTAGGAAGATCAGTAGATTTAACTATTTTTTCTCTTCATTTAGCTGGTATTTCATCAATTTTAGGAGCAATTAATTTCATTACTACATCTTTTAATATAAAAATTAATAAATTAAATTATGAAATTCTTCCTCTTTTTGTTTGATCAGTAGCTATCACTGCCGTTTTACTTCTATTATCCCTACCTATTTTAGCTGGCGCAATTACTATATTACTAACAGATCGTAATTTAAATACATCTTTTTTTGACCCAGCAGGAGGGGGAGACCC…
OTU_23	COI	783119	89	Arthropoda	Insecta	Diptera	Chironomidae	Chironomus		Chironomus	100	Published	CCGAATAAATAATATAAGTTTTTGACTTCTTCCCCCTTCTCTTACACTTTTACTTTCTAGTTCATTTGTAGAAAATGGAGCAGGAACAGGATGAACAGTTTATCCTCCCCTTTCTGCGGCTATTGCCCATAGAGGTGCTTCTGTTGATTTAGCTATTTTTTCTCTTCATTTAGCAGGTGTTTCTTCTATTTTAGGATCTGTAAATTTTATTACTACAGTTATTAATATACGAGCTAATGGAATTACATTAGACCGAATACCTTTATTTGTTTGATCTGTAGTTATTACAACAGTTCTTTTACTTTTATCATTACCTGTTTTAGCTGGAGCTATTACAATGCTTTTAACTGATCGAAATTTAAATACATCATTCTTTGACCCGGCTGGTGGGGGAGACCC…
OTU_24	COI	218289	10	Arthropoda	Insecta	Odonata	Cordulegastridae	Cordulegaster		Cordulegaster	100	Published	TCGTTTGAATAATATAAGATTTTGATTATTACCTCCTTCTTTAATATTACTTCTATCCAGAAGTATTGTAGAAAGAGGAGCAGGAACTGGATGAACAGTTTATCCTCCCCTTGCCGGGGCTATTGCCCATGCTGGAGCTTCTGTAGATTTAACTATTTTTTCTCTACACTTAGCAGGAGTCTCATCAATTTTAGGGGCTATTAATTTTATTACTACAACTATCAATATAAAGTCCCCTGGGATAAAGCTAGACCAAATACCTTTATTTGTATGAGCAGTTGCTATTACTGCCGTTTTATTATTATTATCATTACCAGTTTTAGCAGGAGCTATTACTATATTATTGACGGATCGAAACATTAATACATCCTTCTTTGATCCAGCTGGGGGAGGTGATCC…
OTU_25	COI	977289	61	Arthropoda	Insecta	Diptera	Chironomidae	Diamesa		Diamesa	100	Published	CGAATAAATAATATGAGTTTTTGATTACTACCCCCCTCATTAACACTTCTTCTTGCTAGCTCAATTGTTGAAAACGGAGCTGGTACGGGTTGAACTGTTTATCCACCACTTTCTTCAGGAATTGCTCATGCTGGGGCATCCGTTGATTTAGCTATTTTTTCTTTACACTTAGCTGGAATTTCTTCTATTTTAGGGGCTGTAAATTTTATTACAACAGTTATTAATATGCGTTCAAGTGGTATTACTTTAGACCGAATACCTTTATTCGTGTGGTCAGTAGTAATTACAGCTGTTTTATTACTTCTTTCATTGCCAGTTTTAGCTGGAGCTATCACTATACTTCTAACAGATCGAAATTTAAATACTTCATTTTTCGATCCTGCCGGGGGAGGGGACCCT…
OTU_26	COI	315854	32	Arthropoda	Insecta	Ephemeroptera	Baetidae	Baetis	tricaudatus	Baetis tricaudatus	100	Published	ACGAATAAATAATATAAGCTTTTGGCTTTTGCCACCGTCTTTAACTCTATTGATTTCTAGTAGAATTGTAGACGTTGGTGCTGGTACTGGTTGAACGGTTTATCCCCCTTTAGCGGCTAATATCGCCCATGGCGGGTCATCGGTTGATTTTGCTATCTTTTCATTACACTTAGCGGGTATTTCTTCTATTTTAGGGGCAGTTAATTTCATTACTACCGTTGTTAATATGCGTAGTCCTGGTATAACCTTAGACCGTATACCACTATTTGTTTGATCTGTCGTGATTACGGCGGTGTTATTATTATTATCCTTACCAGTCTTAGCAGGAGCTATTACGATGCTGTTAACTGATCGTAATTTAAATACTTCTTTTTTTGACCCGGCTGGCGGGGGTGACCC…
OTU_27	COI	195890	27	Mollusca	Bivalvia	Sphaeriida	Sphaeriidae	Sphaerium	simile	Sphaerium simile	100	Private	TCGACTTAACAATTTAAGATTTTGGTTATTACCTGTTGCTTTATTATTGTTGTTGGGATCAGCATATGTCGAGAGAGGTGCTGGAACTGGGTGAACTATTTATCCCCCATTGTCTGGTAATGTTGCTCATGCTGGACCTTCAATGGAGTTTGCAATTTTGTCTTTACATTTAGGTGGTGCTTCTTCTATTGCTGCTTCAATTAATTTTTTGACTACTGTTTTAAATATACGTTTAGGTGCAATAGAGTTAAAGCGGGTAAGATTGTTTGTATTTTCTATTGCTATTACTGCGTTTTTGTTAATTGTTGCGATACCTGTGTTAGCCGGAGGATTAACAATACTTTTAACTGATCGTAATTTTAATACTACTTTTTTTGATCCTATAGGAAACGGAGACCC…
OTU_28	COI	190535	41	Arthropoda	Insecta	Diptera	Chironomidae				100	Published	TCGAATAAATAATATAAGTTTTTGACTTTTGCCCCCTTCTCTTACTTTACTATTATCAAGCTCAATTGTGGAAAACGGGGCTGGTACTGGTTGAACTGTTTATCCGCCTCTTTCTTCTGGTATTGCACATGCAGGAGCTTCAGTAGATTTAGCTATTTTTTCTTTACATTTAGCAGGTATTTCTTCTATTTTAGGAGCAGTAAATTTTATCACAACAGTAATTAATATGCGATCTAACGGAATTACATTAGACCGAATGCCTTTATTTGTTTGATCAGTAATAATTACTGCAATTTTATTACTATTATCATTACCAGTATTAGCAGGTGCTATTACTATATTATTAACAGATCGAAATTTAAATACTTCTTTCTTTGACCCTGCTGGAGGAGGAGACCC…
OTU_29	COI	641830	143	Annelida	Clitellata	Haplotaxida	Naididae				100	Published	ACGATTAAATAATCTCAGCTTTTGACTAATGCCACCATCATTAATTCTATTAGTATCATCTGCTGCTGTAGAAAAAGGTGCCGGCACAGGTTGAACTGTGTATCCGCCCCTGGCAAGAAATTTAGCACATTCAGGGCCATCTGTAGATTTAGCAATTTTCTCCCTTCATCTTGCTGGTGCAGCTTCAATTCTAGGGGCAATTAACTTTATTACAACAATAATTAACATGCGATGAAAAGGAATACGCCTCGAACGAATTCCATTATTCGTATGATCTGTAATTATTACTGTTATTCTACTACTTCTGACCCTTCCAGTACTTGCAGGAGCTATTACGATGCTATTAACAGACCGAAATCTAAATACATCGTTCTTCGACCCTGCGGGGGGAGGAGACCC…
OTU_30	COI	238408	75	Arthropoda	Insecta	Diptera	Chironomidae	Paratendipes		Paratendipes	100	Published	TCGAATAAATAATATAAGTTTTTGACTACTGCCTCCTTCTTTATCCCTTTTACTTTCTAGTTCTTTTGTAGAAAACGGGGCAGGAACTGGATGAACTGTTTATCCTCCCCTTTCTTCTAGTATTGCCCATAGAGGAGCTTCTGTAGACTTAGCTATTTTTTCTCTTCATTTAGCTGGGGTATCTTCTATTTTAGGTTCGGTAAATTTTATTACTACTGTTATTAACATACGAACAAATGGGATCACCCTTGATCGAATACCTTTATTTGTATGATCTGTAGTGATTACAACAGTTCTTCTTCTTCTTTCTTTACCCGTTTTAGCCGGAGCTATTACAATATTATTAACTGATCGAAACTTAAACACATCCTTCTTTGATCCCGCAGGAGGGGGAGACCC…
OTU_31	COI	350161	88	Annelida	Clitellata	Haplotaxida	Naididae	Tubifex	tubifex	Tubifex tubifex	99.28	Published	ACGATTAAACAACTTAAGATTCTGACTCCTACCCCCATCATTAATCCTTTTAGTGTCCTCTGCCGCCGTTGAAAAAGGCGCCGGAACTGGCTGAACTGTTTACCCCCCTCTGGCTAGAAATCTAGCTCACTCTGGACCCTCAGTAGATTTAGCAATCTTTTCTCTACACTTAGCTGGTGTTGCATCAATCCTGGGTGCAATCAACTTCATTACTACAATAATCAACATACGATGAAAAGGTATGCGACTAGAACGTATTCCTTTATTCGTATGATCAGTAATTATCACTGTAATTCTACTCCTGCTCACACTTCCAGTTTTAGCTGGGGCTATCACAATACTTCTAACAGACCGGAATCTAAATACATCATTTTTCGATCCTGCTGGAGGGGGTGACCC…
OTU_32	COI	407531	33	Arthropoda	Insecta	Odonata	Aeshnidae	Aeshna	umbrosa	Aeshna umbrosa	100	Published	ACGTTTAAATAATATAAGATTTTGATTATTACCTCCTTCATTAACACTATTATTAGCAGGAAGTATGGTTGAAAGAGGAGCTGGAACAGGTTGAACAGTATACCCTCCTTTGGCTGGTGCAATTGCCCATGCAGGAGCATCAGTAGATCTAACTATTTTTTCTTTACATTTAGCTGGAGTATCTTCAATTCTTGGTGCTATTAATTTTATTACTACAACAATTAATATAAAGTCACCAGGAATAAAGATAGATCAAATACCTTTATTTGTATGAGCTGTTGTAATTACAGCTGTACTTTTATTATTATCATTACCTGTTTTGGCTGGTGCAATTACTATATTATTAACTGACCGAAATATTAATACATCATTTTTTGATCCAGCAGGAGGAGGTGATCC…
OTU_33	COI	281511	111	Arthropoda	Insecta	Diptera	Chironomidae	Polypedilum	aviceps	Polypedilum aviceps	100	Published	ACGAATAAATAATATAAGATTTTGACTTTTACCCCCCTCTTTAACTCTTCTTCTTTCTAGTTCAATTGTAGAAAATGGGGCAGGAACTGGTTGAACAGTTTATCCCCCCCTCTCTGCTAGAATTGCTCATAGTGGGGCTTCAGTAGATTTAGCTATTTTCTCCCTACATCTCGCAGGTGTCTCTTCAATTCTAGGTTCAGTAAATTTTATTACTACCGTAATTAATATACGATCAAACGGTATTACATTAGATCGAATACCTTTATTTGTGTGATCTATTGTTATTACTACAGTTCTACTACTTCTTTCTCTTCCTGTTTTAGCAGGAGCTATTACTATACTTTTAACGGACCGAAATTTAAATACCTCTTTCTTTGACCCTGCAGGAGGAGGGGATCC…
OTU_34	COI	296720	43	Platyhelminthes	Turbellaria						100	Private	ACGTGCTAATAATTTGAGTTATTGACTTTTATTTCCTTCTTCTTTTTTTATAATTTTTTGTTATTGTGTGTTGTCTGGCTTAGGTTCTGGGTGGACTTTGTATCCGCCTTTGACTGATTGGGTTTTTCATAGTGGTTCTGCTGTTGATTTTGCTATTTTTTCTTTACACTTGGCGGGAGTTAGGTCTATTTTGGGAGCTATAAATTTTATTGCTACTATTGTTAATATGAAGGGAGTTAAGAGTTTCATTTTATTGGTTCTGTTTGTTTGATCTATTTTGATTACTGCGTTGTTGCTTTTGCTTGCTTTGCCTGTTTTGGCTGCTGGGTTGACTATGTTGTTGACTGATCGAAATTTTAATACTACTTTTTTTGATCCTAGGGGAGGTGGGGATCCTAT…
OTU_35	COI	281824	72	Arthropoda	Insecta	Hemiptera	Corixidae	Sigara	modesta	Sigara modesta	100	Private	ACGAATAAATAATATAAGTTTCTGATTATTGCCCCCCTCATTAACACTACTACTATCAAGTAGATTTGTAAATTCAGGGGCAGGAACAGGATGAACAGTATATCCGCCATTATCAAGAAATCTAACACATAGAGGAGCATCTGTAGATCTAGCAATCTTCTCTTTACATTTAGCGGGTGTGTCATCAATTTTAGGGGCCATTAACTTTATTTCAACTATTATTAATATACGAGTTATGGGAATAACTCCTGAACGGACACCATTATTTGTATGATCAGTAGGAATTACTGCTCTACTTTTATTACTGTCTCTACCAGTGCTGGCTGGAGCTATTACTATATTATTAACAGACCGTAATTTTAATACATCATTTTTTGATCCTGCAGGAGGAGGAGATCC…
OTU_36	COI	428483	103	Annelida	Clitellata	Haplotaxida	Naididae				100	Published	ACGACTAAATAACCTAAGATTTTGACTAATACCTCCATCACTCATTCTATTAGTTTCATCAGCCGCAGTCGAAAAGGGAGCGGGGACAGGGTGAACTGTATACCCCCCTCTAGCCAGAAACCTAGCGCACTCTGGGCCATCTGTGGATCTAGCAATCTTCTCTCTTCACTTAGCCGGGGCTGCATCAATTCTAGGTGCCATTAACTTCATTACCACAATAATTAATATACGATGAAAAGGAATGCGCCTAGAGCGCATTCCTCTATTTGTATGATCAGTAATCATTACAGTTGTCCTCCTTCTTCTTACATTACCGGTTTTAGCGGGGGCAATCACCATACTTTTAACAGACCGAAACTTAAACACATCATTCTTCGATCCTGCGGGAGGGGGGGACCC…
OTU_37	COI	169867	34	Annelida	Clitellata	Haplotaxida	Naididae				100	Published	ACGACTAAATAATCTAAGATTTTGATTAATACCTCCATCACTCATTCTATTAGTTTCATCCGCTGCAGTTGAAAAGGGGGCAGGAACAGGATGAACAGTGTACCCCCCTCTAGCCAGAAACCTGGCACACTCAGGGCCATCCGTAGATCTAGCAATCTTCTCTCTTCACTTAGCAGGGGCTGCATCAATTCTAGGAGCTATTAACTTCATTACTACAATAATTAATATACGATGAAAAGGAATACGTCTAGAACGCATTCCTTTATTTGTGTGATCAGTAATCATTACAGTTGTCCTTCTTCTTCTCACATTACCGGTATTAGCAGGGGCAATCACCATACTTTTAACTGATCGAAATTTAAACACCTCATTCTTCGATCCTGCTGGGGGGGGTGACCC…
OTU_38	COI	198249	31	Arthropoda	Insecta	Diptera	Chironomidae				100	Private	CGAATAAATAATATAAGATTCTGATTATTGCCCCCATCTTTAGCACTTCTTCTTTCTAGATCAATTGTAGAAAATGGGGCAGGAACAGGATGAACAGTTTATCCGCCGCTTTCAGCTAGAATTGCTCATAGAGGGGCTTCTGTTGATTTAGCAATTTTTTCTCTCCATTTAGCAGGAGTTTCATCTATTTTAGGGTCAGTAAATTTTATTACTACTGTAATTAATATACGATCCAGAGGAATTACATTAGACCGAATACCCCTATTTGTGTGATCAATTGTAATTACAACTGTTTTACTACTTTTATCTTTACCTGTTTTAGCTGGAGCTATTACCATATTATTAACTGATCGAAATTTAAATACTTCATTTTTTGACCCTGCGGGAGGGGGAGACCCT…
OTU_39	COI	166920	70	Arthropoda	Insecta	Diptera	Chironomidae	Polypedilum		Polypedilum	100	Published	ACGAATAAATAATATAAGATTTTGACTTTTACCCCCCTCTCTAACTCTTCTTCTTTCTAGTTCAATTGTAGAAAATGGAGCCGGAACAGGTTGAACTGTTTATCCCCCTCTTTCAGCGAGTATTGCCCATAGAGGGGCTTCTGTTGATTTAGCCATTTTTTCATTACATTTAGCCGGTGTTTCTTCAATTTTAGGATCAGTAAATTTTATTACTACAGTAATTAATATACGATCAAAAGGAATTACTTTAGACCGAATACCTTTATTTGTGTGATCTATTGTAATTACAACAGTTTTATTACTTTTATCTTTACCTGTTCTTGCAGGAGCAATTACTATATTATTAACTGATCGAAATTTAAATACATCTTTTTTTGACCCTGCGGGTGGAGGTGACCC…
OTU_40	COI	233981	48	Arthropoda	Insecta	Diptera	Chironomidae	Tribelos		Tribelos	100	Published	CCGAATAAATAATATAAGTTTTTGATTACTTCCCCCATCTTTATCCCTTCTTCTTTCAAGCTCAATTGTAGAAAACGGAGCCGGAACTGGATGAACAGTTTATCCACCATTATCATCTAATATTGCTCATAGAGGAGCTTCTGTTGATTTAGCTATTTTTTCTCTTCATCTTGCAGGAGTATCCTCTATTTTAGGATCTGTTAATTTTATTACAACTGTAATTAATATACGATCAAATGGTATTACTCTTGACCGAATACCATTATTTGTATGATCTATTGTTATTACAACAGTATTATTATTACTTTCTCTTCCTGTTTTAGCTGGAGCTATTACAATACTATTAACAGATCGAAATTTAAATACTTCTTTTTTTGATCCTGCTGGAGGAGGAGATCC…
OTU_41	COI	157550	39	Annelida	Clitellata	Haplotaxida	Naididae				100	Published	ACGACTAAACAATTTAAGATTTTGATTAATGCCTCCATCTCTAATCCTTCTAGTATCCTCTGCAGCAGTTGAAAAAGGTGCTGGGACAGGGTGAACTGTCTATCCACCTCTAGCTAGAAACCTAGCACATTCCGGACCATCTGTAGACCTTGCAATTTTCTCTCTTCACTTGGCAGGAGTAGCTTCTATTCTAGGTGCAATTAACTTCATTACCACAATAATTAATATACGCTGAAAAGGTATACGGTTAGAACGAATTCCATTATTCGTATGATCAGTAATTATCACAGTCATTCTTCTTCTACTTACACTACCAGTACTAGCAGGGGCAATTACCATGCTCCTAACAGACCGAAATCTAAACACTTCATTCTTTGACCCTGCCGGAGGTGGAGACCC…
OTU_42	COI	306706	71	Arthropoda	Insecta	Ephemeroptera	Heptageniidae	Stenacron	interpunctatum	Stenacron interpunctatum	100	Published	CCGAATAAACAATATGAGATTCTGACTACTCCCTCCTGCCCTAACACTACTTCTGGCTAGAAGTATAGTTGAAAGAGGTGCTGGCACTGGTTGGACGGTTTACCCTCCCCTATCGGCAGGAATTGCTCATGCTGGAGCTTCCGTAGATCTCGCTATTTTCTCACTCCATCTCGCAGGGGTCTCTTCTATTCTAGGGGCAGTAAACTTTATCACTACTACCATTAACATACGATCCACAGGAATAACAATGGACCGGATCCCTTTATTTGTTTGATCAGTACTGATTACGGCCATTCTCCTTTTATTGTCTCTCCCAGTATTAGCAGGAGCTATTACAATACTCCTAACAGATCGGAACTTAAATACCTCTTTCTTTGATCCCGCTGGTGGGGGAGATCC…
OTU_43	COI	454391	96	Arthropoda	Insecta	Ephemeroptera	Caenidae	Caenis	latipennis	Caenis latipennis	100	Published	CGTATAAATAACATAAGCTTTTGATTATTACCCCCTGCACTAACCCTTCTTTTAACTAGAAGACTAGTAGAAGCAGGAGCCGGTACAGGTTGAACAGTATACCCTCCTTTAGCAGCAGGAATCGCTCATGCTGGGGCATCAGTTGATTTAGCCATCTTCTCATTACATTTAGCAGGTATTTCTTCAATTTTAGGAGCTGTTAATTTTATCACCACTACTATCAATATGCGTTCAAGAGGAATAACAATAGACCGGATCCCTTTATTTGTCTGGTCTGTAGTTATTACCGCAGTTCTACTTCTATTATCCTTACCGGTTCTAGCTGGTGCTATTACCATACTATTAACAGACCGTAACTTAAATACCTCTTTCTTTGACCCCGCCGGCGGGGGTGACCCT…
OTU_44	COI	238278	30	Arthropoda	Malacostraca	Isopoda	Asellidae	Proasellus		Proasellus	97.09	Private	CGGATAAATAACATAAGGTTTTGGTTACTTCCTCCTTCCCTTACCTTGTTATTATCTAGGGGGTTAATTGAGAGGGGTGTTGGCACAGGGTGAACCGTATATCCACCTTTGGCGGCAAGAATCGCCCACAGGGGCCCAGCGGTTGATTTAGGGATCTTTTCTCTCCACCTAGCTGGGGCTAGTTCAATTTTAGGTTCTGTAAACTTTATTTCAACTGTTATTAATATACGCTCCAGGGGTATAAGGTTTGATAAAGTCCCCCTATTTGTCTGGTCTGTTTTTATTACCACAATTCTTCTCCTCCTGTCCCTTCCGGTGCTAGCCGGGGCAATTACTATGCTTCTCACAGACCGAAATCTCAACACCTCCTTTTTCGACCCGAGAGGTGGGGGGGATCCT…
OTU_45	COI	172677	5	Arthropoda	Insecta	Hemiptera	Belostomatidae	Belostoma	flumineum	Belostoma flumineum	100	Published	ACGAATAAATAATATAAGATTCTGACTTCTTCCCCCTGCACTTACTCTTCTTTTATCAAGTAGCATTGTAGAAAGAGGAGCAGGAACTGGATGAACAGTTTATCCTCCCCTCTCAACTAATATTTCACATATAGGAGCGAGAGTAGATCTTGCCATTTTTTCATTACACCTGGCCGGTGTATCATCTATTTTAGGGGCAGTTAATTTTATTTCAACTATTATTAACATGCGAGCAACAGGTATATCCCCTGATCGTATACCATTATTTGTTTGATCAGTAGGAATTACGGCACTTCTACTCCTACTGTCATTACCCGTACTAGCCGGAGCAATTACTATACTCCTTACTGATCGAAATTTTAATACATCATTCTTTGACCCTGCCGGGGGAGGAGACCC…
OTU_46	COI	226751	51	Arthropoda	Insecta	Diptera	Chironomidae	Paralauterborniella	nigrohalteralis	Paralauterborniella nigrohalteralis	99.76	Published	TCGAATAAATAATATAAGATTTTGATTATTACCACCTTCTTTATCTCTTCTTCTTTCTAGTTCTATCGTAGAAAATGGAGCAGGAACAGGATGAACAGTTTATCCCCCCCTTTCTTCTAATATCGCCCATAGAGGAGCTTCAGTTGATTTAGCAATTTTTTCATTACATTTAGCCGGGGTTTCTTCAATTTTAGGCTCAGTAAATTTTATTACAACAGTAATTAATATACGTGCAAACGGTATTACTTTAGATCGAATACCTTTATTTGTTTGATCTATTGTAATTACCACAGTTCTTCTTCTTCTATCTTTACCCGTATTAGCTGGTGCTATTACAATACTATTGACAGATCGAAATTTAAATACTTCTTTTTTTGACCCTGCTGGAGGAGGAGACCC…
OTU_47	COI	291056	131	Arthropoda	Insecta	Coleoptera	Elmidae	Optioservus	sp. CABIN1	Optioservus sp. CABIN1	99.76	Published	ACGAATAAACAACATAAGATTCTGGTTACTTCCTCCTTCATTAACCTTTCTCCTAATAAGAAGAATTGTAGAAAGAGGAGCAGGAACAGGATGAACAGTTTATCCTCCCTTATCAGCTAATATTGCTCATGGCGGATCCTCAGTAGACCTAGCAATTTTTAGCCTCCATTTAGCAGGAATTTCCTCAATCCTAGGAGCCGTTAATTTTATCACCACAGTAATTAATATACGATCCCCTGGTATAACATTTGATCGAATACCTCTATTTGTTTGATCAGTGGCAATTACCGCCTTATTACTCCTTCTATCTCTTCCAGTTCTAGCTGGAGCTATTACTATACTATTAACAGACCGAAATTTAAATACCTCATTTTTTGACCCAGCAGGTGGAGGGGATCC…
OTU_48	COI	144754	99	Arthropoda	Insecta	Coleoptera	Elmidae	Stenelmis	crenata	Stenelmis crenata	100	Published	TCGAATAAATAATATAAGATTTTGGTTACTTCCCCCATCTTTAACCCTTCTTCTAATAAGAAGAGTAGTAGAAAGAGGAGTAGGAACGGGATGAACTGTCTACCCACCATTATCAGCAAATATTGCCCACAGAGGATCTTCAGTTGATTTAGCAATTTTTAGTCTTCACTTAGCTGGTATTTCGTCAATTCTAGGAGCCGTTAATTTCATCACTACTGTAATTAATATACGAGCACCAGGAATAACATTTGATCGAATACCCTTATTTGTATGATCTGTAGCTATCACAGCCCTATTACTACTTCTATCTCTGCCTGTTCTTGCAGGAGCAATTACCATACTTTTAACAGATCGAAACCTAAATACTTCATTCTTTGACCCGGCAGGCGGAGGAGACCC…
OTU_49	COI	748264	54	Arthropoda	Insecta	Diptera	Chironomidae				100	Early-Release	CCGTATAAATAATATAAGTTTTTGACTTTTACCCCCCTCTCTATCCCTTCTTCTTTCTAGATCGATTGTAGAAAATGGAGCAGGAACAGGTTGAACTGTTTATCCCCCTCTCTCATCAAGTATTGCCCATAGAGGTGCTTCTGTTGATTTAGCTATTTTCTCTCTCCATCTAGCGGGAATTTCATCTATTTTAGGATCAGTAAATTTTATTACAACAGTGATTAATATACGATCAAAGGGAATTACATTAGATCGTATGCCATTATTTGTTTGATCTATCGTAATCACAACTGTCCTATTACTTCTTTCATTACCAGTTTTAGCAGGAGCTATTACTATACTATTAACTGATCGAAATCTAAATACTTCCTTCTTTGATCCTGCTGGAGGAGGGGACCC…
OTU_50	COI	139116	129	Annelida	Clitellata	Haplotaxida	Naididae	Limnodrilus	hoffmeisteri	Limnodrilus hoffmeisteri	100	Published	ACGGCTTAATAACCTAAGATTCTGACTAATGCCCCCATCACTAATTCTACTAGTCTCATCAGCTGCAGTTGAAAAAGGCGCAGGGACAGGGTGAACTGTATACCCCCCCTTAGCAAGAAATCTAGCTCATTCCGGGCCTTCTGTAGATCTGGCAATTTTTTCACTACACTTAGCAGGAGCCGCATCAATCCTGGGAGCAATTAACTTCATCACAACAATAATCAATATACGATGAAAGGGAATACGCTTAGAGCGTATTCCTTTATTTGTGTGATCCGTAATCATCACAGTTATTTTACTTCTTCTTACCCTTCCAGTTCTTGCCGGAGCTATCACCATACTTTTAACAGATCGAAACCTAAACACCTCATTCTTTGATCCGGCAGGTGGAGGCGATCC…
OTU_51	COI	961957	110	Arthropoda	Insecta	Ephemeroptera	Heptageniidae	Stenacron	interpunctatum	Stenacron interpunctatum	100	Published	CCGAATAAACAATATGAGATTCTGACTACTTCCTCCCGCCCTAACACTGCTTCTGGCTAGAAGTATAGTAGAAAGAGGTGCTGGCACTGGTTGGACGGTTTACCCTCCCCTATCGGCAGGAATTGCTCATGCTGGAGCTTCAGTAGATCTCGCTATTTTCTCGCTTCATCTCGCTGGGGTCTCTTCTATTCTAGGGGCAGTAAACTTTATCACTACTACCATTAACATACGATCCACAGGGATAACAATGGACCGAATCCCCTTATTTGTTTGATCAGTACTGATTACAGCTATTCTCCTTTTATTGTCCCTCCCAGTATTAGCCGGAGCTATTACAATACTTCTAACAGACCGGAACTTAAATACCTCTTTCTTTGATCCCGCTGGTGGGGGAGATCC…
OTU_52	COI	128926	60	Arthropoda	Insecta	Trichoptera	Hydropsychidae	Cheumatopsyche		Cheumatopsyche	100	Published	TCGAATAAATAATTTAAGATTTTGATTCTTGCCCCCCTCATTACTTCTCCTAATTTTAAGAAGAATAATAAATTCTGGAGCTGGCACAGGTTGAACTGTTTACCCACCCCTATCATCTAACCTATCTCATCTCGGAAGATCCGTAGATTTAACTATTTTTTCTCTTCATTTAGCTGGTATTTCATCAATTTTAGGAGCAATTAATTTTATTACTACATCTTTTAATATAAAGATTAATAAACTAAATTATGAAATTCTTCCTCTTTTTGTTTGATCAGTTGCCATTACTGCCGTTTTATTACTCCTATCTCTCCCAGTTTTAGCTGGCGCAATCACTATATTATTAACAGACCGTAATTTAAATACATCTTTTTTCGACCCAGCAGGAGGGGGGGATCC…
OTU_53	COI	210859	59	Annelida	Clitellata	Haplotaxida	Naididae	Tubifex		Tubifex	99.22	Private	CCGATTAAATAATTTAAGATTTTGGTTATTACCCCCTTCCTTAATCCTCCTTGTATCCTCCGCAGCCGTAGAAAAGGGGGCTGGAACAGGGTGAACAGTATATCCGCCCCTAGCTAGAAATCTGGCTCATTCTGGGCCTTCTGTAGACTTAGCTATTTTCTCTCTACATTTAGCTGGGGTGGCATCGATTCTAGGAGCTATTAACTTTATTACTACAATAATTAACATGCGATGAAAAGGGATACGTCTTGAACGAATTCCCCTATTTGTGTGAGCTGTAATTCTAACCGTAATCTTACTTTTACTAACATTACCAGTTTTAGCTGGTGCCATTACCATGCTACTAACAGATCGAAATCTAAACACATCCTTCTTTGACCCTGCTGGGGGTGGTGATCC…
OTU_54	COI	179885	27	Arthropoda	Insecta	Megaloptera	Corydalidae	Nigronia	serricornis	Nigronia serricornis	100	Published	CCGAATAAATAATATAAGTTTTTGACTTCTTCCTCCTTCATTAACCCTACTTTTATCAAGCTCTTTCGTTGAAAGAGGGGCAGGAACAGGATGAACCGTTTACCCTCCATTAGCTTCTGGGATTGCCCATGCTGGGGCTTCTGTAGATTTAGCTATTTTTAGCCTTCATTTAGCTGGAGTATCATCAATTTTAGGGGCAGTTAATTTCATTACTACAGTTATTAATATACGATCCCCTGGAATAACTTTTGACCGAATGCCTTTATTTGTATGATCCGTCGCAATTACAGCCCTACTCCTTCTTTTATCTCTTCCTGTTCTTGCTGGAGCTATTACAATACTTTTAACTGATCGTAATTTAAATACATCATTTTTTGACCCTGCCGGAGGGGGTGACCC…
OTU_55	COI	155748	22	Arthropoda	Insecta	Hemiptera	Gerridae	Aquarius	nyctalis	Aquarius nyctalis	100	Published	GCGAATAAATAATATAAGATTTTGACTTTTACCACCATCTTTAACTTTATTACTTGTTAGTAGTTTAGTTGACGCTGGAGCAGGTACTGGATGAACTGTTTATCCACCATTATCTAGAAATATTGCTCATAACGGAGCATCAGTAGATTTAACAATTTTCTCACTTCATTTAGCCGGTGTCTCATCAATTCTAGGAGCCGTAAATTTTATTTCAACTATCATTAATATACGAACAACAGGAATAACTAGAGAAAAAATTCCTCTTTTTGTTTGATCTGTAGGTATTACGGCATTACTTTTATTATTATCTTTGCCTGTTCTTGCAGGAGCAATCACAATATTATTAACAGACCGAAATTTAAATACATCTTTCTTTGATCCAGCTGGAGGAGGGGATCC…
OTU_56	COI	118443	16	Arthropoda	Insecta	Trichoptera	Limnephilidae	Pycnopsyche	lepida	Pycnopsyche lepida	100	Published	TCGAATAAATAATATAAGATTTTGACTTTTGCCCCCCTCACTTAATCTTCTTCTAATTAGAGCTTTAATTGAAAGAGGTACAGGAACCGGTTGAACAGTGTATCCCCCCCTTTCCAGAAACTTAGCTCATGCAGGAAGATCAGTAGATATTTCAATTTTTTCTCTTCATCTAGCTGGAATTTCTTCAATTTTAGGGGCAATTAACTTTATCTCTACAACTTTAAATATACGTAATAATTTAATAACACTAGATCGAATCCCTCTTTTTGTTTGATCTGTAGCTATTACTGCCCTTCTCCTACTACTTTCGCTTCCTGTATTAGCAGGAGCTATTACTATGCTTCTTACTGATCGTAATTTAAATACCTCCTTTTTTGACCCCTCAGGAGGAGGAGATCC…
OTU_57	COI	114703	64	Arthropoda	Insecta	Ephemeroptera	Baetidae	Baetis	rusticans	Baetis rusticans	100	Published	TCGTATAAATAATATAAGTTTTTGACTTTTACCACCTTCACTAACATTACTTGTTTCTAGAAGAATTGTAGATGTTGGTGCTGGAACAGGATGGACTGTTTATCCCCCATTAGCGGCCAACATTGCGCACGGTGGCTCTTCAGTTGATTTCGCTATTTTTTCCCTTCACTTAGCCGGTGTCTCGTCGATTTTAGGTGCAGTAAATTTTATTACAACAGTGGTTAATATACGAAGCCCTGGGATAACACTAGACCGCATACCTCTATTTGTATGATCAGTGGTTATTACAGCTGTCTTATTACTACTCTCATTACCTGTTCTGGCTGGGGCTATTACCATATTGTTAACTGACCGAAATTTGAATACTTCATTCTTCGACCCAGCGGGTGGAGGTGACCC…
OTU_58	COI	304643	16	Arthropoda	Insecta						100	Private	CCGCATAAATAATATAAGCTTTTGACTTTTGCCTCCTGCCTTAACACTCCTATTAGCCAGTAGCATGGTAGAAAGAGGGGCGGGTACTGGTTGAACAGTTTACCCACCCCTGGCTTCCGGTATTGCTCATGCTGGAGGCTCTGTAGATCTCGCCATTTTCTCTCTTCACTTGGCTGGAGTCTCCTCTATTCTAGGGGCTGTAAACTTTATTACAACAACTATTAATATGCGGGCAAGAGGTATATCTATAGACCGGATTCCACTTTTCGTATGATCTGTCCTAATTACAGCTATCTTACTTTTACTTTCTCTCCCAGTTTTAGCAGGAGCCATCACGATACTCCTCACTGACCGGAACCTTAATACATCCTTCTTTGACCCTGCTGGGGGAGGAGACCC…
OTU_59	COI	220576	25	Arthropoda	Insecta						100	Private	ACGAATAAACAATATGAGATTCTGACTTCTTCCACCGGCTTTAACATTATTACTGGCTAGAAGTATAGTAGAAAGAGGAGCTGGTACAGGTTGGACCGTCTACCCTCCCCTATCTGCAGGGATTGCTCACGCTGGGGCCTCAGTCGATTTAGCAATCTTTTCTCTTCACTTAGCAGGAGTATCTTCTATCTTAGGGGCAGTAAATTTTATTACCACAACAATTAACATGCGCTCTACAGGAATAACTATGGATCGAATTCCTTTATTTGTATGGTCTGTTCTAATTACTGCTATCCTCCTTCTTCTCTCCTTACCTGTATTAGCAGGAGCTATCACAATACTTCTGACTGATCGTAATCTTAACACATCTTTCTTTGATCCGGCAGGAGGTGGAGATCC…
OTU_60	COI	189511	62	Arthropoda	Insecta	Diptera	Chironomidae	Orthocladius	oliveri	Orthocladius oliveri	100	Published	TCGAATAAATAATATAAGTTTTTGATTATTGCCCCCTTCATTAACTTTATTATTATCAAGATCAATCGTAGAAAATGGGGCTGGTACTGGATGAACTGTATACCCTCCTCTTTCATCAGGAATTGCCCACGCGGGAGCTTCAGTAGATTTAGCTATTTTTTCTTTACATTTAGCAGGTATTTCTTCTATTTTAGGAGCTGTAAATTTTATTACTACAGTGATTAATATACGGTCTAACGGTATTACTTTAGATCGAATACCTTTATTTGTTTGGTCAGTTATCATTACTGCTATTTTATTACTTTTATCCTTACCAGTTCTTGCCGGAGCTATTACAATATTATTAACAGATCGAAATTTAAATACATCTTTTTTTGACCCTGCTGGAGGAGGTGACCC…
OTU_61	COI	393114	74	Arthropoda	Insecta	Trichoptera	Hydropsychidae	Hydropsyche	bronta	Hydropsyche bronta	99.72	Published	CCGTATAAATAATCTTAGATTTTGATTCTTACCGCCCTCCCTTATCTTCCTCCTTTTAAGAAGCCTAACCAATTCAGGAGCCGGAACTGGTTGAACAGTTTACCCTCCTTTATCTTCTAACCTCTCACATGCAGGCAGATCTGTAGATTTAACTATTTTTTCTCTTCATATAGCAGGAATCTCCTCTATTTTAGGAGCAATTAATTTCATTTCTACTATTATAAATATAAAATTTAAAAACTTAAATTTCGAAATAATCCCGTTATTTGTTTGATCAATCTTAATTACTGCAGTTCTATTACTTTTATCCTTACCTGTTTTAGCCGGAGCAATTACTATACTTTTAACAGACCGTAATTTAAATACTTCATTCTTTGACCCTGCAGGTGGGGGGGATCC…
OTU_62	COI	98979	18	Annelida	Clitellata	Haplotaxida	Naididae	Tubifex	tubifex	Tubifex tubifex	99.52	Published	GCGATTAAATAACCTAAGATTTTGACTAATGCCCCCATCACTTATTCTATTAGTCTCATCAGCAGCAGTTGAAAAAGGAGCAGGAACGGGATGAACCGTATATCCGCCCTTAGCCAGAAACCTGGCGCACTCCGGGCCATCTGTAGATCTAGCAATCTTCTCCCTTCATCTAGCCGGAGCTGCGTCAATTCTTGGCGCTATTAATTTCATTACTACAATAATTAATATACGATGAAAGGGAATACGCCTAGAACGTATTCCTTTATTTGTGTGATCTGTAATTATTACAGTCGTTCTCCTTCTTCTTACACTACCTGTATTAGCGGGTGCAATCACCATACTTTTAACAGACCGAAACCTAAACACCTCATTCTTCGACCCTGCTGGGGGGGGCGACCC…
OTU_63	COI	185188	11	Annelida	Clitellata	Haplotaxida	Lumbricidae	Lumbricus	rubellus	Lumbricus rubellus	99.52	Published	CGTCTAAATAATATAAGATTTTGACTACTACCCCCCTCTCTAATTCTACTAGTTTCTTCAGCAGCCGTTGAAAAAGGAGCTGGGACTGGTTGAACAGTCTATCCTCCCCTTGCCAGAAATCTTGCTCATGCAGGACCTTCAGTAGATCTAGCTATTTTCTCCCTTCATTTAGCAGGTGCATCATCTATTCTGGGAGCTATTAATTTTATTACCACAGTAATTAATATGCGATGAAGCGGTCTACGATTAGAGCGAGTTCCCTTATTTGTCTGAGCCGTACTAATCACCGTAGTTCTTCTCCTTCTATCTCTACCAGTACTAGCGGGAGCAATTACAATGTTACTCACTGATCGAAATCTAAATACATCATTTTTTGATCCGGCGGGAGGGGGAGACCCT…
OTU_64	COI	129285	23	Arthropoda	Insecta	Megaloptera	Sialidae	Sialis	joppa	Sialis joppa	100	Published	ACGTATAAATAATATAAGATTCTGGCTTTTACCCCCCTCTTTAACTCTTCTTCTATCAAGTAGAATTGTTGAAAATGGAGCCGGAACTGGTTGAACTGTATACCCACCTCTTTCTAGAGCAATTGCTCATGCTGGAGCATCCGTAGACCTAGCAATTTTTAGACTTCATTTAGCTGGTGTATCCTCAATTTTAGGGGCAGTTAATTTTATTACTACAGTTATTAATATACGAGCAAGAGGAATAACTTTAGATCGTATACCTCTATTTGTTTGATCAGTTGTTATTACAGCTATTTTATTACTTTTATCCTTACCTGTTTTAGCCGGAGCTATTACAATATTATTAACTGATCGAAATTTAAATACTTCTTTTTTCGATCCGGCTGGTGGGGGGGACCC…
OTU_65	COI	123459	69	Annelida	Clitellata	Haplotaxida	Naididae	Limnodrilus	hoffmeisteri	Limnodrilus hoffmeisteri	100	Published	TCGACTAAATAATCTTAGATTCTGACTAATGCCCCCATCCTTAATTCTACTTGTGTCATCAGCAGCTGTAGAAAAAGGAGCGGGTACAGGGTGAACCGTATACCCTCCACTAGCCAGTAATCTGGCCCACTCCGGGCCATCTGTAGATTTAGCCATTTTCTCCTTACATTTAGCAGGTGCAGCCTCAATTCTCGGGGCCATCAACTTCATTACCACAATAATTAATATGCGGTGAAAAGGAATACGATTAGAGCGTATTCCCTTATTTGTTTGATCAGTAATTATTACTGTTATCCTTCTACTTCTAACTCTTCCAGTACTAGCAGGAGCCATTACTATGCTCCTAACGGACCGAAATCTAAATACATCATTCTTTGATCCTGCTGGAGGGGGAGATCC…
OTU_66	COI	142191	51	Arthropoda	Insecta	Diptera	Chironomidae				100	Private	CGTATAAACAACATAAGATTTTGAATGCTTCCACCTTCTCTTACTTTACTATTATCTAGTTCAATTGTAGAAAATGGAGCTGGAACTGGATGAACAGTTTATCCTCCTCTGTCCTCTGGAATTGCACATGCCGGGGCTTCTGTTGATTTAGCTATTTTTTCTTTACATTTAGCAGGAATCTCTTCTATTTTGGGGGCAGTAAACTTTATTACAACAGTAATTAATATACGATCAAGAGGAATTACCCTAGATCGAATACCCCTATTTGTTTGATCAGTTGTAATTACAGCTGTATTATTATTGTTATCCTTACCCGTCCTTGCTGGGGCAATTACTATATTATTAACAGATCGTAATTTAAATACATCATTTTTTGACCCTGCCGGAGGGGGGGACCCA…
OTU_67	COI	148990	27	Arthropoda	Insecta	Ephemeroptera	Leptohyphidae	Tricorythodes		Tricorythodes	100	Published	CCGTATAAATAACATAAGATTCTGGTTACTCCCTCCCGCTTTAACTCTACTACTAATAAGAAGAATAGTAGAAGCAGGAGCGGGCACAGGATGAACCGTTTATCCCCCTCTAGCAAGTAATATTGCTCATGCGGGAGCCTCGGTTGACTTAGCAATTTTTTCTCTACACCTAGCGGGGATCTCCTCTATTCTAGGAGCAATCAATTTTATTACAACTATTATTAATATACGCGCCCCTGGGATGACCTTTGATCGCGTCCCTTTATTTGTTTGATCAGTAGGCATTACCGCCCTACTCCTACTCCTCTCCCTTCCGGTTTTAGCAGGAGCTATCACCATACTCTTAACAGATCGTAATTTAAATACTTCATTCTTTGACCCTTCGGGGGGAGGGGACCC…
OTU_68	COI	95119	10	Annelida	Clitellata	Haplotaxida	Lumbricidae	Aporrectodea	caliginosa	Aporrectodea caliginosa	100	Published	ACGCCTAAATAACATAAGATTTTGATTGCTACCCCCCTCGCTAATTCTACTAGTTTCCTCTGCTGCGGTAGAAAAAGGAGCCGGAACAGGTTGAACAGTGTATCCCCCCCTAGCCAGAAATCTTGCACATGCTGGGCCCTCAGTAGATCTAGCTATTTTTTCACTACACTTAGCTGGAGCTTCCTCTATCCTTGGAGCCATCAATTTTATCACAACAGTAATCAATATACGCTGAAGAGGCTTACGACTAGAACGAATCCCCCTATTCGTATGGGCTGTAGTAATTACAGTTGTCCTTCTCCTCCTATCCCTCCCAGTTCTTGCGGGAGCAATTACCATACTTCTAACAGACCGAAATCTTAATACCTCATTCTTTGATCCTGCTGGAGGGGGAGATCC…
OTU_69	COI	78741	19	Mollusca	Bivalvia	Sphaeriida	Sphaeriidae	Musculium	transversum	Musculium transversum	100	Private	TCGTCTAAATAATTTAAGATTTTGGTTACTACCTGTTGCATTACTATTACTTTTAGGTTCAGCATATGTAGAAAGAGGTGCTGGAACAGGTTGAACTATTTATCCTCCATTATCTGGAAATGTTGCTCATGCTGGGCCTTCAATGGAATTTGCAATTTTATCTCTACATTTGGGTGGTGCTTCCTCTATTGCTGCATCAATTAATTTTTTGACTACTGTTTTGAATATGCGTTTAGGGGTAATAGAATTGAAACGGGTAAGACTATTTGTTTTCTCTATTGCTATTACTGCATTTTTATTAATTGTTGCAATGCCTGTTTTAGCTGGTGGTTTAACTATACTTTTAACAGATCGAAATTTTAATACTACTTTTTTCGATCCTATAGGAAATGGCGATCC…
OTU_70	COI	123697	29	Arthropoda	Insecta	Diptera	Chironomidae	Cryptochironomus		Cryptochironomus	100	Published	CGAATAAATAATATAAGATTTTGACTTTTACCCCCATCCTTAACTCTTCTTCTTTCAAGATCAATTGTAGAAAATGGAGCGGGTACAGGATGAACTGTTTATCCCCCGCTATCAGCAGCAATTGCCCATAGAGGAGCTTCAGTAGATTTAGCAATTTTTTCTTTACACTTGGCAGGAGTGTCCTCAATTCTTGGATCTGTAAATTTTATTACTACTGTTATTAATATACGAGCTAATGGGATTACCCTAGATCGAATACCTTTATTTGTGTGATCTGTAGTAATTACCACAGTTCTTCTATTATTATCTTTACCAGTATTAGCAGGAGCTATTACAATATTATTAACTGATCGAAATTTAAATACATCTTTTTTTGATCCAGCAGGTGGAGGAGACCCT…
OTU_71	COI	130815	37	Arthropoda	Insecta	Diptera	Chironomidae	Hydrobaenus		Hydrobaenus	97.12	Published	TCGAATAAATAATATAAGATTTTGGTTATTACCCCCTTCTTTAACTTTACTTCTTTCTAGTTCTATTGTTGAAAACGGGGCTGGTACTGGTTGAACAGTCTACCCTCCTCTTTCTTCTGGAATTGCCCATGCAGGAGGTTCTGTTGATTTAGCTATTTTTTCATTACATTTAGCTGGGATTTCTTCTATTTTAGGAGCTGTAAATTTTATTACAACTGTAATTAATATACGATCAAATGGTATTACATTAGATCGAATGCCTTTATTTGTATGATCTGTAGTAATTACAGCTATTCTTCTTCTATTATCTTTACCTGTCTTAGCCGGAGCTATTACTATATTATTAACTGATCGAAATTTAAATACTTCATTCTTTGATCCCGCCGGAGGAGGAGATCC…
OTU_72	COI	83907	21	Annelida	Clitellata	Rhynchobdellida	Glossiphoniidae	Glossiphonia	elegans	Glossiphonia elegans	100	Published	ACGACTAAATAATTTAAGTTTTTGATTATTACCCCCATCTATAATTTTACTCGTCACTTCTGCTCTTGTAGAAAAAGGAGTAGGTACAGGATGAACAGTTTATCCTCCATTAGCAGCAAATTTAGCTCATTCAGGACCATCAGTAGATTTAGCTATTTTTTCATTACATTTAGCAGGTGCTTCTTCTATTTTAGGTTCATTAAATTTTATTACTACTATTATTAATATACGATGACAAGGTATAACATTAGAACGTTTACCTTTATTTATTTGAGCTGTATTTATTACAGTTATTCTACTATTACTATCATTACCTGTATTAGCAGCAGCTATTACTATATTATTAACTGATCGAAACTTAAATACATCTTTTTTTGATCCTATAGGAGGTGGAGATCC…
OTU_73	COI	95898	22	Annelida	Clitellata	Haplotaxida	Sparganophilidae	Sparganophilus		Sparganophilus	100	Published	GCGATTAAATAATCTTAGATTTTGATTGCTACCTCCATCACTAATTCTTTTAGTGTCATCCGCGGCCGTTGAAAAAGGAGCAGGAACCGGATGAACAGTTTATCCCCCTCTAGCAAGGAATCTTGCACATGCTGGGCCATCAGTTGATTTAGCCATTTTCTCACTTCACTTAGCGGGGGCATCATCTATTCTCGGGGCCATTAACTTTATCACCACAGTTATTAATATACGATGAAGTGGACTTCGATTAGAACGAATTCCACTATTTGTATGAGCAGTAACAATTACTGTAGTTCTTCTACTATTATCCCTTCCAGTATTAGCAGGAGCTATTACTATGCTTCTTACAGATCGAAATTTAAACACATCATTCTTCGATCCAGCTGGAGGGGGGGATCC…
OTU_74	COI	212160	28	Arthropoda	Insecta	Diptera	Chironomidae	Eukiefferiella		Eukiefferiella	100	Published	CCGAATAAATAATATAAGTTTTTGATTACTACCTCCTTCATTAACTTTACTTTTATCAAGCTCAATTGTAGAAAATGGGGCTGGTACAGGATGAACTGTTTACCCTCCTCTTTCATCTGGAATTGCTCATGCAGGTGCTTCTGTAGATTTAGCTATTTTTTCATTACATTTAGCTGGTATTTCATCAATTTTAGGAGCTGTAAATTTTATTACTACAGTAATTAATATACGATCAGAAGGAATTACATTAGACCGAATGCCTTTATTTGTGTGATCTGTAATTATTACTGCTGTTCTTCTTCTTTTATCTTTACCTGTATTAGCCGGAGCTATTACAATACTGTTAACAGATCGAAATTTAAATACTTCCTTTTTTGACCCTGCTGGTGGTGGGGATCC…
OTU_75	COI	249032	76	Arthropoda	Insecta	Odonata	Calopterygidae	Calopteryx	maculata	Calopteryx maculata	100	Published	ACGACTTAATAATATGAGATTTTGATTACTACCGCCCGCCTTGACCTTACTTCTAGCAAGAAGTTTAGTAGAAAGAGGGGCGGGGACCGGATGGACCGTGTACCCCCCATTAGCGGGGGTAATTGGCCATGCGGGCGGGTCCGTTGACCTAACAATTTTCTCTTTACACTTAGCAGGCGTATCATCAATTTTGGGCGCAATCAACTTCATTACAACAACAATTAATATGAAGGCCCCAGGAATAAAATTAGACCAAATACCATTGCTAGTGTGGGCAGTAGTAATCACAGCAGTTCTACTGCTACTATCATTACCAGTCCTAGCAGGAGCTATTACTATATTACTGACCGACCGTAATATGAACACCTCATTTTTTGACCCTGCAGGGGGGGGAGACCC…
OTU_76	COI	93948	72	Arthropoda	Insecta	Diptera	Chironomidae	Conchapelopia	telema	Conchapelopia telema	100	Published	TCGAATAAATAATATAAGATTTTGAATATTACCCCCTTCTTTAACTTTACTTTTATCTAGCTCAATTGTAGAAAATGGGGCAGGAACAGGGTGAACTGTATACCCTCCTCTTTCTTCTGGAATTGCACATGCAGGAGCTTCTGTAGATTTAGCTATTTTTTCCCTTCATTTAGCAGGAATTTCTTCAATTTTAGGAGCAGTAAATTTTATTACAACAGTAATCAATATACGATCTAGAGGAATTACTTTAGACCGAATACCTTTATTTGTTTGATCTGTTGTAATTACGGCAGTATTATTATTATTATCTTTACCAGTATTAGCTGGAGCAATTACTATGTTATTAACAGACCGGAATTTAAATACATCTTTTTTCGACCCTGCCGGAGGAGGAGATCC…
OTU_77	COI	108487	34	Annelida	Clitellata						100	Private	TCGACTAAATAATCTTAGATTCTGATTAATGCCTCCATCATTAATTCTACTAGTGTCATCAGCTGCAGTAGAAAAAGGTGCAGGAACAGGATGAACCGTTTACCCTCCTTTAGCCGGCAATCTTGCACATTCAGGACCTTCTGTAGACCTGGCCATTTTCTCCCTCCATTTAGCCGGAATTGCTTCAATTCTAGGAGCAATTAATTTCATTACTACAATAATCAATATACGATGAAAAGGAATACGACTTGAACGAATTCCTTTATTTGTGTGATCTGTGATTATCACAGTAGTACTTCTCCTACTAACACTTCCTGTGCTTGCAGGTGCAATCACCATACTCTTAACAGACCGAAACCTAAACACTTCATTCTTCGACCCTGCTGGGGGAGGAGATCC…
OTU_78	COI	143587	44	Arthropoda	Insecta	Diptera	Simuliidae	Simulium	sp.	Simulium sp.	99.76	Published	TCGAATGAATAATATAAGTTTTTGAATACTACCCCCTTCTCTTACTCTTCTATTAGCTAGTAGTATAGTAGAAGCAGGAGCTGGAACAGGATGAACAGTTTATCCACCATTATCTTCAGGAATTGCTCATGCTGGAGCTTCTGTTGATTTGGCTATTTTTTCTCTTCATTTAGCTGGAATTTCTTCTATTTTAGGGGCTGTAAATTTTATTACAACAATTATTAATATACGATCTAATGGAATTACATTTGACCGAATACCTTTATTTGTATGATCTGTCGTAATTACAGCTGTTTTATTACTTTTATCTTTACCCGTACTAGCAGGAGCTATTACAATACTTTTAACAGACCGAAATTTAAATACATCATTCTTTGACCCAGCTGGAGGGGGAGACCC…
OTU_79	COI	89874	4	Annelida	Clitellata	Haplotaxida	Lumbricidae	Lumbricus	rubellus	Lumbricus rubellus	100	Early-Release	CGCCTAAATAATATAAGATTTTGACTACTACCTCCCTCTCTAATTCTACTAGTTTCTTCAGCAGCTGTTGAAAAAGGAGCCGGAACTGGTTGAACAGTATATCCCCCTCTTGCGAGTAATCTTGCTCATGCGGGGCCCTCAGTAGACCTAGCTATTTTCTCCCTTCATTTAGCTGGTGCATCTTCTATTCTAGGAGCTATTAACTTTATTACCACAGTAATTAACATACGATGAAGAGGCCTACGATTAGAACGAGTCCCCCTATTTGTTTGAGCTGTACTAATCACTGTAGTTCTCCTCCTTCTATCTCTCCCAGTCCTGGCGGGAGCAATTACAATGCTCCTAACTGATCGAAATTTAAATACATCCTTTTTTGATCCGGCCGGAGGAGGTGATCCC…
OTU_80	COI	108626	29	Arthropoda	Insecta	Diptera	Chironomidae				100	Private	TCGAATAAATAATATAAGATTTTGACTTTTACCCCCTTCTTTAACACTCTTACTTTCTAGCTCAATTGTTGAAAATGGAGCTGGGACTGGATGAACCGTTTACCCCCCCCTTTCATCAGGAATTGCTCATGCAGGGGGCTCAGTTGATTTAGCAATTTTTTCTCTTCATTTAGCCGGAATTTCTTCTATTCTAGGAGCTGTAAATTTTATTACAACTGTAATCAATATACGATCTAATGGAATTACTTTAGACCGAATGCCTTTATTTGTGTGATCAGTAGTAATTACAGCCATTCTTCTTTTATTATCTTTACCTGTATTAGCAGGAGCTATTACTATACTTTTAACTGATCGAAATTTAAATACTTCTTTTTTTGACCCTGCTGGAGGAGGAGACCC…
OTU_81	COI	66840	3	Annelida	Clitellata	Haplotaxida	Lumbricidae	Aporrectodea	rosea	Aporrectodea rosea	100	Published	ACGACTTAATAACATAAGATTCTGATTACTTCCCCCCTCTCTAATTCTTCTAGTCTCCTCTGCTGCAGTTGAAAAAGGGGCTGGAACAGGGTGAACTGTATACCCCCCTCTATCAAGAAATCTGGCCCATGCTGGACCCTCTGTTGACCTAGCCATTTTCTCACTACACTTGGCAGGAGCATCCTCAATTCTCGGAGCCATTAACTTTATTACAACAGTTATTAATATACGATGAAGAGGTTTACGACTAGAGCGAATCCCACTATTTGTCTGAGCCGTAGTTATTACAGTAGTGTTACTTCTTCTATCCCTACCAGTGCTAGCCGGAGCTATTACTATACTCCTAACAGACCGAAATCTAAATACATCCTTCTTTGACCCTGCAGGAGGGGGAGATCC…
OTU_82	COI	64304	32	Proteobacteria							99.69	Private	TCGTATGAATAATTTAAGTTTTTGGTTATTAGTGTCATCTTTTATTTTGCTCATTCTCTCAGTGTTTATTGGTGAAGGTCCAGGTACAGGTTGGACTTTATATCCACCTTTATCACAGGTAATGTCCCATCCAAGTGCAGGAGTTGACCTTGCTATACTTGCACTTCATGTTGCTGGTATGTCGTCAATTGTTGGGGCGATCAACTTTATAGTTACTATATTTAACATGCGCGCAAAAGGCATGTCATTAACTAAGATGCCACTGTTTGTTTGGTCTGTCTTGCTAACAGCATTTATGTTGATTGTTGCTTTACCAGTGCTTGCCGGTGCTATAACTATGCTTCTTACTGATCGCAATATTGGCACTTCCTTTTTTGATCCTGCCGGTGGTGGCGATCC…
OTU_83	COI	75276	8	Arthropoda	Malacostraca	Isopoda	Trachelipodidae	Trachelipus		Trachelipus	100	Published	ACGTATAAATAATATAAGGTTTTGGCTTCTCCCCCCATCACTAATCTTGTTATTAAGAAGGGGTTTAGTTGAAAGAGGGGTTGGGACTGGCTGGACTGTCTACCCGCCTTTGGCAAGTGGAATTGCCCATAGAGGGGCTTCAGTAGATTTAGGGATTTTTTCCCTTCATTTGGCTGGAGCTTCTTCAATTTTAGGAGCTGTGAATTTCATTACTACTGTAATTAATATACGAGCAGAAGGGATAAGGATAGATCGTATCCCCCTATTTGTTTGGTCTGTATTAATTACAGCAATTCTTTTATTACTTTCACTACCGGTTTTAGCAGGGGCTATTACTATGTTATTAACAGACCGTAATCTGAACACCTCTTTTTTCGACCCTAGGGGGGGAGGGGATCC…
OTU_84	COI	104076	28	Arthropoda	Insecta	Plecoptera	Nemouridae	Amphinemura		Amphinemura	100	Published	CCGAATAAACAATATAAGTTTTTGACTTCTTCCCCCTTCCTTAACTCTTCTATTAGCTAGTAGTTTAGTAGAAAATGGAGCTGGAACCGGATGAACAGTTTATCCCCCGCTATCTGCAGGGATTGCCCACGCTGGGTCATCAGTAGATATGGCTATTTTTTCTTTACATTTAGCTGGTGTTTCATCCATTTTAGGGGCAGTAAATTTTATTACCACAGTAATCAATATACGATCCTCAGGAATAACCCTAGACCGAATACCCCTCTTTGTTTGAGCAGTAGTAATTACTGCCCTTCTATTGTTGCTTTCCCTTCCTGTCCTCGCAGGAGCTATTACTATATTGTTAACTGATCGTAACCTAAATACTTCTTTTTTTGATCCTGCTGGAGGGGGAGACCC…
OTU_85	COI	76885	20	Arthropoda	Insecta	Diptera	Chironomidae				92.09	Published	ACGAATAAATAATATGAGATTTTGACTTCTACCGCCCTCTCTTTCTCTTTTACTTTCCAGATCAATTGTAGAAAATGGAGCTGGAACTGGGTGAACTGTATACCCCCCTCTATCTTCAAGCATCGCTCACAGAGGAGGATCTGTTGATTTAGCTATTTTTTCCCTTCATCTAGCTGGTATTTCCTCAATTTTAGGCTCAGTAAATTTTATTACAACTGCTATTAATATACGATCAAATGGAATTACATTAGATCGAATGCCTTTATTTGTCTGATCTGTTGTAATTACTACAATTTTACTTCTTTTATCTCTCCCTGTTTTAGCCGGGGCAATTACTATATTACTAACAGATCGCAATTTAAATACTTCTTTTTTTGATCCTGCCGGAGGAGGAGACCC…
OTU_86	COI	75840	43	Annelida	Clitellata	Haplotaxida	Lumbricidae	Eiseniella	tetraedra	Eiseniella tetraedra	100	Private	ACGTTTAAATAACATGAGATTTTGACTTCTGCCTCCTTCCTTAATTCTACTAGTATCCTCTGCAGCCGTAGAAAAGGGGGCCGGGACAGGATGAACTGTTTATCCTCCCTTAGCAAGAAATTTAGCTCATGCAGGTCCATCAGTAGACTTAGCTATTTTCTCATTACATTTAGCAGGAGCTTCATCTATTTTAGGGGCCATCAACTTTATTACTACAGTCATCAATATGCGATGAAGAGGTTTACGATTAGAGCGAATCCCCCTTTTCGTATGAGCTGTATTAATTACAGTGATTCTTCTTCTACTATCATTGCCCGTGCTAGCAGGAGCAATTACCATATTACTAACCGACCGAAATCTAAATACATCATTCTTCGATCCGGCTGGTGGCGGTGATCC…
OTU_87	COI	66031	8	Annelida	Clitellata	Haplotaxida	Lumbricidae	Allolobophora	chlorotica	Allolobophora chlorotica	99.46	Early-Release	ACGTCTTAACAACATAAGATTTTGACTCCTTCCCCCATCACTAATCCTTCTAGTATCCTCTGCTGCAGTAGAAAAGGGTGCAGGAACTGGATGAACTGTTTATCCACCCCTAGCAAGAAACATTGCTCATGCCGGCCCATCTGTAGACTTAGCTATTTTTTCTCTTCATTTAGCAGGTGCTTCATCAATCTTGGGTGCCATTAATTTTATTACTACTGTTATTAACATACGATGAAGAGGCTTACGACTTGAACGAATCCCATTATTCGTTTGAGCCGTACTAATTACAGTGGTTCTTCTACTCTTATCCTTACCAGTATTAGCCGGTGCAATTACTATACTACTTACCGATCGAAATCTAAATACCTCCTTCTTTGACCCTGCTGGAGGTGGAGATCC…
OTU_88	COI	85978	3	Arthropoda	Insecta	Coleoptera	Chrysomelidae	Plagiodera	versicolora	Plagiodera versicolora	100	Published	TCGATTAAACAATATAAGATTTTGATTATTACCCCCCTCTTTATTTCTTCTTTTAATGAGAAGAGTAGTAGAAAATGGAGCTGGAACAGGGTGAACAGTCTACCCCCCTCTTTCTGCTAATATTGCACATAGAGGATCTTCTGTAGATCTTGCAATTTTCAGTCTACATTTAGCTGGTATTTCCTCAATTTTAGGGGCCATTAATTTTATTACAACAATTATTAATATACGACCACATGGGATAAATTTTGAACAAACACCTTTATTTGTTTGAGCTGTTTTAATTACAGCAATTTTATTATTACTTTCATTACCTGTACTTGCCGGAGCAATCACAATATTACTTACAGATCGAAATCTAAATACTTCTTTTTTTGACCCAGCAGGAGGGGGGGATCC…
OTU_89	COI	161909	25	Arthropoda	Insecta	Diptera	Chironomidae	Cladotanytarsus		Cladotanytarsus	99.76	Published	ACGAATAAATAATATAAGTTTTTGACTTTTACCCCCCTCTCTTTCCCTTCTTCTTTCTAGTTCAATTGTTGAAAATGGTGCGGGAACTGGTTGAACAGTCTACCCTCCCCTGTCCTCCAACATTGCTCATAGAGGAGCATCCGTTGATTTAGCAATTTTTTCTCTCCATTTAGCCGGGATTTCTTCAATTTTAGGCTCTGTAAATTTTATTACAACAGCAATTAATATACGAAGTAATGGAATTACTTTAGATCGTATACCTTTATTTGTCTGATCAGTAATTATTACGACTATTTTACTGCTTCTTTCTTTACCTGTCCTAGCTGGAGCAATTACAATACTTTTAACAGACCGAAATTTAAATACTTCCTTCTTCGATCCCGCTGGAGGGGGAGACCC…
OTU_90	COI	67799	25	Arthropoda	Insecta	Diptera	Tabanidae	Chrysops	ater	Chrysops ater	100	Published	TCGAATAAATAATATAAGTTTTTGATTACTACCCCCTTCATTAACCCTTTTATTAGTTAGAAGTATAGTTGAAAACGGGGCTGGAACTGGTTGAACTGTTTACCCTCCACTATCTGCAGCTATTGCACATGGAGGAGGTTCCGTTGATTTAGCAATTTTCTCTTTACATTTAGCTGGAATTTCTTCAATTTTAGGAGCTGTAAATTTTATTACAACAGTAATTAATATACGATCAACAGGAATTACATTTGATCGAATACCATTATTTGTTTGAGCTGTAGTTATTACAGCAATTCTTCTTTTATTATCTTTACCTGTTTTAGCTGGAGCTATTACTATATTATTAACAGACCGAAATTTAAATACATCATTCTTTGACCCAGCAGGAGGAGGTGACCC…
OTU_91	COI	107642	19	Arthropoda	Insecta	Diptera	Chironomidae	Cryptochironomus		Cryptochironomus	99.68	Published	CCGAATAAATAATATAAGTTTCTGGCTTCTTCCTCCCTCTCTTACCCTTTTACTTTCTAGCTCAATTGTAGAAAATGGGGCAGGTACAGGATGAACAGTATACCCCCCTCTATCAGCTGCAATTGCTCATAGTGGTGCTTCAGTAGATTTAGCTATTTTCTCTCTTCATTTAGCAGGAGTCTCTTCAATTTTAGGCTCTGTAAATTTTATTACTACAGTAATTAATATGCGAGCTAATGGAATCACCCTAGACCGAATACCATTATTTGTATGATCAGTAGTTATTACTACTGTTTTACTACTTCTTTCATTACCGGTATTAGCTGGAGCTATTACTATATTATTAACTGACCGAAATTTAAATACATCTTTTTTTGATCCAGCAGGAGGGGGAGACCC…
OTU_92	COI	181134	16	Arthropoda	Insecta	Plecoptera	Perlodidae	Isoperla	nana	Isoperla nana	100	Early-Release	CCGAATAAATAATATAAGTTTTTGATTGCTGCCCCCTTCATTAACCTTATTATTGGCAAGTAGTCTAGTTGAAAACGGTGCAGGTACTGGTTGAACAGTTTACCCTCCGCTATCAGCTGGAATTGCCCATGCAGGAGCTTCAGTTGATATAGCAATTTTCTCTCTCCATTTAGCCGGTGTATCTTCAATTTTAGGAGCTGTAAATTTTATTACGACAGTCATTAATATACGATCAAGAGGAATAACCCTAGATCGAATACCCCTATTTGTCTGAGCAGTAGCAATTACAGCTCTTCTTTTACTTCTTTCTCTACCAGTGTTAGCTGGAGCAATTACAATACTTTTAACTGATCGAAATCTTAATACTTCTTTCTTTGACCCAGCAGGAGGAGGAGATCC…
OTU_93	COI	61309	35	Arthropoda	Insecta	Diptera	Chironomidae	Tanytarsus		Tanytarsus	100	Published	TCGAATAAATAATATAAGTTTTTGACTTCTACCTCCATCTTTATCTCTTCTTCTTTCTAGATCAATTGTAGAAAACGGAGCCGGAACAGGTTGAACAGTTTACCCTCCATTATCAGCTAGAATTGCTCATAGAGGAGCTTCAGTAGATTTAGCTATTTTTTCTCTTCATCTTGCAGGTATTTCATCAATCTTAGGTTCTGTAAACTTCATTACTACTGCTATTAATATACGATCAAACGGTATTACTTTAGACCGAATACCTTTATTTGTATGATCAGTAGTAATCACAACAATTCTTTTACTTCTATCTTTACCAGTACTAGCTGGAGCCATTACAATATTATTAACAGATCGAAACTTAAATACTTCTTTTTTTGACCCTGCTGGAGGAGGGGATCC…
OTU_94	COI	181494	24	Arthropoda	Insecta	Coleoptera	Psephenidae	Psephenus	herricki	Psephenus herricki	100	Published	CGTATAAATAATATAAGATTCTGACTCCTTCCCCCTTCATTAACCCTTCTTTTAATAAGAAGAATAGTTGAAAGAGGAGCAGGAACAGGATGAACTGTTTATCCCCCTCTTTCTGCTAACATTACCCATAGAGGATCTTCTGTAGATTTAGCAATTTTTAGACTACACTTAGCAGGAATTTCCTCTATTCTTGGTGCCGTTAATTTTATTACAACTGTTATTAATATACGATCCCCAGGAATAACTTTTGACCGAATACCATTATTTGTATGATCAGTAGCAATTACAGCCCTACTATTACTATTATCACTCCCAGTTCTTGCTGGAGCAATTACAATACTTTTAACTGATCGAAATTTAAATACATCATTTTTTGACCCTGCTGGAGGAGGGGATCCT…
OTU_95	COI	196237	57	Arthropoda	Insecta	Diptera	Simuliidae	Simulium		Simulium	100	Published	TCGAATAAATAATATAAGTTTTTGAATGCTTCCGCCTTCCCTTACTCTTTTATTAGCAAGTAGCATAGTAGAAGCAGGGGCTGGAACAGGATGAACAGTTTACCCTCCCTTATCTTCCGGAATTGCCCATGCTGGAGCTTCTGTTGATTTAGCTATTTTTTCTCTACATTTAGCAGGAATTTCTTCTATTTTAGGGGCCGTAAATTTTATTACAACAATTATTAATATACGATCTAATGGAATTACATTTGATCGAATACCTTTATTTGTTTGATCTGTTGTAATTACAGCTGTATTATTACTTTTATCTTTACCAGTACTGGCCGGAGCTATTACAATGCTTTTAACAGACCGAAATTTAAATACATCATTCTTTGACCCTGCAGGAGGAGGAGACCC…
OTU_96	COI	108671	82	Annelida	Clitellata	Haplotaxida	Naididae				99.04	Published	ACGACTAAATAATCTTAGATTTTGACTAATACCTCCATCACTTATTCTACTTGTATCCTCAGCAGCCGTAGAAAAAGGGGCTGGAACAGGGTGAACTGTATATCCTCCATTAGCAGGAAATCTTGCTCATTCAGGCCCTTCTGTAGACCTTGCCATTTTTTCCCTTCATCTGGCCGGAATTTCTTCAATTCTAGGGGCTATTAACTTCATCACCACTATAATCAATATACGATGAAAAGGAATACGACTTGAACGAATTCCTTTATTTGTGTGATCTGTAATTATCACTGTAGTCTTACTTCTACTAACTCTCCCTGTATTAGCAGGTGCAATCACAATACTTCTAACAGATCGAAATCTGAATACATCATTCTTTGATCCTGCCGGAGGGGGTGACCC…
OTU_97	COI	140582	58	Arthropoda	Insecta	Diptera	Chironomidae				100	Private	ACGAATAAATAATATAAGTTTCTGATTACTTCCGCCTTCATTATCATTACTTCTTTCTAGTTCAATTGTAGAAAATGGAGCAGGAACAGGATGAACTGTTTATCCTCCCCTATCTTCTAATATTGCTCATAGTGGGGCATCAGTTGATTTAGCAATTTTTTCTCTTCATTTAGCAGGAGTATCTTCAATTTTAGGATCAGTAAATTTTATTACTACAGTAATTAATATACGTTCAAATGGAATTACATTAGATCGAATACCTTTATTTGTATGATCAATTGTTATTACAACTGTTCTTTTACTATTATCATTACCAGTATTAGCTGGTGCAATTACAATATTATTAACAGATCGAAATCTAAACACATCATTTTTTGACCCTGCTGGAGGAGGAGACCC…
OTU_98	COI	143250	86	Arthropoda	Insecta	Diptera	Chironomidae				98.55	Private	TCGAATAAATAATATAAGTTTTTGACTTCTTCCCCCTTCTTTAACACTTTTACTTTCAAGTTCAATTGTAGAAAATGGAGCGGGAACAGGATGAACAGTTTATCCTCCCCTATCTGCCGCTATTGCTCATAGAGGAGCTTCGGTAGATTTAGCTATTTTTTCTCTACACTTGGCAGGGGTTTCCTCAATTTTAGGATCTGTAAATTTTATTACTACAGTAATTAATATACGAGCTAATGGAATTACCCTTGATCGAATACCTTTATTTGTTTGATCTGTTGTAATTACTACAGTACTATTATTATTATCTCTTCCTGTTTTAGCTGGGGCTATTACTATACTTTTAACTGACCGAAATTTAAATACTTCCTTTTTCGATCCAGCGGGGGGAGGGGATCC…
OTU_99	COI	135790	84	Mollusca	Bivalvia	Sphaeriida	Sphaeriidae	Pisidium	walkeri	Pisidium walkeri	98.56	Published	TCGTTTAAATAATTTAAGGTTTTGATTATTACCTGTTGCGTTAATGTTATTGTTAGGTTCTGCTTACGTTGAAAGTGGTGCTGGAACTGGGTGAACTATTTATCCACCACTGTCTGGTAATGTTGCTCATGCTGGTCCTTCTATAGAATTTGCTATTTTGTCTTTGCATTTAGGTGGTGCTTCTTCTATTGCTGCGTCTATTAATTTTTTGACTACTGTTTTAAATATGCGTTTAGGGGTTATAGAGTTAAAGCGGGTTAGGTTGTTTGTTTTCTCTATTGCTATTACTGCGTTTTTGTTAATTGTTGCAATACCTGTTTTAGCTGGGGGTTTAACTATGCTTTTAACTGATCGTAATTTTAATACTACTTTTTTTGATCCTATGGGTAACGGGGATCC…
OTU_100	COI	100647	15	Arthropoda	Insecta	Diptera	Chironomidae				92.63	Private	CCGAATAAATAATATAAGTTTCTGACTTTTACCCCCTTCCCTTACCCTTCTTCTTTCTAGTTCAATTGTAGAAAATGGGGCAGGAACAGGTTGAACTGTTTATCCTCCTTTATCTTCTGCCATTGCTCATAGAGGGGCTTCTGTAGACTTAGCAATTTTCTCTTTACATTTAGCAGGAGTTTCTTCTATTTTAGGTTCAGTAAATTTTATTACAACTGTAATCAACATACGATCAAATGGAATTACCTTAGACCGAATACCTTTATTTGTATGATCAGTCGTTATTACAACAGTATTATTACTTCTTTCTTTACCTGTTTTAGCCGGAGCTATTACTATATTATTAACAGATCGAAATTTAAATACATCATTTTTTGACCCTGCTGGAGGAGGAGACCC…
OTU_101	COI	76456	85	Mollusca	Bivalvia	Sphaeriida	Sphaeriidae	Pisidium		Pisidium	96.52	Published	TCGTTTAAATAATTTAAGCTTTTGGTTGTTGCCTGTTGCGTTAATGTTATTGTTAGGTTCTGCTTATGTTGAAAGTGGTGCTGGAACTGGTTGAACTATTTACCCACCATTGTCTGGTAATGTTGCTCATGCTGGCCCTTCTATAGAATTTGCTATTTTGTCTTTGCATTTAGGTGGTGCTTCTTCTATTGCTGCGTCTATTAATTTTTTGACTACTGTTTTAAATATGCGTTTGGGGGTTATAGAGTTAAAGCGGGTTAGATTGTTTGTTTTTTCTATTGCTATTACTGCATTTTTGTTAATTGTTGCAATGCCTGTTTTAGCTGGGGGTTTAACTATGCTTTTAACTGATCGTAATTTTAATACTACTTTTTTTGATCCTATGGGTAATGGGGATCC…
OTU_102	COI	90255	52	Arthropoda	Insecta	Ephemeroptera	Baetidae				100	Published	TCGTATGAACAATATGAGATTTTGGTTGTTGCCTCCTTCTTTGACGTTATTAGTTTCAAGAAGCCTGGTTGATGTTGGTGCTGGCACTGGTTGGACTGTTTATCCTCCTTTGGCTGCCAATATTGCTCACGGGGGTTCTTCTGTGGATTTTGCTATCTTTTCTTTACATTTAGCGGGGGTATCTTCAATTTTAGGAGCAGTTAATTTTATTACTACAGTTGTTAATATGCGTAGCCCGGGTATAACTTTAGATCGTATGCCGCTATTTGTTTGGTCTGTGGTTATTACAGCGGTTTTGTTACTATTATCTTTGCCTGTGTTGGCTGGGGCTATTACTATGTTGTTGACGGATCGAAACTTGAACACGTCTTTTTTTGATCCTGCAGGAGGAGGTGACCC…
OTU_103	COI	171626	27	Arthropoda	Insecta	Diptera	Chironomidae				100	Private	TCGAATAAATAATATAAGTTTTTGGTTATTACCCCCCTCTTTATCTCTTCTTCTTTCTAGCTCATTTGTTGAAAATGGGGCCGGAACGGGATGAACTGTTTACCCCCCTCTTTCCTCAAGAATTGCCCACAGAGGGGCTTCAGTTGATTTAGCTATTTTTTCTCTACATCTCGCCGGAGTCTCCTCTATTCTTGGCTCAGTAAATTTTATTACAACAGTAATTAATATACGAGCTAATGGAATTACTCTTGACCGAATGCCTCTTTTTGTGTGATCAGTCGTTATTACAACAGTTTTATTACTTCTGTCTCTTCCAGTTTTAGCCGGAGCTATTACTATACTTTTAACTGACCGAAATTTAAATACCTCTTTTTTTGACCCTGCCGGAGGGGGGGATCC…
OTU_104	COI	94953	76	Arthropoda	Insecta	Diptera	Chironomidae	Tanytarsus	glabrescens	Tanytarsus glabrescens	100	Published	TCGAATAAATAATATAAGCTTCTGATTACTTCCCCCATCTATTTCTTTACTTCTTTCTAGATCAATTGTAGAAAATGGAGCAGGAACTGGATGAACAGTTTATCCCCCTTTATCAGCTAATATTGCTCATAGTGGGGCCTCAGTAGATTTAGCAATTTTTTCCCTTCATTTAGCAGGAATTTCTTCAATCTTAGGATCCGTAAATTTTATTACTACTGCAATTAATATACGAGCTAATGGAATTACATTAGACCGAATACCTTTATTTGTTTGATCAGTTGTTATTACAACTATTCTTTTACTTCTTTCACTTCCTGTTCTTGCAGGGGCAATTACAATACTTTTAACAGACCGTAACCTTAATACGTCCTTCTTTGACCCAGCGGGAGGGGGAGACCC…
OTU_105	COI	44718	10	Annelida	Clitellata	Haplotaxida	Lumbricidae	Aporrectodea	rosea	Aporrectodea rosea	100	Published	ACGTCTAAATAATATAAGATTTTGACTACTTCCCCCCTCCTTAATTCTTCTGGTCTCATCAGCAGCGGTTGAAAAAGGAGCTGGCACAGGATGAACTGTATACCCCCCTCTATCAAGAAACCTGGCCCATGCTGGACCCTCTGTTGACCTAGCCATTTTCTCACTTCACCTAGCAGGGGCATCCTCGATTCTAGGAGCCCTTAACTTTATTACAACCGTTATCAATATACGATGAAGGGGCTTACGACTCGAACGAATTCCTTTATTTGTATGAGCTGTAATTATTACAGTAGTTTTACTTCTCCTTTCCCTTCCAGTCCTAGCCGGAGCTATCACTATACTCTTAACAGACCGAAATCTCAATACATCATTCTTCGACCCAGCCGGCGGTGGAGACCC…
OTU_106	COI	62749	19	Arthropoda	Insecta	Hemiptera	Corixidae	Sigara	trilineata	Sigara trilineata	99.76	Published	ACGAATAAATAATATAAGTTTTTGATTATTACCTCCCTCATTAACACTATTACTATCAAGTAGTTTTGTAAATTCAGGGGCAGGTACAGGATGAACAGTTTACCCACCACTATCAAGAAATTTAACACATAGAGGAGCATCAGTAGATTTAGCAATCTTCTCTTTACATTTAGCAGGTGTATCATCAATTTTAGGTGCTATTAACTTTATTTCAACTATTATTAATATACGAGTATTAGGAATAACTCCTGAGCGAACACCATTATTTGTATGATCAGTAGGAATCACTGCCCTACTTTTATTATTATCTTTACCAGTATTGGCTGGTGCTATTACTATATTATTAACAGATCGTAATTTTAATACATCATTTTTTGATCCGGCAGGAGGAGGGGATCC…
OTU_107	COI	49851	45	Annelida	Clitellata	Haplotaxida	Naididae	Limnodrilus		Limnodrilus	96.88	Private	TCGTCTCAACAATCTTAGATTTTGACTAATACCACCATCATTAATTTTACTAGTATCCTCTGCTGCAGTAGAAAAAGGCGCAGGTACCGGATGAACTGTATATCCTCCATTAGCTAGAAATCTAGCACATTCAGGGCCATCTGTAGACCTAGCAATTTTTTCACTACATTTAGCCGGGGTGGCTTCAATTCTAGGAGCTATCAACTTTATCACCACAATAATTAATATACGATGAAAGGGAATGCGATTAGAACGAATCCCATTATTTGTATGATCTGTAATTATTACTGTCATTTTACTCCTTTTAACCCTACCAGTATTAGCTGGAGCTATTACAATATTACTGACTGACCGAAATCTAAATACATCATTCTTCGATCCAGCAGGGGGAGGAGATCC…
OTU_108	COI	83948	28	Annelida	Clitellata	Haplotaxida	Lumbricidae				100	Published	ACGTTTAAATAACATGAGATTTTGACTTTTACCTCCTTCTTTAATCCTATTGGTATCTTCTGCAGCCGTAGAAAAGGGGGCCGGGACAGGATGAACTGTTTATCCGCCTTTAGCAAGAAACTTAGCTCATGCAGGACCATCAGTAGATCTAGCTATTTTCTCCTTACACTTAGCAGGAGCTTCATCTATTTTAGGGGCCATCAACTTTATTACCACAGTCATTAATATGCGGTGAAGAGGCTTACGATTAGGGCGAATTCCCCTTTTTGTGTGAGCTGTACTAATTACAGTAATTCTTCTATTATTATCATTACCCGTACTAGCAGGTGCAATTACCATGTTATTAACCGACCGAAATCTCAATACATCATTCTTTGACCCGGCTGGTGGTGGTGACCC…
OTU_109	COI	36856	17	Arthropoda	Insecta	Diptera	Tipulidae	Tipula	abdominalis	Tipula abdominalis	100	Published	TCGAATAAATAATATAAGTTTTTGAATACTTCCCCCTTCATTGACACTACTATTAGCGAGCAGTATAGTAGAAAATGGAGCTGGAACAGGTTGAACAGTTTATCCCCCACTTTCAGCCGGAATTGCCCATACTGGAGCATCTGTTGATTTAGCAATTTTTTCTCTTCATTTAGCAGGAATCTCATCAATTTTAGGTGCAGTAAATTTTATTACTACAGTAATTAATATACGATCAAGAGGAATTACTTTAGATCGAATACCATTATTTGTCTGATCAGTTGTAATTACTGCAGTTTTATTATTATTATCTTTACCTGTATTAGCAGGAGCTATTACAATATTATTAACTGATCGAAATTTAAATACATCATTCTTTGATCCTGCTGGAGGAGGAGACCC…
OTU_110	COI	83015	5	Annelida	Clitellata	Haplotaxida	Lumbricidae	Octolasion	tyrtaeum	Octolasion tyrtaeum	100	Early-Release	CGACTAAATAACATAAGATTTTGACTTCTTCCTCCCTCACTTATCCTACTAGTCTCATCAGCTGCCGTAGAAAAAGGTGCAGGTACAGGATGAACGGTATATCCGCCCCTGGCAAGCAATTTAGCCCATGCAGGCCCATCAGTGGATCTTGCCATTTTTTCCCTACATTTAGCGGGTGCATCCTCAATTCTGGGTGCAATCAACTTTATCACAACAATTATCAACATGCGATGAAACGGATTACGATTAGAACGAATCCCCTTATTCGTTTGAGCCGTAGCTATCACAGTTGTCCTTCTCCTTCTATCCCTTCCAGTGCTAGCGGGCGCCATCACAATACTCCTTACTGATCGAAATTTAAATACTTCATTCTTTGATCCCGCGGGAGGAGGGGACCCT…
OTU_111	COI	72271	61	Arthropoda	Insecta	Diptera	Chironomidae				100	Published	TCGAATAAATAATATAAGTTTTTGACTTTTACCCCCTTCTTTAACACTTTTACTTTCAAGTTCAATCGTAGAAAATGGGGCAGGAACAGGATGAACTGTTTACCCCCCACTTTCAGCGGCTATTGCTCACAGAGGGGCTTCTGTTGATTTAGCAATTTTTTCTTTACATCTTGCGGGAGTATCTTCTATTTTAGGTTCAGTAAATTTTATTACAACTGTTATTAATATACGGGCTAACGGTATTACATTAGATCGAATACCTTTATTTGTTTGATCTGTTGTTATTACTACAGTCCTTTTATTACTCTCATTACCTGTATTAGCTGGAGCTATTACAATACTTTTAACAGATCGAAATTTAAATACATCATTTTTCGACCCTGCCGGAGGAGGAGACCC…
OTU_112	COI	56795	37	Arthropoda	Insecta	Diptera	Chironomidae	Brillia	flavifrons	Brillia flavifrons	100	Published	TCGAATAAATAATATAAGATTTTGATTATTACCCCCTTCACTAACTCTTCTTCTTTCAAGTTCTATTGTAGAAAATGGGGCCGGTACTGGTTGAACAGTTTATCCCCCTCTTTCTTCTAATATTGCCCATACCGGGGCATCTGTTGATTTAGCTATTTTTTCATTACATTTAGCGGGTATTTCTTCAATTTTAGGGGCCGTAAATTTTATTACTACAGTAATTAATATACGATCCGAAGGAATTACTTTAGATCGAATGCCTTTATTTGTTTGATCAGTAGTTATTACAGCTGTTCTTCTTCTTTTATCTTTACCTGTTTTAGCCGGAGCTATTACTATACTTTTAACGGATCGAAATCTAAATACATCCTTTTTCGACCCCGCGGGAGGGGGTGACCC…
OTU_113	COI	70533	20	Annelida	Clitellata	Arhynchobdellida	Erpobdellidae				99.76	Published	ACGACTAAATAACTTAAGATTTTGACTACTTCCACCATCAATAATTATATTAGTATTCTCTGCTTTTGTAGAAAATGGGGTAGGTACTGGATGAACAGTTTATCCTCCATTAGCTTATAATATTGCACACTCTGGACCGTCAGTAGATATAGCTATTTTCTCTTTACATTTAGCAGGAGCTTCATCTATTTTAGGCTCCTTAAATTTTATTTCTACTGTAGCAAATATACGATGAAAAGGTATGACTCTAGATCGTATTCCATTATTTATTTGATCAGTAGTTATTACAACAGTATTATTATTATTATCTTTACCAGTATTGGCAGCAGCAATTACGATATTACTTACAGATCGTAACTTAAATACATCTTTCTTTGACCCTGCTGGGGGAGGAGATCC…
OTU_114	COI	57177	28	Arthropoda	Insecta	Plecoptera	Perlidae	Perlesta	lagoi	Perlesta lagoi	100	Published	ACGAATAAATAACATAAGTTTTTGGTTATTACCACCCTCACTAACATTATTGTTGGCAAGTAGCCTAGTCGAAAACGGGGCGGGAACAGGTTGAACAGTTTACCCACCGCTTTCTGCTGGAATCGCTCATGCTGGAGCATCTGTTGACATGGCCATTTTCTCCCTCCATTTAGCAGGTGTATCCTCTATTCTTGGGGCTGTAAATTTCATTACTACAGTAATTAATATACGATCAGCAGGTATATCACTAGACCGAATACCTTTATTCGTGTGAGCTGTTGCTATTACAGCTCTTCTCCTTTTATTATCCCTGCCAGTTCTTGCCGGAGCCATCACTATACTCCTAACAGACCGTAACTTAAATACATCTTTCTTTGACCCCGCGGGTGGGGGTGACCC…
OTU_115	COI	67555	40	Arthropoda	Insecta	Diptera	Chironomidae	Micropsectra	nigripila	Micropsectra nigripila	100	Published	TCGAATAAATAATATAAGATTTTGACTACTTCCCCCATCTCTTTCTCTTCTTCTTTCAAGAAGAATAGTAGAAAATGGGGCAGGAACAGGATGAACAGTTTATCCCCCCCTTTCTTCAAGAATTGCACATAGAGGGGCATCTGTTGATTTAGCAATTTTTTCTCTTCATCTTGCTGGAATTTCTTCTATTCTAGGATCAGTAAACTTCATCACAACTGCCATTAATATACGATCAAACGGAATTACTTTAGATCGAATACCTTTATTTGTGTGATCTGTAATTATTACCACAATTCTTCTTCTTTTATCGCTCCCAGTTCTTGCTGGAGCCATTACAATACTTTTAACTGATCGAAACTTAAATACTTCTTTCTTTGACCCTGCTGGAGGAGGAGATCC…
OTU_116	COI	89747	74	Annelida	Clitellata	Haplotaxida	Naididae				99.76	Published	ACGACTTAATAATTTAAGATTTTGGCTAATACCACCATCTCTGATTTTATTAGTTTCCTCTGCTGCAGTTGAAAAGGGGGCCGGAACAGGTTGAACTGTATACCCTCCTTTAGCTAGAAACCTGGCTCATTCAGGCCCCTCTGTAGACCTGGCCATTTTTTCATTACATTTAGCAGGGGCTGCATCAATCCTGGGCGCAATTAACTTCATTACCACAATAATTAATATACGATGAAAAGGAATACGTTTAGAGCGCATTCCCTTATTCGTGTGATCTGTAATTATTACAGTTATTTTACTCCTTTTAACCTTACCAGTTCTTGCGGGGGCAATCACCATGCTTCTAACAGACCGAAATTTAAATACATCCTTCTTCGACCCTGCGGGGGGTGGTGACCC…
OTU_117	COI	56108	2	Annelida	Clitellata	Haplotaxida	Lumbricidae	Lumbricus	rubellus	Lumbricus rubellus	100	Published	CCGCCTAAATAATATAAGATTTTGACTACTACCTCCCTCTCTAATTCTTCTAGTTTCTTCAGCAGCTGTTGAAAAGGGAGCCGGAACTGGTTGAACAGTGTATCCTCCCCTTGCGAGTAATCTTGCTCATGCTGGGCCCTCAGTAGACCTAGCTATTTTCTCCCTTCATTTAGCTGGTGCATCTTCTATTCTGGGAGCTATTAACTTTATTACTACAGTAATTAACATACGATGAAGAGGCCTACGATTAGAACGAGTCCCCTTATTTGTTTGAGCTGTGCTAATCACTGTAGTTCTTCTCCTTCTATCTCTCCCAGTCCTGGCAGGAGCAATTACAATGCTCCTCACTGATCGAAATCTAAATACATCCTTTTTTGATCCAGCCGGAGGGGGAGATCC…
OTU_118	COI	84971	110	Arthropoda	Malacostraca	Amphipoda					85.75	Published	CCGTATAAACAACATAAGATTCTGACTTCTGCCGCCCTCCCTAACACTTCTTCTTATAAGCGGACTAGTAGAAAGTGGGGTAGGTACCGGTTGGACTGTGTATCCTCCTCTAGCCGGGGCCACAGCCCATAGTGGGGGAGCTGTAGATCTAGCTATTTTTTCTCTGCACCTTGCCGGAGCCTCCTCTATTTTAGGGGCAATTAACTTTATTTCCACGGTCATTAACATGCGTAGCCCTGAGATATCTTGAGACCAAGTGCCCTCGTTCGTCTGGTCTGTCTTTATTACAGCCATTCTTCTTCTCTCTCTACCAGTTCTAGCCGGTGCTATCACCATGCTCCTAGCTGACCGGAATTTAAACACCTCCTTCTTTGACCCAAGAAGGGGAGGGGATCCCAT…
OTU_119	COI	59967	15	Annelida	Clitellata	Haplotaxida	Lumbricidae	Aporrectodea	caliginosa L3	Aporrectodea caliginosa L3	100	Published	ACGCCTAAATAATATAAGATTCTGACTGTTGCCCCCCTCGCTAATTCTTCTAGTTTCCTCTGCCGCTGTAGAAAAAGGAGCCGGAACAGGTTGAACAGTATATCCTCCTCTAGCCAGAAATCTTGCACATGCTGGACCTTCAGTAGACTTAGCAATTTTCTCCCTACATTTAGCAGGAGCCTCCTCCATCCTAGGGGCTATCAATTTTATCACGACTGTAATTAATATACGATGAAGAGGGCTGCGACTAGAGCGAATCCCTCTATTTGTATGAGCCGTAGTAATTACGGTTGTTTTACTCCTCTTATCTCTACCAGTTCTTGCAGGAGCAATTACCATGCTTTTAACAGATCGCAATCTTAATACTTCATTTTTCGACCCCGCTGGAGGTGGTGATCC…
OTU_120	COI	54379	9	Arthropoda	Insecta	Trichoptera	Philopotamidae	Chimarra	obscura	Chimarra obscura	100	Published	TCGAATAAATAATATAAGATTTTGATTTTTGCCCCCTTCATTGTTCTTTCTTTTATTCAGAATACTTATAGATAGTGGGACTGGAACAGGATGGACCGTTTACCCCCCTCTCTCTGCAAATATTTCCCATATAGGAAAAGCTGTAGATTTAACAATCTTCTCATTACACTTAGCAGGAATTTCATCAATTTTAGGAGCTGTTAATTTTATTTCAACAATTATTAATATACGTTTAAATTTTCTCACATTTGATCAATTACCACTGTTTGTTTGATCAGTAATAATTACTGCTATTCTCCTCTTACTTTCTCTTCCTGTATTAGCAGGAGCTATCACTATATTATTAACAGATCGAAATATAAATACTTCCTTTTTTGATCCTGCTGGAGGAGGGGATCC…
OTU_121	COI	42384	42	Arthropoda	Insecta	Diptera	Chironomidae				99.52	Published	TCGAATAAATAATATAAGTTTTTGATTTTTACCTCCTTCTTTAACTCTTCTTCTTTCAAGTTCAATTGTAGAAAATGGGGCAGGAACTGGATGAACTGTATACCCCCCTCTTTCTGCTAACATTGCCCATAGAGGCCCTTCAGTAGATTTAGCTATTTTTTCTTTACATTTAGCAGGAATTTCCTCAATTTTAGGAGCCGTAAATTTCATTACAACTATCATTAATATACGAGCAAAAGGTATTAGTTTAGAACGTATACCTTTATTTGTTTGGTCAATTATTATTACAACGGTCTTACTTCTTTTATCATTACCTGTATTAGCTGGAGCTATTACTATACTATTAACTGATCGTAATTTAAATACCTCTTTTTTTGATCCTGCAGGAGGGGGAGACCC…
OTU_122	COI	59369	12	Arthropoda	Insecta	Diptera	Chironomidae				99.76	Private	TCGAATAAATAATATAAGTTTTTGAATACTTCCTCCTTCTTTAACTCTATTATTAGCAAGTTCAATTGTAGAAAACGGAGCTGGAACTGGATGAACAGTTTATCCTCCTCTTTCTTCAGGAATTGCCCATGCAGGAGCCTCAGTAGATTTAGCTATTTTTTCATTACATTTAGCTGGTATTTCTTCAATTTTAGGTGCAGTAAATTTTATTACAACTGTTATTAATATACGATCAAGAGGAATTACTCTTGATCGAATACCTTTATTTGTTTGATCAGTTGTAATTACAGCAATTTTACTTCTTTTATCACTACCTGTTTTAGCCGGAGCTATTACTATATTATTAACAGATCGAAATTTAAATACTTCCTTTTTTGATCCAGCCGGAGGGGGAGATCC…
OTU_123	COI	105746	66	Arthropoda	Insecta	Diptera	Chironomidae	Conchapelopia	telema	Conchapelopia telema	100	Published	TCGAATAAATAATATAAGATTTTGAATATTACCCCCTTCTTTAACTTTACTTTTATCTAGCTCAATTGTAGAAAATGGAGCAGGAACAGGATGAACTGTATATCCTCCTCTTTCTTCTGGAATTGCACATGCAGGAGCTTCTGTAGATTTAGCTATTTTTTCCCTTCATTTAGCAGGAATTTCTTCAATTTTAGGAGCAGTAAATTTTATCACAACAGTAATTAATATACGATCTAGAGGAATTACTTTAGATCGGATACCTTTATTTGTTTGATCTGTTGTAATTACTGCAGTGTTATTATTATTATCTTTACCAGTATTAGCTGGGGCAATTACTATATTATTAACAGACCGGAATTTAAATACATCTTTTTTCGACCCTGCTGGAGGAGGAGACCC…
OTU_124	COI	43687	13	Arthropoda	Insecta	Trichoptera	Limnephilidae	Hydatophylax	argus	Hydatophylax argus	100	Published	TCGAATAAATAACATAAGATTTTGACTTTTACCCCCCTCATTAAACCTTTTATTAATTAGAGCTCTAATTGAAAGAGGTACAGGAACTGGTTGAACTGTATACCCCCCACTATCCAGTAATTTAGCACATGCAGGTAGATCTGTGGATATCTCAATTTTCTCTCTTCACTTAGCAGGAATTTCTTCAATTTTGGGAGCTATTAACTTTATCTCCACTACATTAAATATACGTAATAACCTTATAACACTAGATCGAATCCCTCTTTTTGTATGATCTGTAGCTATTACAGCTCTTCTTTTACTTCTTTCTCTTCCAGTACTAGCTGGAGCTATTACGATACTTCTCACTGATCGAAATCTAAATACTTCTTTTTTTGATCCTTCAGGAGGGGGAGATCC…
OTU_125	COI	86594	36	Arthropoda	Insecta	Diptera	Tipulidae	Tipula	sp. BOLDAAF8986	Tipula sp. BOLDAAF8986	100	Published	TCGAATAAATAATATAAGTTTTTGAATACTTCCTCCTTCATTAACACTTTTATTAGCAAGTAGTATAGTGGAAAACGGGGCTGGAACTGGTTGAACAGTATACCCCCCTCTTTCTGCTGGAATTGCCCATACAGGGGCTTCAGTTGATTTAGCAATTTTTTCTCTCCATTTAGCAGGAATTTCTTCTATTTTAGGAGCTGTAAATTTTATTACTACAGTAATTAATATACGATCAAGAGGAATTACACTAGATCGAATACCCTTATTTGTTTGGTCAGTAGTAATTACAGCAGTTCTTCTCCTATTATCCCTTCCAGTATTAGCAGGAGCAATTACTATATTATTAACAGATCGAAATTTAAATACATCATTTTTTGATCCGGCGGGAGGAGGAGATCC…
OTU_126	COI	87473	23	Arthropoda	Insecta	Diptera	Chironomidae				100	Private	CCGAATAAATAATATAAGTTTTTGACTTCTTCCGCCTTCTCTCACTCTTTTACTTTCTAGTTCAATTGTAGAAAATGGGGCTGGAACAGGGTGAACAGTGTATCCACCCCTATCTTCTGCCATTGCCCATAGAGGAGCTTCCGTTGATTTAGCTATTTTTTCTTTACATTTAGCAGGTGTGTCTTCTATTTTAGGATCAGTAAATTTTATTACAACTGTCATTAATATACGATCAAACGGAATTACTTTAGACCGAATACCTCTATTTGTATGATCGGTAGTAATTACAACAGTTCTTTTACTCCTTTCTTTACCAGTTTTAGCCGGAGCCATTACTATATTATTAACTGATCGAAATTTAAATACATCATTTTTTGACCCTGCTGGAGGAGGAGACCC…
OTU_127	COI	55003	28	Arthropoda	Insecta	Trichoptera	Hydropsychidae	Hydropsyche	slossonae	Hydropsyche slossonae	100	Published	ACGAATAAATAATCTTAGATTCTGATTCCTACCCCCTTCTCTTGTCTTCCTCCTTTTAAGAAGGCTAACCAATTCAGGAGCTGGAACTGGTTGAACTGTTTACCCTCCCCTATCCTCTAATCTTTCTCACGCTGGTAGATCTGTAGATTTAACTATTTTTTCTCTACATATAGCAGGAATTTCCTCGATTTTAGGAGCTATTAATTTTATTTCTACTATTATAAATATAAAATTTAAAAATTTAAATTTTGAAATAATTCCCTTATTTGTATGATCAATTTTAATTACAGCAGTACTTCTACTTCTTTCTTTACCAGTATTAGCAGGAGCTATTACTATACTTTTAACCGATCGTAATTTAAATACTTCCTTTTTTGATCCAGCCGGAGGAGGAGATCC…
OTU_128	COI	39482	23	Arthropoda	Insecta	Diptera	Chironomidae				100	Private	TCGGATAAATAACATAAGTTTTTGATTATTACCACCTTCTTTAACCCTCCTCCTTTCTAGCTCAATTGTAGAAAACGGAGCTGGTACAGGGTGAACTGTGTATCCACCCCTTTCTTCAGGAATTGCTCATGCAGGTGCTTCAGTTGATTTGGCTATTTTTTCTTTACATTTAGCAGGAATTTCATCAATTTTAGGAGCTGTAAATTTTATCACAACAGTAATTAATATACGATCTAATGGAATTACACTTGATCGAATACCTTTATTTGTTTGATCAGTTGTAATTACAGCTATTTTATTATTATTGTCGTTACCCGTATTAGCTGGAGCTATTACTATATTATTAACAGATCGTAATTTAAATACTTCATTTTTTGATCCTGCTGGAGGAGGAGACCC…
OTU_129	COI	71533	19	Arthropoda	Insecta	Diptera	Chironomidae	Chironomus		Chironomus	100	Published	CCGAATAAACAATATAAGTTTCTGACTTTTACCTCCTTCTCTTACATTACTTCTTTCTAGATCTATTGTAGAAAATGGGGCAGGTACAGGATGAACTGTTTACCCACCTTTATCTTCTGCTATTGCTCATAGAGGAGCTTCAGTAGATTTAGCCATTTTTTCCCTACATCTAGCAGGGGTATCTTCAATTTTAGGGTCAGTAAATTTTATTACTACTGTAATTAATATACGATCAAACGGAATTACTCTAGATCGAATACCTTTATTTGTATGATCAGTTGTAATTACTACTGTTCTTCTTTTACTTTCTTTACCTGTTTTAGCAGGAGCTATCACTATATTATTAACTGACCGAAATTTAAATACTTCTTTTTTTGACCCAGCAGGAGGAGGAGACCC…
OTU_130	COI	43695	9	Annelida	Clitellata	Haplotaxida					89.93	Private	ACGAATAAATAACCTCAGATTCTGACTTATACCTCCATCACTCATTCTACTAGTATCATCTGCAGCAGTAGAAAAAGGAGCAGGAACTGGATGAACAGTATACCCACCACTAGCCAGAAATCTAGCACACTCAGGACCATCAGTAGATTTAGCAATCTTCTCACTACATCTTGCAGGTGCTGCCTCAATTCTAGGTGCAATCAACTTTATTACGACAATAATTAACATACGATGAAAAGGAATACGACTAGAACGAATTCCACTATTCGTATGAGCAGTAATTTTAACAGTAATTCTCCTCCTATTAACTCTCCCAGTTCTAGCAGGTGCTATTACTATACTACTCACAGACCGAAACCTAAATACATCATTCTTCGACCCTGCCGGGGGCGGAGATCC…
OTU_131	COI	58153	81	Arthropoda	Insecta	Coleoptera	Elmidae	Dubiraphia		Dubiraphia	99.52	Early-Release	TCGAATAAATAATATAAGATTTTGATTACTACCCCCCTCATTAACTTTTCTTCTAATAAGAAGAGTTGTAGAAAGAGGAGTAGGAACAGGATGAACAGTTTACCCCCCTCTATCAGCTAATATTGCCCACAGAGGTTCATCTGTTGATCTAGCTATTTTCAGCCTTCATTTAGCCGGAGTCTCCTCAATTCTTGGAGCAGTAAATTTTATTACAACAGTTATTAATATACGATCCCCGGGGATAACCTTTGATCGAATACCTCTTTTTGTTTGATCCGTAGCAATTACAGCCCTTCTTTTACTTCTTTCTTTACCCGTCCTTGCAGGAGCAATTACAATACTATTAACAGATCGTAATTTAAATACTTCATTTTTCGACCCTGCTGGAGGGGGAGACCC…
OTU_132	COI	38139	38	Annelida	Clitellata	Haplotaxida	Naididae	Limnodrilus		Limnodrilus	96.86	Published	TCGTCTCAACAATCTTAGATTTTGACTGATACCACCATCATTAATTTTACTAGTATCCTCTGCTGCAGTAGAAAAAGGCGCAGGTACCGGATGAACTGTATATCCTCCATTAGCTAGAAATTTAGCACATTCAGGGCCATCTGTAGATCTAGCAATTTTCTCACTACACTTAGCCGGAGTGGCTTCAATTCTAGGAGCTATCAACTTTATCACCACAATAATTAATATACGATGAAAGGGAATGCGATTAGAACGAATCCCATTATTTGTATGATCTGTAATTATTACTGTCATTTTACTTCTTTTAACCTTACCAGTATTAGCCGGAGCTATTACAATATTACTGACTGACCGAAATCTAAATACATCCTTCTTCGACCCTGCGGGGGGGGGTGATCC…
OTU_133	COI	42256	19	Arthropoda	Insecta	Diptera					89.93	Published	ACGAATAAATAATATAAGATTTTGATTTTTACCTCCTTCATTAATTCTTCTTCTTTCTAGTTCAATCGTAGAAAACGGAGCAGGAACAGGCTGAACAGTTTATCCCCCCCTTTCAGCCAATATTGCTCATAGAGGAGCTTCTGTTGATTTAGCAATTTTTTCATTACACTTAGCAGGTATTTCCTCAATTTTAGGATCAGTGAATTTTATCACCACCGTAATAAATATACGATCAAAAGGAATTACTTTAGACCGAATACCTTTATTTGTTTGAGCTATCCTAATTACAACAATTTTATTACTCTTATCTTTACCGGTATTAGCGGGAGCTATTACTATACTATTAACAGATCGGAATTTAAACACATCTTTTTTTGATCCAGCCGGTGGGGGAGATCC…
OTU_134	COI	37436	21	Annelida	Clitellata	Haplotaxida	Naididae				91.13	Private	GCGCCTAAATAACTTAAGATTTTGACTAATACCTCCATCTCTTATTCTACTAGTATCCTCTGCAGCCGTGGAAAAGGGAGCAGGTACAGGCTGAACTGTATACCCTCCTCTAGCGGGGAACCTTGCTCACTCTGGCCCTTCCGTAGATCTAGCTATTTTCTCCCTCCACTTAGCTGGTATTGCCTCTATTCTAGGATCAATTAACTTTATTACAACAATAATTAATATACGCTGAAAAGGAATACGACTAGAACGAATTCCCTTATTTGTGTGATCCGTCATTATTACTGTAGTCTTACTTCTCCTAACCTTACCTGTACTAGCAGGTGCAATTACCATACTCCTAACAGATCGAAATCTAAATACCTCATTCTTCGACCCTGCCGGAGGCGGTGATCC…
OTU_135	COI	35782	6	Annelida	Clitellata	Enchytraeida	Randiellidae	Ilyodrilus	templetoni	Ilyodrilus templetoni	99.76	Published	ACGACTAAATAATCTTAGATTTTGACTCCTACCCCCATCTCTAATTCTACTTGTTGCATCTGCTGCTGTTGAAAAAGGAGCAGGCACAGGATGAACTGTTTACCCCCCACTAGCTGGGAATCTAGCTCACTCAGGACCCTCTGTAGATCTGGCCATCTTCTCCCTTCACTTAGCGGGAATTTCATCCATTTTAGGGGCTATTAATTTTATTACCACAATAATTAATATACGATGAAAAGGTATACGATTAGAACGAATTCCTCTATTTGTATGAGCAATTATTATTACAGTAATTCTTCTCCTTCTAACTCTTCCAGTTCTAGCTGGCGCTATTACAATACTACTAACTGATCGAAATCTCAATACTTCGTTCTTTGATCCAGCTGGAGGTGGAGACCC…
OTU_136	COI	39104	5	Annelida	Clitellata	Rhynchobdellida	Glossiphoniidae	Helobdella		Helobdella	99.48	Published	ACGACTTAATAATCTAAGATTCTGACTTCTACCACCATCATTAATTCTACTAGTTTCTTCAGCCCTAGTAGAAAAAGGAGCAGGTACAGGATGAACTGTATACCCTCCATTAGCTGCAAATCTAGCACATTCAGGGCCATCAGTAGATCTAGCTATTTTTTCATTACATCTTGCAGGAGCTTCATCAATTCTTGGATCTTTAAACTTTATAACTACAGTTATTAATATACGATGGCAAGGGATACAAATTGAGCGTTTACCATTATTTGTTTGAGCAGTATTTATTACAGTAGTATTACTTTTACTCTCATTACCTGTTCTAGCTGCCGGTATTACTATACTTTTAACTGATCGTAACTTAAATACATCTTTCTTTGACCCTATAGGAGGAGGAGATCC…
OTU_137	COI	43875	14	Arthropoda	Insecta	Diptera	Chironomidae				98.08	Private	ACGAATAAATAACATAAGCTTTTGATTACTACCCCCCTCTTTATCCCTTCTTCTTTCTAGATCTATTGTAGAAAATGGAGCAGGAACAGGATGAACAGTTTATCCCCCCCTTTCTTCAAATATTGCTCATGGTGGGGCTTCCGTTGATTTAGCAATTTTTTCATTACACTTAGCCGGTGTATCTTCAATTTTAGGATCAGTAAATTTTATCACAACAGTAATTAATATACGAGCAAATGGAATCACTTTAGATCGAATACCCCTATTTGTTTGATCAATTGTAATTACTACTGTTCTTCTTCTTTTATCATTACCTGTATTAGCGGGTGCTATTACAATACTTCTAACAGATCGAAATTTAAATACCTCCTTTTTTGACCCTGCTGGAGGAGGTGACCC…
OTU_138	COI	61007	23	Arthropoda	Insecta	Diptera	Chironomidae				100	Published	CCGAATAAACAATATAAGTTTTTGATTATTACCCCCTTCTCTCACTCTTCTTCTTTCTAGTTCTATTGTTGAAAATGGGGCAGGAACAGGGTGAACAGTTTATCCACCTCTTTCTGCAGCTATTGCCCATAGTGGGGCCTCTGTAGATTTAGCAATTTTTTCATTACATTTGGCAGGAGTTTCATCTATTCTAGGGGCTGTAAATTTCATTACTACAGTAATTAATATGCGATCAAACGGAATTACTCTAGACCGAATACCTTTATTTGTTTGATCTGTAGTAATTACTGCTGTATTATTGTTACTTTCATTACCCGTTCTTGCCGGAGCAATTACTATACTATTAACAGATCGAAATTTAAATACATCATTTTTTGACCCTGCAGGAGGAGGAGACCC…
OTU_139	COI	34181	21	Annelida	Clitellata	Haplotaxida	Naididae				100	Published	ACGATTAAATAACTTAAGATTTTGACTACTGCCCCCTTCCTTAATTCTTCTAGTATCTTCTGCGGCGGTTGAAAAGGGGGCTGGAACAGGATGAACTGTCTATCCTCCACTATCAAGAAACCTTGCACATTCAGGCCCATCCGTAGATCTCGCAATCTTCTCACTCCACTTAGCCGGGGTGGCCTCAATTTTAGGTGCTATCAACTTCATCACCACAATAATTAATATACGATGAAAAGGTATACGGTTAGAACGCATTCCGTTGTTCGTGTGATCGGTAATTCTGACAGTAATTCTATTACTGCTTACCTTACCTGTACTAGCGGGCGCTATTACTATACTCCTTACAGATCGAAATCTAAATACATCATTCTTTGATCCTGCGGGTGGCGGTGATCC…
OTU_140	COI	58051	4	Arthropoda	Arachnida	Opiliones					89.21	Private	CGATTAAATAATATAAGATTTTGACTTTTACCCCCATCATTTCTACTTCTACTTTCTTCAACAATAGTAGAAAACGGTGCAGGAACAGGTTGGACTGTGTACCCCCCTTTATCAAGAAATATTGCACATACAGGAGCTTCTGTAGATTTAACAATTTTCTCACTTCATCTAGCAGGGGTCTCATCTATTTTAGGAGCTATTAATTTTATTACAACTATTATTAATATACGAACACAGGGTATAATTATAGAACGAATACCATTATTTGTATGATCAGTAAAAATTACCGCAATTTTATTACTACTATCTTTACCTGTATTAGCAGGAGCTATTACAATACTTTTAACAGACCGAAACTTTAATACATCTTTCTTTGATCCTGCTGGGGGGGGAGACCCA…
OTU_141	COI	44922	53	Mollusca	Bivalvia	Sphaeriida	Sphaeriidae	Pisidium	compressum	Pisidium compressum	99.48	Private	TCGTTTAAATAATTTAAGGTTTTGATTATTACCTGTTGCGTTGATGTTATTGTTAGGTTCTGCTTATGTTGAAAGTGGTGCTGGCACTGGTTGGACTATTTATCCACCTTTATCTGGTAATGTTGCTCATGCTGGTCCTTCAATGGAATTTGCTATTTTGTCTTTACATTTAGGTGGTGCTTCTTCTATTGCTGCATCTATTAATTTTTTGACTACTGTTTTAAATATGCGTATAGGGGTTATAGAGTTGAAGCGGGTTAGATTGTTTGTTTTTTCTATTGCTATTACTGCGTTTTTGTTAATTGTTGCAATACCTGTTTTAGCTGGGGGTTTAACTATACTTTTAACTGATCGTAATTTTAATACTACTTTTTTTGATCCTATGGGTAACGGAGATCC…
OTU_142	COI	66165	101	Arthropoda	Insecta	Coleoptera	Elmidae	Dubiraphia	vittata	Dubiraphia vittata	100	Published	TCGAATAAATAATATAAGATTTTGACTACTGCCCCCCTCACTAACTTTTCTTCTAATAAGAAGAATTGTAGAAAGAGGAGTAGGAACAGGATGAACAGTCTACCCTCCTCTATCAGCTAATATTGCCCACAGAGGTTCATCTGTTGACCTGGCTATTTTCAGTCTTCATTTAGCCGGAGTCTCTTCAATTCTAGGAGCAGTAAATTTTATTACAACAGTTATTAACATACGATCTCCAGGAATAACCTTTGATCGAATACCCCTTTTTGTTTGATCTGTAGCAATTACAGCCCTTCTTTTACTTCTTTCTTTACCTGTCCTTGCAGGAGCAATTACAATACTACTAACAGATCGTAATTTAAATACTTCATTTTTCGACCCTGCTGGAGGGGGAGACCC…
OTU_143	COI	57771	12	Arthropoda	Insecta	Trichoptera	Hydropsychidae	Diplectrona	sp. BOLDAAA1610	Diplectrona sp. BOLDAAA1610	100	Published	CCGAATAAATAATATGAGATTTTGATTTCTTCCCCCCTCTTTAACTCTTTTAATTTCAAGAAGCCTTATTAACTCAGGAGCAGGAACAGGATGAACAGTTTACCCACCATTATCTTCTAATTTATCTCATCTAGGATCATCAGTTGACTTAACAATTTTCTCACTTCATTTAGCTGGAATCTCTTCAATTTTGGGTGCCGTTAATTTTATCACTACAATCCTGAATATAAAATTCTTTAATTTAAATTATGATATAATCCCTCTATTTGTATGATCAGTACTTATTACAGCTGTACTTCTTCTTTTATCACTACCTGTCTTAGCAGGAGCAATTACCATATTATTAACTGATCGAAATCTAAATACATCCTTCTTTGACCCTGCGGGGGGAGGAGACCC…
OTU_144	COI	47678	22	Arthropoda	Insecta	Diptera	Chironomidae	Micropsectra		Micropsectra	100	Published	TCGAATAAATAATATAAGATTTTGATTACTCCCACCATCTCTTTCTCTTCTTCTTTCAAGAAGAATAGTAGAAAACGGGGCAGGAACAGGATGGACAGTTTATCCCCCCCTTTCTTCAAGAATTGCTCATAGAGGCGCATCTGTTGATTTAGCTATTTTTTCTCTTCATCTTGCTGGAATTTCTTCTATTCTAGGATCAGTAAACTTTATCACAACTGCCATTAATATACGATCAAACGGAATTACTTTAGATCGAATACCTTTGTTTGTATGATCTGTAATTATTACTACAATTCTTCTTCTTTTATCACTTCCAGTTCTTGCTGGAGCCATTACAATGCTTTTAACTGACCGAAACTTAAATACTTCTTTCTTTGACCCTGCAGGAGGAGGAGACCC…
OTU_145	COI	54642	42	Arthropoda	Insecta	Diptera	Limoniidae	Antocha		Antocha	99.76	Published	TCGAATAAATAATATAAGATTTTGAATACTTCCGCCATCCTTAACTCTTCTACTTGCAAGCAGAATGGTCGAAAATGGAGCTGGAACAGGATGAACAGTTTACCCCCCTTTATCTTCTGGAATTGCCCATACCGGGGCCTCAGTTGATTTAGCAATTTTTTCTCTTCATCTTGCAGGAATTTCTTCAATTTTAGGAGCTGTAAACTTTATTACAACTGTTATTAATATACGTTCAGCAGGAATTACATTTGATCGAATACCTTTATTTGTCTGATCTGTAGTAATTACAGCTGTTTTATTATTATTATCATTACCTGTACTTGCTGGGGCAATTACAATACTTTTAACTGATCGAAATTTAAACACCTCTTTCTTTGACCCGGCTGGAGGAGGAGACCC…
OTU_146	COI	30693	37	Arthropoda	Insecta	Diptera	Pediciidae	Dicranota	sp. BOLDAAD0480	Dicranota sp. BOLDAAD0480	100	Published	TCGAATAAATAATATAAGATTTTGAATACTTCCCCCTTCTTTAACTTTACTATTAGCTAGAAGCTTAGTAGAAAATGGAGCTGGGACAGGATGAACAGTTTATCCCCCATTATCTGCAGGAATTGCACATGCCGGAGCTTCTGTAGATTTAGCAATTTTTTCTTTACATTTAGCTGGAATTTCATCTATTTTAGGAGCTGTAAATTTTATTACTACAGTTATTAATATGCGATCTTCAGGAATTACATTTGATCGAATACCTCTATTTGTATGAGCTGTTGTAATTACTGCTGTATTATTACTTCTTTCTTTACCCGTTTTAGCAGGAGCAATTACAATACTTTTAACAGATCGAAATTTAAATACTTCTTTCTTTGATCCAGCAGGAGGAGGAGATCC…
OTU_147	COI	62172	57	Annelida	Clitellata	Haplotaxida	Naididae	Limnodrilus	hoffmeisteri	Limnodrilus hoffmeisteri	100	Published	ACGACTTAATAATTTAAGATTTTGACTAATACCACCATCTCTAATTTTATTAGTTTCCTCTGCTGCAGTTGAAAAGGGGGCCGGAACAGGGTGAACTGTATATCCCCCTTTAGCTAGAAACCTAGCTCATTCAGGTCCCTCTGTAGACCTGGCCATTTTTTCATTACATTTAGCAGGGGCTGCGTCAATCCTAGGTGCAATTAACTTCATTACCACAATAATTAATATACGATGAAAAGGAATACGTTTAGAACGTATTCCCTTATTCGTGTGATCTGTTATTATTACAGTTATTTTACTCCTTTTAACCTTACCAGTTCTTGCGGGGGCAATCACCATGCTTCTAACAGACCGAAATCTAAACACATCATTTTTCGACCCTGCGGGGGGTGGTGACCC…
OTU_148	COI	35033	25	Arthropoda	Insecta	Diptera	Chironomidae	Procladius		Procladius	100	Published	TCGAATAAATAATATAAGATTTTGATTATTACCTCCTTCTTTAACTTTATTATTAGCTAGTTCAATTGTAGAAAACGGAGCTGGAACAGGTTGAACTGTATATCCTCCTTTAGCATCAGGGATTGCTCACGCTGGAGCCTCAGTTGATTTAGCAATTTTTTCTCTTCATTTAGCTGGAGTATCTTCTATTTTAGGGGCAGTTAATTTTATTACAACAGTTATTAATATACGGTCTAATGGAATTACTTTAGACCGAATACCTTTATTTGTCTGATCAGTTGTTATTACTGCTGTTTTATTATTATTGTCTTTACCTGTTTTAGCTGGAGCTATTACTATATTATTAACAGATCGAAATTTAAATACTTCTTTCTTTGACCCTGCTGGAGGAGGAGATCC…
OTU_149	COI	41271	32	Annelida	Clitellata	Haplotaxida	Naididae	Limnodrilus		Limnodrilus	95.44	Private	ACGACTAAACAATCTTAGATTTTGACTAATACCTCCATCACTTATTCTACTTGTATCTTCGGCAGCTGTAGAAAAAGGAGCTGGAACAGGATGAACTGTATATCCTCCACTAGCAGGAAATCTTGCTCATTCAGGACCTTCTGTAGACCTTGCCATTTTTTCCCTTCATCTGGCTGGAATTTCTTCAATTCTAGGGGCCATTAATTTCATTACCACTATAATCAATATACGATGAAAAGGAATACGGCTTGAACGAATTCCTTTATTTGTATGATCTGTAATTATCACCGTAGTCTTACTTCTACTAACCCTCCCTGTATTAGCAGGAGCAATTACAATACTTCTAACAGATCGAAATCTAAATACATCATTCTTTGATCCTGCCGGAGGAGGTGATCC…
OTU_150	COI	36455	51	Annelida	Clitellata	Haplotaxida	Naididae	Limnodrilus		Limnodrilus	97.31	Private	TCGTCTCAACAATCTTAGATTTTGACTGATACCTCCATCATTAATTTTACTAGTATCCTCTGCTGCAGTGGAAAAAGGCGCAGGTACCGGATGAACTGTATACCCTCCATTAGCTAGAAATCTAGCACATTCAGGGCCATCTGTAGATCTAGCAATTTTCTCACTACATTTAGCCGGAGTGGCTTCAATTCTAGGGGCTATCAACTTTATCACCACAATAATTAATATACGATGAAAAGGAATACGATTAGAACGAATCCCATTATTTGTATGATCTGTAATTATTACTGTCATTTTACTCCTTTTAACTCTACCAGTATTAGCCGGAGCTATTACAATATTACTGACTGACCGAAATCTAAATACATCATTCTTCGATCCCGCAGGAGGCGGAGATCC…
OTU_151	COI	47590	19	Arthropoda	Insecta	Diptera	Tabanidae	Chrysops	carbonarius	Chrysops carbonarius	99.52	Published	TCGAATAAATAATATAAGTTTTTGATTACTTCCTCCTTCATTAACGCTTTTATTAGTTAGAAGTATAGTTGAAAATGGAGCTGGAACTGGTTGAACTGTATACCCACCATTATCTGCAGCTATTGCTCATGGAGGAGGTTCAGTTGATCTAGCAATTTTCTCTTTACATCTAGCTGGAATTTCCTCAATTTTAGGGGCTGTAAATTTTATTACAACAGTAATTAATATACGATCAACAGGAATTACATTTGATCGAATACCTTTATTTGTTTGAGCTGTAGTAATTACAGCAATTCTACTATTATTATCTTTACCTGTTTTAGCTGGAGCTATTACTATACTATTAACAGATCGAAATTTAAATACATCATTCTTTGACCCAGCAGGAGGAGGTGATCC…
OTU_152	COI	29703	13	Arthropoda	Insecta	Diptera	Tabanidae	Chrysops	vittatus	Chrysops vittatus	98.8	Published	TCGAATAAATAATATAAGTTTTTGATTACTTCCCCCTTCATTAACTCTTTTATTAGTTAGAAGTATAGTTGAAAACGGGGCTGGAACTGGATGAACTGTATACCCTCCGTTATCAGCTGCTATTGCTCATGGAGGAGGATCGGTAGATTTAGCAATTTTTTCTTTACATTTAGCTGGAATTTCATCAATTTTAGGAGCTGTAAATTTTATTACAACAGTAATTAACATACGATCAACAGGAATTACATTTGACCGAATACCTTTATTTGTTTGAGCTGTTGTTATTACTGCAATTCTCCTTTTATTATCATTACCTGTTTTAGCTGGAGCTATTACTATATTATTAACAGATCGAAATTTAAATACTTCTTTCTTTGATCCAGCTGGAGGAGGAGACCC…
OTU_153	COI	59889	10	Arthropoda	Insecta	Plecoptera	Perlodidae	Isoperla	sp.	Isoperla sp.	98.8	Published	TCGAATAAATAATATAAGTTTTTGATTGCTGCCCCCGTCTTTAACTTTATTATTGGCAAGTAGTTTAGTCGAAAATGGTGCTGGGACTGGTTGAACAGTTTACCCCCCTCTTTCAGCAGGAATTGCGCATGCTGGAGCCTCGGTTGACATAGCAATTTTCTCCCTTCATTTAGCTGGAGTATCCTCAATTTTAGGAGCTGTAAACTTTATTACCACAGTCATTAATATGCGCTCGAGCGGTATAACTTTAGATCGAATACCTCTATTCGTTTGGGCCGTCGCTATTACTGCTCTCCTTCTCTTACTCTCTCTCCCAGTATTAGCAGGAGCGATTACGATGCTTTTAACTGATCGTAATCTAAACACCTCTTTCTTCGACCCGGCGGGAGGGGGAGATCC…
OTU_154	COI	36830	6	Arthropoda	Insecta	Diptera	Chironomidae	Orthocladius	sp. TE14	Orthocladius sp. TE14	99.76	Published	ACGGATGAATAATATAAGTTTTTGATTATTACCCCCATCATTAACTTTATTATTATCTAGCTCTATCGTAGAAAACGGAGCCGGGACTGGATGAACTGTTTATCCCCCTCTTTCATCAGGAATTGCTCATGCTGGAGCTTCTGTTGATTTAGCTATTTTTTCTTTACATTTAGCAGGTGTTTCTTCTATTTTAGGAGCTGTAAATTTTATTACAACAGTAATCAATATACGGTCTAATGGTATTACTTTAGATCGGATACCTTTATTTGTTTGATCTGTTATTATTACAGCTGTTTTATTGCTTTTATCTTTACCAGTATTAGCTGGGGCTATTACAATACTATTAACTGATCGAAATTTAAATACGTCATTCTTCGACCCTGCGGGGGGAGGAGATCC…
OTU_155	COI	58119	4	Annelida	Clitellata	Haplotaxida	Sparganophilidae	Sparganophilus	sp. HI-2019	Sparganophilus sp. HI-2019	99.76	Published	ACGATTAAATAATCTGAGATTTTGATTACTGCCCCCATCACTAATTCTATTAGTATCATCCGCGGCCGTTGAAAAGGGGGCTGGCACTGGATGAACAGTTTACCCACCTTTAGCGAGAAATCTGGCACATGCCGGACCATCAGTAGATCTAGCCATTTTCTCACTTCACTTAGCGGGGGCCTCATCTATTCTGGGGGCAATTAACTTTATTACCACAGTTATTAATATGCGATGAAGAGGACTTCGACTAGAACGAATTCCACTATTCGTGTGAGCAGTAACAATTACTGTAGTTCTTCTACTGTTGTCCCTCCCAGTGTTAGCGGGGGCCATTACAATACTTCTTACAGACCGAAATTTAAACACATCATTCTTCGATCCCGCTGGGGGGGGGGATCC…
OTU_156	COI	111945	47	Arthropoda	Insecta	Diptera	Tabanidae	Chrysops	meochus	Chrysops meochus	99.28	Early-Release	TCGAATAAATAATATAAGCTTTTGATTACTTCCTCCTTCATTAACTCTTCTTTTAGTTAGAAGTATAGTCGAAAATGGAGCTGGAACTGGATGAACTGTATACCCCCCATTATCAGCAGCTATTGCTCATGGAGGAGGATCAGTAGATTTAGCAATTTTTTCTTTACACTTAGCCGGAATTTCTTCAATTTTAGGAGCTGTAAATTTTATTACAACAGTAATTAATATACGATCAACGGGAATTACATTTGATCGAATACCTTTATTTGTATGAGCTGTTGTTATTACTGCCATTCTTCTCTTATTATCTTTACCTGTTTTAGCTGGAGCTATTACTATATTATTAACAGATCGAAACTTAAATACTTCATTCTTTGATCCAGCTGGAGGAGGTGATCC…
OTU_157	COI	69805	24	Arthropoda	Insecta	Diptera	Tipulidae	Tipula	furca	Tipula furca	100	Published	TCGAATAAATAATATAAGTTTTTGAATATTACCTCCTTCTTTAACACTTTTATTAGCAAGTAGTATAGTAGAAAATGGAGCTGGTACTGGTTGAACAGTTTATCCTCCCCTTTCTGCTGGAATTGCACATACTGGAGCATCAGTTGATTTAGCAATTTTTTCTTTACACCTTGCAGGAATTTCTTCTATTTTAGGGGCTGTAAATTTTATTACAACAGTTATTAATATACGATCTAGAGGAATTACATTAGACCGAATACCTTTATTTGTCTGATCAGTTGTAATTACTGCAGTTCTCTTATTACTTTCACTTCCAGTTTTAGCTGGAGCCATCACTATATTATTAACTGACCGAAATTTAAATACATCATTCTTTGACCCCGCAGGAGGGGGAGACCC…
OTU_158	COI	48837	22	Arthropoda	Insecta	Diptera	Chironomidae	Tanytarsus		Tanytarsus	100	Published	TCGAATAAATAATATAAGTTTTTGACTTCTGCCCCCTTCTCTAACCCTTCTTCTTTCAAGTTCTATCGTTGAAAACGGAGCAGGAACCGGCTGAACAGTTTATCCCCCCCTATCTGCAAGAATTGCCCATAGAGGGGCTTCAGTAGATTTAGCTATTTTCTCCCTACATTTAGCAGGAATTTCCTCAATTTTAGGGTCAGTAAATTTTATTACTACTGCCATTAATATACGCGCTAATGGTATTACATTAGACCGTATACCTCTTTTTGTTTGATCTGTTGTAATTACTACCATTCTTCTTCTTCTTTCTTTACCCGTATTAGCGGGAGCAATTACTATACTTTTAACGGATCGAAACTTAAATACATCTTTTTTTGATCCTGCAGGAGGAGGAGACCC…
OTU_159	COI	30001	18	Arthropoda	Insecta	Coleoptera	Dytiscidae	Neoporus	dimidiatus	Neoporus dimidiatus	100	Published	ACGAATAAACAATATAAGATTTTGACTACTTCCCCCTTCTCTCACACTTCTATTAATTAGAAGAATAGTAGAAAGTGGGGCAGGAACAGGATGAACAGTTTATCCACCACTATCTTCTGGAATTGCTCATAGTGGAGCATCTGTAGATCTTGCAATTTTTAGTCTTCATCTTGCTGGAATCTCTTCAATTTTAGGAGCTGTAAATTTTATTACTACTATTATTAATATACGATCAATAGGAATAACCTTTGATCGTATACCTTTATTTGTTTGATCTGTTGGAATTACGGCCTTATTGTTACTCCTATCTCTTCCTGTTTTAGCAGGAGCTATTACTATACTTCTAACAGATCGAAATTTAAATACTTCATTCTTTGACCCTGCCGGAGGGGGAGACCC…
OTU_160	COI	74355	79	Arthropoda	Insecta	Diptera	Chironomidae	Polypedilum		Polypedilum	100	Published	TCGAATAAATAATATAAGATTTTGACTATTACCTCCATCTTTAACTCTTCTTCTTTCTAGATCTATTGTAGAAAATGGAGCAGGAACTGGTTGAACAGTTTATCCTCCTTTATCTAGAAGAATTGCTCATAGTGGAGCTTCTGTTGACTTAGCAATTTTCTCTTTACATCTAGCAGGAGTATCCTCTATTTTAGGGTCAGTAAATTTTATTACTACTGTAATTAATATACGTTCAAATGGGATTACATTAGATCGTATACCTTTATTCGTTTGATCCATTATTATTACAACAGTTCTTCTTCTTTTATCTCTTCCTGTTTTAGCAGGTGCAATTACAATATTATTAACAGATCGAAACTTAAATACATCTTTTTTTGACCCTGCAGGTGGAGGAGACCC…
OTU_161	COI	79122	35	Arthropoda	Insecta	Diptera	Chironomidae	Conchapelopia		Conchapelopia	100	Published	TCGAATAAATAATATGAGATTTTGAATATTACCCCCTTCTTTAACTTTACTTTTATCTAGCTCAATTGTAGAAAATGGAGCAGGAACAGGATGAACTGTATATCCTCCCCTTTCTTCTGGAATTGCACATGCAGGAGCTTCTGTAGATTTAGCTATTTTTTCCCTTCATTTAGCAGGAATTTCCTCAATTTTAGGAGCAGTAAATTTTATTACAACAGTGATCAATATACGATCTAGAGGAATTACTTTAGACCGAATACCTTTATTTGTTTGATCTGTTGTAATTACTGCAGTATTATTATTATTATCTTTACCAGTATTAGCTGGAGCAATTACTATATTATTAACAGACCGAAATTTAAATACATCTTTTTTTGACCCTGCTGGAGGAGGAGACCC…
OTU_162	COI	26829	20	Arthropoda	Insecta	Diptera	Chironomidae	Hydrobaenus		Hydrobaenus	96.4	Published	TCGAATAAATAATATAAGATTTTGACTTTTACCACCCTCTTTAACTCTTCTTCTTTCAAGGTCTATTGTTGAAAACGGCGCAGGAACAGGTTGAACTGTTTATCCCCCTCTTTCTTCAAATATTGCTCATGCTGGAGCATCTGTTGACTTAGCTATTTTTTCTCTTCATTTAGCTGGGATTTCTTCTATTTTAGGGGCAGTAAATTTTATTACAACCATTATTAATATACGTTCTGAAGGTATAACTTTAGATCGAATACCTTTATTTATTTGATCTGTAATTATTACAGCAGTTCTTCTTTTATTATCATTACCTGTTTTAGCAGGAGCAATTACTATACTTTTAACAGATCGAAATTTAAATACCTCCTTTTTTGACCCCGCCGGAGGAGGAGACCC…
OTU_163	COI	29867	9	Arthropoda	Insecta	Diptera	Chironomidae	Axarus		Axarus	100	Published	GCGAATAAATAATATAAGATTTTGGTTATTGCCCCCTTCATTAACTCTTTTACTTTCTAGTTCAATTGTTGAAAATGGAGCAGGAACAGGATGAACCGTTTATCCCCCCCTTTCAGCTGCAATTGCTCATAGAGGGGCTTCTGTTGATTTAGCTATTTTTTCTCTTCACTTAGCAGGAGTCTCTTCAATTTTAGGGTCTGTAAATTTTATTACTACCGTTATTAATATACGAACTAATGGTATTACTTTAGATCGAATACCTTTATTTGTTTGATCAGTTGTAATTACTACAGTTCTTTTACTTTTATCTCTTCCTGTTTTAGCTGGAGCAATTACTATATTATTAACCGATCGCAATTTAAATACCTCTTTTTTTGACCCTGCAGGAGGGGGGGACCC…
OTU_164	COI	22779	11	Annelida	Clitellata						82.93	Published	TCGAATAAATAACCTAAGATTTTGACTCTTACCTCCATCTTTAATTCTTCTGGTGTCCTCTGCCGCCGTAGAAAAGGGTGCTGGTACAGGATGAACTGTTTACCCTCCTTTATCGAGAAATCTAGCTCACTCAGGCCCATCAGTAGACTTAGCAATTTTTTCATTGCATTTAGCAGGTGCTGCGTCAATTCTAGGGGCGATTAATTTTATTACAACAATAGTAAATATACGATGAAAAGGTATACGACTAGAACGAATTCCTTTATTTGTCTGAGCTGTAATTATTACTGTTATTCTCCTCTTATTAACATTACCCGTTTTAGCTGGTGCGATCACTATACTCCTTACAGATCGAAATTTAAATACTTCATTTTTCGATCCGGCAGGAGGTGGAGATCC…
OTU_165	COI	55468	15	Arthropoda	Insecta	Odonata	Aeshnidae	Aeshna	umbrosa	Aeshna umbrosa	100	Published	ACGTTTAAATAATATAAGGTTTTGATTATTACCTCCCTCATTAACATTACTATTAGCAGGAAGTATGGTTGAAAGAGGAGCTGGAACAGCTTGAACTGTATATCCTCCTCTGGCTGGTGCAATTGCCCATGCAGGAGCATCAGTAGATTTAACTATTTTTTCTTTACATTTAGCCGGAGTATCTTCAATTCTAGGAGCTATTAATTTTATTACAACAACAATTAATATAAAATCACCAGGAATAAAGATAGATCAAATACCTTTATTTGTATGAGCTGTTGTAATTACAGCTGTACTTTTATTACTCTCTTTACCAGTTTTAGCTGGTGCAATTACTATTCTATTAACAGATCGAAATATTAATACCTCATTTTTTGATCCAGCAGGAGGAGGAGATCC…
OTU_166	COI	29672	15	Arthropoda	Insecta	Diptera					89.69	Published	TCGTATAAATAATATAAGTTTTTGATTATTACCCCCATCCTTAACTCTTCTTCTAAGAAGTAGACTAGTGGAAAATGGAGCTGGTACTGGATGAACAGTTTATCCCCCTTTGTCAGCTGGAATTGCCCACGCCGGAGCTTCTGTCGATTTAGCTATTTTTTCTTTACATTTAGCTGGAATTTCTTCAATTTTAGGGGCTGTAAATTTTATTACTACTGTAATTAATATACGATCTACTGGAATTACTTTTGATCGAATACCTTTGTTTGTTTGAGCAGTAGTTATTACTGCAGTTTTATTATTATTATCTCTTCCTGTTTTAGCAGGAGCTATTACAATATTATTAACAGATCGAAATTTAAATACTTCTTTTTTTGACCCTGCCGGAGGAGGAGATCC…
OTU_167	COI	140593	43	Arthropoda	Insecta	Diptera	Chironomidae	Cladotanytarsus		Cladotanytarsus	100	Published	CGAATAAATAATATAAGTTTTTGACTTTTACCTCCATCACTTTCTCTTCTTCTTTCTAGTTCAATCGTAGAAAATGGTGCCGGAACTGGATGAACAGTATACCCCCCATTATCTTCTAATATTGCCCACAGAGGGTCTTCTGTTGATTTAGCTATTTTTTCTCTTCATTTAGCAGGAATCTCCTCAATTCTTGGTTCTGTAAATTTTATTACTACAGCTATTAATATACGAAGAAATGGAATTACTTTAGATCGAATGCCTTTATTTGTATGATCTGTTGTTATTACTACAATTTTACTATTATTATCTTTGCCTGTTTTAGCAGGAGCCATTACAATACTTTTAACCGACCGAAATCTTAATACTTCATTTTTTGACCCCGCAGGTGGGGGGGACCCA…
OTU_168	COI	174093	71	Arthropoda	Insecta	Diptera	Chironomidae	Microtendipes	pedellus	Microtendipes pedellus	100	Published	TCGAATAAATAATATAAGTTTTTGATTATTACCTCCCTCACTTTCTTTACTTCTTTCTAGTTCAATTGTAGAAAATGGAGCAGGAACTGGATGAACAGTTTATCCACCTCTATCTTCAAATATTGCTCATAGAGGAGCTTCTGTTGATTTAGCAATTTTTTCTTTACATTTAGCAGGTGTTTCATCAATTTTAGGATCAGTAAATTTTATTACAACAGTAATTAATATACGGTCTAATGGTATTACACTTGATCGAATACCTTTATTTGTTTGATCAATTGTGATTACAACTGTTCTTCTTCTTTTATCATTACCAGTTTTAGCAGGAGCTATTACTATATTACTAACTGATCGAAATTTAAATACTTCATTTTTTGACCCTGCCGGAGGAGGAGATCC…
OTU_169	COI	29839	22	Arthropoda	Insecta	Diptera	Chironomidae	Procladius	sp.	Procladius sp.	100	Private	ACGAATAAATAATATAAGATTTTGATTATTACCTCCTTCTTTAACTTTATTATTAGCTAGTTCAATTGTAGAAAACGGAGCTGGAACAGGTTGAACTGTATATCCTCCTTTAGCCTCAGGAATTGCCCATGCTGGAGCTTCAGTTGATTTAGCAATTTTTTCTCTTCATTTAGCTGGAGTATCTTCTATTTTAGGGGCAGTTAATTTTATTACAACAGTAATTAATATACGATCTAATGGAATTACTTTAGATCGAATACCTTTATTTGTTTGATCAGTTGTTATTACAGCTGTTTTATTATTATTATCTTTACCTGTTTTAGCTGGAGCTATTACTATATTATTAACAGATCGAAATTTAAATACTTCTTTCTTTGATCCTGCTGGAGGTGGAGATCC…
OTU_170	COI	86885	22	Arthropoda	Insecta	Diptera	Chironomidae				99.76	Private	TCGAATAAATAATATAAGTTTTTGACTTCTTCCCCCTTCTTTAACACTTTTACTTTCAAGTTCAATTGTAGAAAATGGAGCAGGAACAGGATGAACAGTTTACCCCCCCCTATCTGCTGCTATTGCTCATAGAGGGGCTTCTGTAGATTTAGCTATTTTTTCTTTACACTTGGCGGGAGTTTCCTCAATTTTAGGATCTGTAAATTTTATTACCACAGTAATTAATATACGAGCTAATGGAATTACCCTTGATCGAATACCTTTATTTGTTTGATCTGTTGTAATTACTACAGTACTCCTATTATTATCTCTCCCTGTTTTAGCGGGAGCTATTACTATACTTTTAACCGACCGAAATTTAAATACTTCCTTTTTCGATCCGGCTGGAGGAGGAGATCC…
OTU_171	COI	33915	2	Arthropoda	Insecta	Diptera	Athericidae	Atherix	variegatum	Atherix variegatum	99.76	Published	CCGAATAAATAATATAAGATTTTGACTTTTACCTCCATCTTTAACTCTTTTATTAACCAGAAGTATAGTTGAAAACGGAGCAGGAACAGGATGAACAGTTTATCCTCCTTTATCATCAAGAATTGCTCATGCAGGAGGATCAGTTGATCTAGCTATCTTTTCACTTCATTTAGCAGGAATTTCTTCTATTTTAGGAGCAGTAAATTTTATCACTACAGTAATTAATATACGATCAACAGGTATTACATTAGATCGAATACCATTATTTGTATGAGCAGTAGTTATTACTGCAATTCTTTTATTACTTTCTCTTCCTGTTTTAGCAGGAGCTATTACAATACTTTTAACAGATCGAAATTTAAATACTTCATTTTTTGATCCTGCCGGAGGAGGAGATCC…
OTU_172	COI	27020	4	Annelida	Clitellata	Rhynchobdellida	Glossiphoniidae	Placobdella	rugosa	Placobdella rugosa	100	Published	ACGACTTAACAATCTTAGATTCTGGCTACTCCCTCCATCAATAATTCTACTTGTAACTTCAGCTCTAGTAGAGAAAGGGGTGGGAACTGGATGAACAGTCTACCCACCTCTGGCTGCCAATCTTGCCCATTCTGGCCCATCGGTAGATTTAGCTATTTTTTCTTTACATTTAGCCGGAGCATCATCTATTCTTGGATCATTAAACTTTATTACAACAGTAATTAACATACGATGACAGGGTATACGTATTGAACGTATACCATTATTTGTATGAGCCGTATTTATTACAGTTATTTTACTCTTACTATCTTTACCTGTTCTAGCCGCCGCAATCACCATATTACTAACAGACCGTAATTTGAATACCGCCTTTTTTGACCCAATAGGAGGAGGAGATCC…
OTU_173	COI	53904	28	Arthropoda	Insecta	Diptera	Chironomidae				99.68	Private	TCGAATAAATAATATGAGATTTTGAATACTTCCCCCATCTCTTACTCTTCTACTTTCTAGCTCAATTGTTGAAAACGGGGCTGGAACAGGTTGAACTGTTTATCCCCCTCTTTCTTCGGGAATTGCTCACGCTGGAGCTTCAGTAGATTTAGCAATTTTTTCTCTACATCTTGCAGGAATTTCTTCTATTTTAGGAGCAGTAAATTTTATTACCACAGTTATTAATATACGCTCTAGTGGAATTACGTTAGATCGAATACCTTTGTTTGTTTGATCAGTTGTTATTACAGCAGTATTATTATTGCTATCTTTACCAGTATTAGCAGGAGCTATTACAATATTACTAACAGACCGAAATTTAAACACCTCCTTTTTTGATCCGGCAGGAGGAGGTGACCC…
OTU_174	COI	48447	9	Arthropoda	Insecta	Diptera					99.28	Published	TCGAATAAATAATATAAGTTTTTGACTACTACCCCCTTCTTTAACCCTTCTATTAGCGTCAAGCATAGTAGAAAATGGAGCAGGGACAGGTTGAACAGTGTATCCCCCATTATCTGCAGGAATTGCTCATATAGGGGCTTCAGTTGATCTCGCCATTTTTTCTCTTCACCTAGCAGGAATTTCTTCTATTTTAGGAGCAGTTAATTTCATTACTACCGTTATTAATATACGATCTACAGGAATTACTTTTGATCGTATACCTTTATTTGTTTGAGCTGTAGCTATTACTGCAGTTCTTCTTCTTCTTTCTTTACCAGTTTTAGCAGGAGCTATTACAATATTATTAACAGATCGAAATTTAAATACATCTTTTTTTGACCCAGCAGGAGGGGGAGACCC…
OTU_175	COI	25356	3	Annelida	Clitellata	Haplotaxida	Lumbricidae	Aporrectodea	rosea	Aporrectodea rosea	100	Published	ACGTCTAAATAACATAAGATTCTGATTACTTCCCCCTTCTTTAATTCTCCTAGTTTCATCTGCAGCCGTTGAAAAAGGAGCAGGCACAGGATGAACTGTATACCCCCCTCTATCAAGAAACCTAGCTCATGCTGGACCATCTGTTGATTTAGCCATTTTCTCTCTACACTTAGCAGGAGCATCCTCTATTCTAGGGGCCATTAACTTTATTACAACTATCATTAATATGCGATGAAGGGGCCTGCGACTTGAACGAATCCCCTTATTTGTATGGGCCGTAGTTATTACGGTTATTCTACTTCTACTATCTTTACCTGTCCTAGCTGGAGCTATTACTATACTCCTAACGGACCGAAATCTCAACACATCTTTCTTTGACCCGGCCGGGGGTGGAGATCC…
OTU_176	COI	26010	7	Annelida	Clitellata	Rhynchobdellida	Glossiphoniidae	Helobdella	sp. 5 RI-2019	Helobdella sp. 5 RI-2019	100	Published	ACGCCTAAATAACCTAAGATTCTGACTCCTGCCCCCATCATTAATTCTATTAGTATCATCAGCCCTTGTAGAAAAAGGAGCAGGAACCGGATGAACTGTCTATCCCCCATTAGCAGCAAACCTGGCTCACTCTGGGCCTTCGGTAGATCTAGCTATCTTCTCACTCCACCTTGCTGGAGCATCATCAATTTTAGGGTCCTTAAACTTCATAACTACAGTCATTAATATACGATGACAAGGGATACAAATTGAACGACTACCATTATTTGTTTGAGCAGTATTTATTACAGTCGTATTACTTTTACTTTCTCTCCCAGTTCTAGCCGCTGGAATTACAATACTTCTAACAGACCGTAATCTAAATACATCTTTCTTTGACCCAATAGGGGGAGGAGATCC…
OTU_177	COI	47556	47	Arthropoda	Insecta	Diptera	Chironomidae				99.04	Private	TCGAATAAATAATATAAGATTTTGGATACTTCCGCCTTCTTTAACTTTACTTTTATCTAGCTCAATTGTCGAAAATGGGGCCGGAACAGGATGAACTGTTTACCCCCCTCTATCCTCAGGAGTAGCCCATGCTGGGGCTTCTGTAGATTTAGCAATTTTCTCCCTACATCTAGCAGGTATTTCATCTATTTTAGGGGCTGTAAATTTTATCACCACTGTAATTAATATGCGTTCAAATGGAATTACTTTAGATCGAATACCCTTATTTGTTTGATCGGTAGTAATTACTGCTATTTTACTTTTACTTTCTTTACCAGTTTTAGCCGGGGCTATTACTATACTATTAACAGATCGAAATTTAAATACATCTTTTTTTGACCCTGCGGGAGGAGGAGACCC…
OTU_178	COI	39512	5	Arthropoda	Insecta	Odonata	Gomphidae	Stylurus	scudderi	Stylurus scudderi	100	Published	CCGTCTTAATAATATAAGATTCTGACTTTTACCTCCTTCATTAACACTTTTATTAGCCAGAAGATTAGTAGAAAGAGGAGCTGGAACGGGTTGAACCGTTTACCCTCCTCTTGCCGGAGCAATTGCCCATGCAGGTGCATCAGTTGATTTAACCATTTTCTCATTACACCTGGCTGGAGTATCTTCAATCTTAGGAGCCATTAATTTTATTACTACAACCATCAATATAAAGTCACCAGGTATAAAACTGGATCAAATACCTTTATTTGTTTGAGCTGTAGTAATTACTGCAGTGTTACTTTTATTATCCTTGCCAGTTCTGGCTGGAGCCATTACAATACTATTAACTGATCGTAATATTAATACTTCCTTCTTTGATCCAGCCGGAGGAGGAGATCC…
OTU_179	COI	60073	15	Arthropoda	Insecta	Diptera	Chironomidae	Cricotopus		Cricotopus	100	Published	TCGAATAAATAATATAAGTTTCTGACTTTTACCCCCTTCATTAACATTATTATTATCAAGATCAATTGTGGAAAATGGAGCTGGTACTGGTTGAACAGTTTATCCTCCTTTATCTTCAGGTATTGCTCATGCGGGAGCTTCTGTAGATTTAGCAATTTTTTCTCTTCATTTAGCAGGAATTTCTTCTATTTTAGGAGCAGTAAATTTTATCACAACTGTAATTAATATACGTTCAGAAGGTATTACCTTAGACCGAATGCCTTTATTTGTTTGATCAGTAGTAATTACTGCTATTTTATTATTACTTTCTTTACCAGTATTAGCTGGAGCTATTACTATATTATTAACAGATCGAAATTTAAATACATCTTTCTTTGATCCAGCCGGAGGAGGAGACCC…
OTU_180	COI	16392	2	Arthropoda	Insecta	Diptera	Culicidae	Aedes		Aedes	100	Published	TCGAATAAATAATATAAGTTTTTGAATATTACCTCCATCACTGACATTATTACTCTCAAGTAGCATAGTCGAAAATGGATCAGGGACAGGATGAACTGTATATCCACCACTTTCATCAGGAACTGCTCATGCTGGAGCCTCAGTAGATTTAACAATTTTCTCTCTTCATTTAGCTGGTGTATCCTCAATTTTAGGAGCAGTAAATTTCATTACTACTGTTATTAATATACGATCTGCAGGAATTACTTTAGACCGATTACCCTTATTTGTGTGATCTGTTGTAATTACAGCAATTTTATTACTTTTATCATTACCTGTATTAGCAGGAGCTATTACTATACTATTAACAGACCGAAATTTGAATACTTCATTCTTTGACCCAATTGGGGGAGGAGACCC…
OTU_181	COI	65732	87	Arthropoda	Insecta	Diptera	Tabanidae	Chrysops	sp.	Chrysops sp.	100	Private	TCGAATAAATAATATAAGTTTTTGATTACTTCCCCCTTCATTAACTCTTCTTTTAGTTAGAAGTATAGTTGAAAATGGGGCTGGAACTGGATGAACAGTATACCCACCTTTATCAGCTGCTATTGCTCATGGAGGAGGATCAGTAGATCTAGCAATTTTTTCTTTACACTTAGCAGGTATTTCTTCAATTCTAGGAGCTGTAAATTTTATTACAACTGTAATTAATATACGATCAACAGGAATTACATTTGATCGAATACCTTTATTTGTTTGAGCTGTTGTTATTACTGCTATTCTTCTTTTATTATCTCTACCTGTTTTAGCTGGAGCTATTACTATACTATTAACTGATCGAAATTTAAATACTTCATTCTTTGACCCAGCTGGAGGTGGTGATCC…
OTU_182	COI	36036	95	Arthropoda	Malacostraca	Amphipoda					88.73	Published	TCGTATGAATAACATAAGATTCTGACTCCTGCCGCCCTCCCTAACACTTCTCCTTATAAGTGGACTAGTCGAAAGAGGGGTGGGTACAGGTTGGACTGTCTACCCTCCTCTGGCCGGGGCCACAGCCCATAGTGGGGGAGCTGTAGATCTAGCTATTTTTTCTCTACACCTCGCCGGTGCCTCCTCAATTTTAGGGGCAATTAACTTCAATTCCACAATAATTAACATGCGTAGCCCTGAGATACTTTGAGACCAAGTGCCTTTGTTCGTTTGGTCTGTATTTATCACCGCAATTCTTCTTCTTATCTCTCTACCAGTTCTAGCTGGTGCTATTACCATGCTCCTAACTGACCGGAATTTAAACAAATCCTTCTTTGACCCGAGAGGGGGAGGGGACCC…
OTU_183	COI	36911	12	Arthropoda	Insecta	Diptera	Chironomidae	Tanytarsus		Tanytarsus	100	Published	CGAATAAATAATATAAGTTTCTGACTTCTACCCCCCTCTCTTACACTTCTTCTTTCAAGTTCAATTGTAGAAAATGGGGCAGGAACAGGATGAACAGTTTACCCGCCTCTATCGGCCAGAATTGCCCATAGAGGAGCATCTGTTGATTTAGCAATTTTTTCTCTTCACTTGGCCGGTATTTCTTCAATTTTAGGGTCAGTAAATTTTATTACAACAGCAATTAATATACGAGCAAACGGAATTACTTTAGACCGTATACCTTTATTTGTTTGATCAGTTGTAATTACAACAGTTCTTTTACTTTTATCTTTACCGGTCTTAGCTGGAGCTATTACTATGTTATTAACAGATCGAAATCTAAATACATCATTTTTTGATCCCGCTGGAGGAGGTGATCCT…
OTU_184	COI	22585	12	Annelida	Clitellata	Haplotaxida	Lumbricidae	Eiseniella	tetraedra	Eiseniella tetraedra	100	Published	ACGTTTAAATAACATAAGATTTTGACTTTTACCTCCTTCTCTAATTCTATTAGTATCTTCCGCGGCCGTAGAAAAGGGTGCCGGGACAGGTTGAACTGTTTACCCACCCTTAGCAAGAAACTTAGCTCATGCAGGACCATCCGTAGATCTAGCTATTTTCTCCTTACATTTAGCGGGAGCTTCATCTATTTTAGGGGCCATCAACTTTATTACCACAGTCATTAATATACGATGAAGGGGCTTACGATTAGAACGAATCCCCCTTTTCGTCTGAGCTGTGCTAATTACAGTGATTCTTCTACTACTATCATTGCCCGTGCTTGCAGGAGCAATTACCATATTATTAACTGACCGAAATCTCAATACATCTTTTTTTGATCCGGCTGGTGGTGGTGACCC…
OTU_185	COI	25609	14	Arthropoda	Insecta	Diptera	Chironomidae				99.51	Private	ACGAATAAATAATATAAGATTTTGACTTCTTCCCCCTTCCCTTACTCTTTTACTTTCAAGTTCAATCGTAGAAAATGGGGCCGGAACTGGTTGAACAGTATACCCCCCACTATCTTCAGCTATTGCTCATAGAGGGGCCTCTGTAGATTTAGCTATTTTTTCTCTTCACCTAGCAGGAGTTTCTTCAATTTTAGGATCTGTAAATTTTATTACTACCGTAATTAATATACGAGCTAATGGTATCACCCTAGATCGAATACCACTATTTGTTTGATCTGTTGTAATTACAACAGTTCTTCTCTTACTTTCTTTACCTGTTTTAGCCGGAGCTATTACAATACTTCTAACCGATCGAAATTTAAATACCTCTTTTTTTGACCCAGCAGGAGGAGGAGATCC…
OTU_186	COI	92108	18	Arthropoda	Insecta	Diptera	Chironomidae	Prodiamesa	olivacea	Prodiamesa olivacea	100	Published	TCGAATAAATAATATAAGATTTTGACTTTTACCTCCTTCTTTAACACTTCTTCTTTCTAGCTCAATTGTTGAAAATGGGGCTGGAACAGGTTGAACAGTTTACCCCCCACTCTCTTCAGGAATTGCTCACGCTGGGGCTTCTGTCGATTTAGCTATTTTTTCTCTTCATCTAGCTGGAATTTCTTCTATTTTAGGAGCTGTAAATTTTATTACTACAGTAATTAATATACGATCTAATGGGATTACTTTAGACCGAATACCGTTATTTGTGTGATCTGTTGTTATTACAGCAGTTTTATTATTACTTTCTCTACCTGTTTTAGCAGGTGCTATTACTATATTACTTACAGATCGAAATTTAAATACATCTTTTTTTGACCCTGCAGGTGGGGGAGACCC…
OTU_187	COI	20585	11	Arthropoda	Insecta	Diptera	Chironomidae				91.37	Published	TCGAATAAATAATATAAGTTTTTGACTTTTACCACCTTCTTTAACACTTCTTCTTTCTAGTTCAATCGTAGAAAACGGAGCAGGAACAGGATGAACTGTATACCCACCTCTTTCAGCTAGTATTGCTCATAGAGGGGCCTCTGTAGATTTAGCAATTTTTTCTCTTCACTTAGCCGGAGTTTCTTCAATTTTAGGTTCTGTAAATTTTATTACAACTGTTATTAATATACGATCAAAAGGTATTACTTTAGATCGAATACCTTTATTTGTGTGATCAATCGTAATTACAACTGTTCTTTTATTACTCTCTCTACCTGTTTTAGCTGGAGCTATTACTATATTATTAACAGATCGAAATTTAAATACTTCTTTTTTTGATCCTGCCGGTGGGGGAGATCC…
OTU_188	COI	24525	59	Mollusca	Bivalvia	Sphaeriida	Sphaeriidae	Pisidium	compressum	Pisidium compressum	100	Private	TCGTTTAAATAATTTGAGGTTTTGGTTATTACCAGTTGCATTGATATTATTATTAGGTTCTGCTTATGTTGAAAGTGGTGCTGGAACTGGTTGAACTATTTATCCACCGTTGTCTGGTAATGTTGCTCATGCTGGACCTTCTATGGAATTTGCTATTTTGTCTTTACATTTAGGTGGTGCTTCTTCTATTGCTGCATCTATTAACTTTTTGACTACTGTTTTAAATATGCGTTTAGGGGTAATAGAATTAAAGCGGGTTAGATTGTTTGTTTTCTCTATTGCTATTACTGCGTTTCTGCTAATTGTTGCAATACCTGTTTTAGCTGGTGGTTTAACTATACTTTTAACTGACCGTAATTTTAATACTACTTTTTTTGATCCTATGGGTAACGGGGATCC…
OTU_189	COI	19619	5	Arthropoda	Insecta	Diptera	Tipulidae				99.76	Published	ACGAATAAATAATATAAGTTTTTGAATATTACCCCCTTCTATTACACTTTTATTAGCAAGTAGTATAGTTGAAAATGGAGCTGGTACAGGATGAACTGTATACCCTCCTCTTTCTGCTGGTATTGCTCATACAGGGGCATCAGTAGATTTAGCAATTTTCTCATTACATCTAGCAGGAATTTCTTCAATTTTAGGAGCTGTAAATTTTATTACTACAGTAATTAATATACGATCAAGAGGTATTACATTAGATCGAATACCTTTATTTGTTTGATCCGTAGTAATTACTGCTGTATTACTTCTTCTATCATTACCAGTATTAGCTGGAGCTATTACAATACTATTAACTGATCGAAATCTAAATACTTCATTTTTTGATCCTGCAGGAGGAGGAGATCC…
OTU_190	COI	23295	2	Arthropoda	Insecta	Diptera	Rhagionidae				92.31	Published	TCGAATAAATAATATGAGATTTTGATTATTACCACCTTCTCTAACATTATTATTAGCCAGAAGTATAGTAGAAAACGGAGCAGGAACAGGTTGAACAGTATACCCCCCTCTTTCAGCAGGAATTGCTCATGCTGGAGCTTCTGTAGACTTAGCCATTTTTTCATTACATCTAGCAGGAATTTCTTCAATTTTAGGAGCTGTTAATTTTATTACAACAGTAATTAATATACGATCAATAGGAATTACTTTTGATCGAATGCCTTTATTTGTTTGAGCTGTAGTAATTACTGCAGTATTATTATTATTATCTTTACCAGTATTAGCAGGAGCTATTACCATATTATTAACAGATCGAAATTTAAATACATCATTTTTTGACCCTGCAGGAGGAGGAGACCC…
OTU_191	COI	49451	65	Arthropoda	Insecta	Ephemeroptera	Caenidae	Caenis	latipennis	Caenis latipennis	99.76	Published	CGTATAAATAACATAAGCTTTTGGTTATTGCCCCCTGCACTAACCCTTCTTTTAACTAGAAGACTAGTAGAAGCAGGAGCCGGTACAGGTTGAACAGTGTACCCTCCTTTAGCAGCAGGAATTGCTCATGCTGGGGCATCAGTAGATTTAGCCATCTTCTCATTACATTTAGCAGGTATTTCCTCAATTTTAGGAGCTGTTAATTTTATCACCACTACTATCAATATGCGTTCAAGAGGAATAACAATAGACCGAATTCCTTTATTTGTTTGGTCTGTAGTTATTACCGCAGTTCTACTTCTATTATCTCTACCGGTTCTAGCTGGTGCTATTACCATACTATTAACAGACCGCAACTTAAATACCTCTTTCTTTGACCCAGCCGGTGGTGGTGACCCT…
OTU_192	COI	25251	13	Arthropoda	Insecta	Lepidoptera					85.39	Published	GCGTATAAATAATATAAGTTTTTGATTACTACCCCCCTCATTAACTCTATTAGTATCGAGAAGTATTGTGGATGTTGGTGCTGGTACCGGATGAACGGTTTACCCCCCTCTGGCTGCTAATATCGCGCACGGGGGTTCTTCTGTAGATTTTGCCATTTTTTCTTTGCATTTAGCGGGGGTTTCTTCAATTTTAGGTGCCGTGAATTTTATTACCACGGTTGTAAACATGCGTAGTCCGGGAATGACTTTAGACCGGATACCTTTATTTGTCTGATCAGTAGTGATTACGGCTGTTTTACTACTATTATCACTACCTGTCTTAGCAGGGGCGATTACTATACTATTAACGGATCGTAATCTTAATACTTCGTTCTTTGACCCGGCAGGGGGTGGTGACCC…
OTU_193	COI	37370	23	Arthropoda	Insecta	Diptera	Chironomidae	Rheotanytarsus		Rheotanytarsus	97.57	Private	TCGAATAAATAATATAAGATTTTGAATACTTCCTCCGTCTCTTTCTCTTCTTCTTTCTAGTTCAATTGTAGAAAATGGTGCAGGAACTGGGTGAACTGTTTATCCTCCGCTTTCTGCAAATATTGCCCATAGAGGAGCCTCTGTTGATTTAGCCATTTTTTCATTACATTTAGCAGGGATCTCTTCTATTTTGGGTTCAGTGAATTTTATCACAACAGCTATTAATATGCGGTCAAGAGGAATTACTCTTGATCGAATACCTTTATTTGTTTGATCTGTAATTATTACAACAATTTTACTCCTTTTATCCCTCCCCGTTTTAGCTGGAGCAATTACAATACTATTAACAGACCGAAATTTAAACACTTCTTTCTTTGATCCTGCCGGAGGGGGAGACCC…
OTU_194	COI	35926	5	Arthropoda	Insecta	Trichoptera	Limnephilidae	Ironoquia	lyrata	Ironoquia lyrata	99.52	Published	CCGAATAAATAATATAAGATTTTGACTTCTACCCCCATCTCTTAATCTTCTTTTAATCAGAGCCTTAGTAGAAAGTGGCACTGGAACTGGATGAACTGTTTACCCGCCTCTCTCAAGAAATTTAGCTCACGCAGGAAGATCTGTAGATATTTCAATTTTTTCCCTCCATTTAGCGGGTATTTCATCAATTTTAGGAGCAATCAATTTCATCTCAACTACTATTAATATACGAAGAAATTTAATCTCTTTAGATCGAATCCCCCTATTTGTATGATCAGTAGCTATCACAGCCCTTCTCCTTCTTCTCTCCTTACCAGTATTAGCCGGAGCTATTACTATACTACTAACAGATCGAAATCTTAATACCTCCTTTTTTGACCCCTCCGGAGGGGGGGATCC…
OTU_195	COI	49578	70	Arthropoda	Insecta	Diptera	Empididae	Hemerodromia		Hemerodromia	100	Published	TCGAATAAATAATATAAGTTTTTGAATACTGCCCCCATCGTTAACACTTCTTTTAGTAAGTAGTATAGTGGAAAACGGGGCAGGAACAGGATGAACAGTTTACCCTCCTCTTTCTTCTAATTTAGCTCATGGAGGAGCTTCAGTAGATTTAGCAATTTTTTCTTTACATTTAGCAGGTATTTCATCTATTCTAGGTGCAGTAAATTTTATTACTACTGTTATTAATATACGATCAACAGGAATTTCATTTGACCGAATACCTTTATTTGTTTGATCTGTATTAATTACAGCTGTTTTATTATTATTATCATTACCAGTTTTAGCAGGAGCTATTACTATACTTTTAACTGATCGAAATATTAATACTTCATTCTTTGACCCAGCAGGAGGAGGAGATCC…
OTU_196	COI	59651	13	Arthropoda	Insecta	Diptera	Stratiomyidae	Stratiomys		Stratiomys	98.87	Published	CGAATAAATAACATAAGATTCTGATTATTACCCCCATCACTAACGCTACTATTAACATCCTCAATAGTAGAAGCTGGAGCAGGAACAGGATGAACTGTATATCCTCCGCTGGCAGCAGGAATTGCACATAGAGGAGCATCAGTTGACCTTGCCATTTTTTCTCTACATTTAGCAGGAATTTCATCAATTCTAGGGGCCGTAAATTTTATTACTACAGTTATTAATATACGATCAACAGGAATTACATTCGATCGAATGCCTTTATTTGTCTGATCAGTAGTTATTACTGCAGTATTATTATTACTTTCATTACCTGTACTTGCAGGGGCTATTACAATACTATTAACAGATCGAAACCTAAATACATCATTTTTTGACCCAGCAGGAGGAGGAGACCCT…
OTU_197	COI	25594	1	Annelida	Clitellata	Enchytraeida	Enchytraeidae				97.84	Published	ACGACTTAATAATATAAGATTCTGACTTCTCCCCCCATCACTAATACTCTTACTATCATCTGCAGCTGTAGAAAAAGGTGCTGGCACAGGATGAACTGTATACCCCCCCTTAGCTAGAAATATAGCCCACGCAGGACCTTCAGTTGATCTAGCTATTTTCTCCCTCCATTTAGCAGGTGCCTCTTCCATTTTAGGTGCAGTTAATTTCATCTCCACAGTAATTAATATACGATGACAAGGTCTTCAACTAGAACGAATTCCCTTATTTGTATGAGCAGTAACTATTACAGTAGTCCTACTTCTACTATCCCTACCTGTATTAGCTGGAGCAATTACTATACTCCTAACAGACCGAAATCTTAATACTTCATTCTTCGATCCAGCAGGGGGGGGTGATCC…
OTU_198	COI	39522	7	Annelida	Clitellata	Haplotaxida	Lumbricidae	Allolobophora	chlorotica	Allolobophora chlorotica	100	Private	ACGACTTAACAACATAAGATTCTGACTCCTTCCTCCATCACTAATTCTTCTAGTATCCTCTGCTGCAGTGGAAAAAGGTGCGGGAACTGGATGAACTGTTTATCCGCCCCTAGCAAGAAATATTGCTCATGCCGGTCCATCCGTAGACTTAGCTATCTTCTCTCTTCATTTAGCAGGTGCTTCATCAATCTTAGGGGCCATTAATTTTATCACTACTGTTATTAACATGCGATGAAGAGGCTTACGACTTGAACGAATCCCATTATTCGTTTGAGCCGTTCTAATTACAGTAGTGCTTCTACTCCTATCCTTACCAGTATTAGCCGGTGCGATTACTATACTACTTACCGATCGAAATCTAAATACCTCCTTCTTTGATCCTGCTGGAGGTGGAGATCC…
OTU_199	COI	51832	29	Arthropoda	Insecta	Coleoptera	Dytiscidae	Platambus	semivittatus	Platambus semivittatus	100	Published	TCGAATAAATAATATAAGATTTTGATTATTACCTCCCTCATTAACTCTACTTTTAATAAGTAGAATAGTAGAAAATGGGGCTGGTACAGGTTGAACAGTATACCCCCCTCTATCATCAGGAATTGCTCACGGGGGAGCATCAGTAGACTTAGCTATTTTTAGACTACATTTAGCTGGAATCTCATCAATTCTAGGAGCTGTAAATTTTATCACAACTATTATCAATATACGAACCGTGGGAATAACTTTTGATCGAATACCTTTATTTGTTTGATCAGTTGGAATTACTGCATTACTTTTATTACTTTCACTTCCAGTATTAGCTGGAGCTATCACTATATTATTAACAGATCGAAATTTAAATACATCATTTTTTGATCCGGCGGGGGGGGGAGACCC…
OTU_200	COI	38734	9	Arthropoda	Insecta	Trichoptera	Philopotamidae	Chimarra	aterrima	Chimarra aterrima	100	Published	CCGAATAAATAATATAAGATTTTGATTTCTTCCTCCTTCATTATTTTTCCTTTTATTTGGTATGTTAATAGATAACGGAGCTGGAACCGGTTGAACAGTATACCCACCTCTATCAGCTAATATTTCTCACATAGGAAAAGCTGTTGATTTAACTATTTTCTCTTTACATTTAGCTGGAATTTCATCTATTTTAGGAGCTGTAAACTTTATCTCTACAATTATTAATATACGATTAAATTTTTTAACCTTTGACCAACTCCCTTTATTTGTTTGATCTGTAATAATTACTGCAATTCTCTTATTATTATCTCTCCCAGTATTGGCTGGAGCAATTACTATACTTCTTACTGATCGAAATATTAATACATCATTTTTTGATCCTGCTGGAGGGGGAGACCC…
OTU_201	COI	20405	18	Heterokontophyta	Oomycota						77.4	Private	ACGTTTAAATAACATTAGTTTTTGGTTACTTCCACCTTCTTTTTTACTATTAATAATATCTTCTTTAATTGAAGGAGGTGTAGGTACAGGGTGGACCATATATCCACCGTTATCAAGTATAGAATACCATTCAGGAGGTGCTGTGGATCTTGCTATTTTTAGTTTACATTTAGCGGGAATTTCTTCATTATTAGGAGCTATAAATTTCATAACTACAATTTTTAATATGAGAAGTCCACATATGTCTTTAAGTAGATTACCTTTATTTGTATGGAGTATTTTAATAACAGCCTTTCTACTATTACTTTCTTTGCCTGTTTTTGCGGGAGGTATTACAATGCTATTATCAGACAGGAATTTTAATACATCTTTTTTTGATCCTTTAGGTGGTGGAGATCC…
OTU_202	COI	16963	44	Heterokontophyta	Oomycota						79.86	Published	TCGTCTAAACAATGTAAGTTTTTGGCTTTTACCTCCTGCATTATTTCTTTTACTGGCTTCTGCTCTAGTAGAAACAGGTGCTGGAACAGGTTGGACTGTTTATCCGCCTTTAAGTTCAATCACAGGTCATTCAGGTCCTTCAGTAGATTTAGCTATTTTTAGTTTACATCTATCTGGTATTTCTTCTGTGTTAGGAGCTATTAATTTTATTACTACTATTATTAACATAAGAGCTCCAGGATTGTATATACATAGAATTCCATTATTTGTTTGGTCAGTATTAATTACTGCTGTTTTATTGCTGTTAAGTATTCCTGTACTAGCCGGAGGTATTACAATATTATTAACTGACCGTAATTTTAATACAACATTTTTTGACCCTGCAGGAGGAGGAGACCC…
OTU_203	COI	30489	38	Arthropoda	Insecta	Diptera	Chironomidae	Tanytarsus		Tanytarsus	100	Published	ACGAATAAATAATATAAGTTTTTGATTATTACCACCTTCATTAACACTTCTTCTTTCTAGTTCAATTGTAGAAAACGGAGCTGGAACAGGTTGAACAGTTTACCCTCCACTTTCAGCAAGAATTGCCCATAGAGGAGCTTCTGTTGATTTAGCAATTTTTTCTCTTCACTTAGCTGGTATTTCCTCAATTTTAGGATCAGTTAATTTTATTACTACAGCTATTAATATACGAGCAAATGGAATTACTTTAGATCGAATACCTTTATTTGTTTGATCTGTTGTAATTACAACTATTTTATTATTATTATCATTACCAGTTTTAGCTGGTGCAATTACTATATTATTAACAGATCGAAACTTAAATACATCTTTTTTTGATCCTGCAGGAGGAGGTGACCC…
OTU_204	COI	19048	1	Annelida	Clitellata	Haplotaxida	Lumbricidae	Lumbricus	terrestris	Lumbricus terrestris	100	Published	ACGCCTTAATAACATAAGATTTTGACTGCTGCCCCCCTCTCTTATTCTCCTAGTTTCCTCAGCTGCCGTAGAGAAGGGAGCCGGAACAGGTTGAACAGTATACCCCCCTCTTGCCAGAAATCTCGCCCATGCCGGGCCATCTGTAGATTTAGCTATTTTTTCCCTCCATTTAGCAGGTGCGTCCTCTATTCTGGGGGCTATTAATTTTATTACCACTGTAATTAACATACGCTGAAGTGGGTTACGACTAGAGCGAATCCCTCTGTTTGTGTGAGCTGTATTAATTACAGTAGTTCTCCTCCTCCTATCCCTTCCTGTACTTGCCGGAGCAATTACAATACTCCTAACAGATCGAAATCTCAATACTTCATTTTTCGACCCCGCTGGTGGGGGAGATCC…
OTU_205	COI	21221	1	Arthropoda	Insecta	Diptera	Dolichopodidae	Argyra		Argyra	99.76	Published	ACGAATAAATAATATAAGATTTTGAATATTACCCCCCTCTCTTACTCTTCTTCTTGCAAGAAGTATAGTTGAAAACGGTGCAGGAACAGGATGAACAGTTTATCCCCCTCTTTCAGCAGGAATCGCTCATGGCGGAGCATCAGTTGATTTAGCTATTTTTTCTCTTCACTTAGCAGGAATTTCATCTATTTTAGGAGCAGTAAATTTTATTACTACTGTTATTAATATACGATCTACCGGAATTACATTTGATCGAATACCATTATTTGTATGATCTGTAGTTATTACAGCTATTTTATTATTATTATCTTTACCAGTATTAGCAGGAGCTATTACTATATTACTTACAGATCGAAACTTAAATACTTCATTCTTCGATCCAGCTGGAGGGGGAGACCC…
OTU_206	COI	51844	16	Arthropoda	Insecta	Diptera	Chironomidae				100	Private	TCGAATAAATAATATAAGATTTTGACTTTTACCTCCTTCTTTAACCCTTTTACTTTCTAGCTCAATTGTTGAAAATGGGGCTGGGACTGGATGAACCGTTTATCCTCCTCTTTCATCAGGAATTGCTCATGCAGGAGGCTCAGTTGATTTAGCCATTTTTTCTCTTCATTTAGCCGGAATTTCTTCTATTTTAGGGGCTGTAAATTTTATTACGACTGTAATCAATATACGATCTAACGGAATTACTTTAGACCGAATACCTTTATTTGTATGATCAGTAGTAATTACAGCTATTCTTCTTTTATTATCTTTACCTGTATTAGCTGGAGCTATTACTATACTTTTAACTGATCGAAATTTAAATACTTCTTTTTTTGATCCTGCTGGAGGAGGAGATCC…
OTU_207	COI	17832	13	Annelida	Clitellata	Haplotaxida	Naididae	Limnodrilus	claparedeianus	Limnodrilus claparedeianus	99.76	Private	ACGACTAAATAATCTTAGATTTTGACTAATGCCACCATCACTAATTCTACTGGTGTCATCTGCAGCTGTAGAAAAGGGTGCAGGCACAGGATGAACTGTATACCCGCCTCTAGCTAGAAATTTAGCACACTCAGGCCCATCTGTAGATTTAGCAATTTTCTCTCTGCATTTAGCAGGTGCAGCTTCAATTCTTGGGGCAATTAACTTTATTACAACAATAATTAATATACGGTGAAAAGGAATACGACTTGAACGAATTCCATTATTCGTATGATCTGTAATTATTACTGTTATCTTACTTCTTCTAACCCTTCCAGTGCTGGCGGGGGCTATTACAATATTATTAACTGATCGAAATCTAAATACATCATTCTTCGATCCTGCGGGAGGTGGGGATCC…
OTU_208	COI	197127	37	Arthropoda	Insecta	Diptera	Chironomidae	Hydrobaenus		Hydrobaenus	97.6	Published	TCGAATAAATAATATAAGATTTTGGCTATTACCCCCTTCTTTAACTTTACTTCTTTCTAGCTCTATTGTTGAAAACGGAGCTGGTACTGGTTGAACAGTCTACCCTCCTCTTTCTTCTGGAATTGCTCATGCAGGGGGTTCTGTTGATCTAGCTATTTTTTCACTACATTTAGCTGGGATTTCTTCTATTTTAGGGGCTGTAAATTTTATTACAACTGTAATTAATATACGATCAAATGGTATTACATTAGATCGAATGCCTTTATTTGTATGGTCTGTAGTAATTACAGCTATTCTTCTTCTATTGTCTTTACCTGTCTTAGCCGGAGCTATTACTATACTATTAACTGATCGAAATTTAAATACTTCATTCTTTGATCCTGCTGGAGGAGGAGACCC…
OTU_209	COI	24877	2	Arthropoda	Diplopoda	Polydesmida	Paradoxosomatidae	Oxidus	gracilis	Oxidus gracilis	100	Published	GCGTATAAATAATTTAAGATTTTGACTATTACCCCCTTCTTTTTTTTTATTATTGGCTTCTTCGGTTGTTGAGTCTGGGGTGGGGACTGGATGGACGGTGTATCCCCCTTTAGCTTCTAGTTTATTTCATGGGGGATCAGCAGTTGATTTAGCTATTTTTTCTTTACATTTAGCTGGGGCTTCTTCTATTTTGGGTGCAATTAATTTTATTACTACTGTGATTAATATGCGAACTTATGGGATGATTTTTGAGCGAATGCCTTTGTTTGTGTGGTCTGTTGTAATTACAGCATTGCTTTTACTTTTATCTTTGCCTGTATTAGCTGGAGCTATTACTATGCTTCTTACTGATCGTAATTTTAATACTACTTTTTTTGACCCAGCCGGCGGGGGGGATCC…
OTU_210	COI	35195	42	Arthropoda	Insecta	Trichoptera	Hydropsychidae	Hydropsyche	sparna	Hydropsyche sparna	100	Published	TCGAATAAATAATCTTAGATTTTGATTCCTTCCCCCATCTCTTATTTTTTTATTATTAAGAAGTATAACTAATTCTGGAGCTGGGACAGGATGAACTGTCTATCCTCCTCTATCTTCTAATTTATCTCATGCAGGCAGATCAGTTGATTTAACTATTTTTTCTCTTCATATAGCTGGAATTTCTTCAATTTTAGGGGCTATTAATTTTATTTCTACAATTATAAACATAAAATTTAAAAATTTAAATTTTGAAATAATTCCTTTATTTGTCTGATCAATTTTAATTACCGCAGTTTTACTACTTCTATCTTTACCTGTTCTTGCTGGAGCAATTACGATACTTTTAACTGATCGAAATTTAAATACTTCTTTTTTTGATCCTGCAGGAGGGGGCGATCC…
OTU_211	COI	18740	7	Arthropoda	Insecta	Diptera	Chironomidae	Hydrobaenus		Hydrobaenus	99.28	Published	TCGAATAAATAATATAAGATTTTGATTATTACCTCCTTCTTTAACTTTACTTCTTTCTAGTTCTATTGTTGAAAACGGAGCTGGTACTGGTTGAACAGTTTACCCTCCTCTTTCTTCTGGAATTGCCCATGCAGGGGGTTCTGTTGATTTAGCTATTTTTTCATTACACTTAGCCGGAATTTCTTCTATTTTAGGGGCTGTAAATTTTATTACAACTGTAATTAATATACGATCAAATGGTATTACATTAGATCGAATGCCTTTATTTGTATGATCTGTAGTAATTACAGCCATTCTTCTTCTATTATCTTTACCTGTCTTAGCCGGGGCTATTACTATATTATTAACTGATCGAAATTTAAATACATCATTCTTTGACCCTGCCGGAGGAGGAGATCC…
OTU_212	COI	62165	33	Arthropoda	Insecta	Diptera	Chironomidae	Polypedilum		Polypedilum	100	Published	CGAATAAATAATATAAGATTTTGACTTTTACCTCCTTCTCTAACCCTTCTTCTTTCTAGTTCAATTGTAGAAAATGGGGCTGGAACAGGTTGAACTGTTTATCCCCCTCTTTCGGCTAGTATTGCTCATAGAGGAGCTTCTGTTGATTTAGCTATTTTTTCATTACATCTAGCAGGGGTTTCCTCAATTTTAGGATCAGTAAATTTTATTACTACTGTAATTAATATACGATCAAAAGGAATTACTTTAGACCGAATACCTTTATTTGTGTGATCTATTGTAATTACAACAGTTTTATTACTTTTATCTTTACCTGTTCTTGCTGGAGCAATTACTATACTATTAACAGATCGAAATTTAAATACGTCTTTTTTTGACCCTGCGGGTGGGGGTGACCCT…
OTU_213	COI	20586	14	Arthropoda	Insecta	Coleoptera	Haliplidae	Peltodytes		Peltodytes	97.36	Published	ACGTATAAATAATATAAGATTTTGATTATTACCCCCATCGTTAACTTTATTAATAATAAGAAGATTGGTTGAAAAAGGTGCTGGCACAGGATGAACAGTTTACCCCCCCTTATCAGCTAATATTGCCCATAGAGGTGCTTCTGTAGATTTAGCTATTTTTAGACTTCATCTTGCAGGTATTTCTTCAATTTTAGGAGCAGTAAATTTTATTACTACTATTATTAATATACGAGCAACTGGGATAACTTTAGAACGTATACCTTTATTTGTATGATCTGTAGGAATTACAGCTTTATTACTTTTATTATCATTGCCAGTCTTAGCAGGAGCTATTACTATATTACTAACTGATCGAAATTTAAATACATCATTCTTTGACCCGGCTGGAGGTGGGGATCC…
OTU_214	COI	54438	57	Annelida	Clitellata	Haplotaxida	Naididae				99.52	Published	ACGACTCAATAATTTGAGATTTTGATTAATACCTCCATCTCTAATTCTATTAGTCTCCTCGGCGGCTGTTGAGAAGGGTGCCGGAACAGGATGAACTGTATATCCACCTTTAGCTAGAAACCTGGCTCATTCTGGGCCCTCTGTAGACCTGGCCATTTTTTCACTTCACTTAGCAGGGGCTGCATCAATCTTAGGTGCAATTAACTTCATTACCACAATAATTAATATACGATGAAAAGGAATACGTTTAGAACGTATTCCCCTATTCGTGTGATCAGTTATTATTACGGTTATTTTACTCCTTCTAACCTTACCAGTTCTAGCAGGGGCAATCACTATACTTCTAACAGACCGAAATCTAAACACGTCATTCTTCGACCCTGCGGGTGGAGGCGACCC…
OTU_215	COI	24759	9	Arthropoda	Insecta	Diptera	Chironomidae	Orthocladius		Orthocladius	98.8	Published	TCGTATAAATAATATAAGTTTTTGATTATTACCCCCTTCATTAACTTTATTATTATCTAGTTCTATTGTGGAAAATGGAGCCGGTACAGGATGAACAGTTTATCCTCCCTTATCTTCTGGTATTGCTCATGCTGGTGCTTCTGTTGATTTAGCTATTTTTTCATTACATCTAGCAGGAATTTCATCTATTTTAGGAGCTGTAAATTTTATCACAACAGTAATTAATATACGATCAAATGGTGTTACTCTAGACCGAATGCCTTTATTTGTTTGATCAGTTATTATTACAGCTATTTTACTACTTTTATCTTTACCAGTTTTAGCGGGTGCTATTACAATATTATTAACTGACCGAAATTTAAATACATCCTTTTTTGATCCAGCTGGAGGAGGAGATCC…
OTU_216	COI	17416	20	Arthropoda	Insecta	Diptera	Limoniidae	Pilaria	tenuipes	Pilaria tenuipes	100	Published	TCGAATAAATAATATAAGTTTTTGACTTCTTCCCCCTTCTTTAACCCTTCTAACAATAAGTAGTCTTGTTGAAATAGGAGCTGGTACTGGCTGAACTGTATACCCTCCTTTATCTTCTATTATTGCTCATACAGGGGCTTCAGTTGATTTAGCTATTTTTTCCCTTCACTTAGCAGGAATTTCTTCAATTTTAGGAGCAATCAATTTTATTACAACAGTAATTAATATACGATCAACTGGAATTACATTTGATCGTATGCCTTTATTTGTTTGATCTGTAGTAATTACAGCAGTATTATTACTACTATCTTTACCAGTACTAGCAGGAGCAATCACAATACTATTAACAGACCGAAATCTAAATACCTCTTTTTTTGACCCTGCTGGAGGAGGAGACCC…
OTU_217	COI	23423	13	Arthropoda	Insecta	Hemiptera	Corixidae	Palmacorixa		Palmacorixa	100	Published	ACGAATAAATAATATAAGTTTTTGACTTCTTCCTCCCTCACTAACTCTTTTATTATCAAGTAGATTTGTTAACTCGGGAGCAGGGACAGGATGAACAGTTTACCCACCCCTTTCAAGAAACTTAACACATAGAGGAGCATCTGTAGATTTAGCAATTTTCTCCTTGCATTTAGCAGGAATTTCGTCAATTTTGGGAGCTATTAACTTCATCTCAACTATTATAAATATACGGGTAATAGGAATAACTCCTGAACGAATTCCATTATTTGTATGATCAGTGGGAATCACTGCCCTACTTTTATTATTGTCCTTACCAGTATTGGCTGGAGCTATCACAATATTATTAACGGATCGAAACTTTAATACATCATTTTTCGACCCTGCAGGGGGGGGAGATCC…
OTU_218	COI	42584	50	Arthropoda	Insecta	Diptera	Chironomidae	Parakiefferiella		Parakiefferiella	100	Published	CGAATAAACAATATAAGATTTTGACTTTTGCCCCCTTCTTTAACGTTATTATTATCTAGCTCAATTGTAGAAAATGGAGCAGGTACTGGTTGAACTGTTTATCCCCCCCTTTCTTCAGGAATTGCGCATGCCGGGGCATCTGTTGATTTAGCAATTTTTTCATTACACTTAGCAGGTATTTCTTCAATTTTAGGAGCTGTAAATTTTATTACAACGGTAATTAATATACGATCTAGAGGAATTACATTAGATCGAATGCCTTTATTTGTTTGATCAGTAGTGATTACAGCAATTTTACTTCTTTTATCTCTACCTGTTTTAGCTGGAGCTATTACAATATTATTAACAGACCGAAATTTAAACACTTCCTTTTTTGATCCTGCTGGTGGAGGAGATCCA…
OTU_219	COI	17329	5	Arthropoda	Insecta	Diptera	Tipulidae	Tipula		Tipula	99.28	Published	TCGAATAAATAATATAAGTTTTTGAATACTTCCTCCTTCTTTAACACTTTTATTAGCAAGTAGTATAGTGGAAAACGGAGCTGGAACTGGTTGAACAGTTTATCCTCCTCTTTCTGCTGGAATTGCTCATACTGGAGCATCTGTTGACTTAGCAATTTTCTCTCTTCATTTAGCTGGAATTTCTTCTATTCTAGGAGCTGTAAATTTTATTACTACAGTAATTAATATACGATCAAGTGGAATTACATTAGATCGTATACCTTTATTTGTTTGATCAGTAGTAATTACTGCAGTACTTTTACTTTTATCACTTCCAGTATTAGCAGGAGCGATTACTATATTATTAACAGATCGAAATTTAAATACATCATTTTTTGACCCTGCTGGGGGAGGAGACCC…
OTU_220	COI	24665	22	Arthropoda	Insecta	Diptera	Chironomidae	Tanytarsus		Tanytarsus	99.76	Published	ACGAATAAATAATATAAGTTTTTGACTTTTACCCCCTTCACTTTCTCTTCTTCTTTCAAGATCTATCGTAGAAAATGGAGCAGGGACAGGATGAACCGTTTATCCACCTCTTTCTTCTAGAATTGCTCATAGAGGAGCATCCGTAGACTTAGCGATTTTTTCTTTACATTTAGCTGGAATTTCGTCAATTTTAGGATCAGTAAACTTTATTACCACAGCAATTAATATACGAGCTAACGGAATTACTTTAGACCGAATACCCTTATTTGTTTGATCTGTAATTATTACAACTGTGCTTTTATTGCTTTCTCTCCCAGTTCTAGCTGGTGCAATTACAATATTATTAACAGACCGGAACTTAAATACTTCGTTCTTTGACCCGGCAGGTGGGGGAGATCC…
OTU_221	COI	18323	22	Arthropoda	Arachnida	Trombidiformes	Sperchontidae	Sperchon		Sperchon	100	Published	ACGAATAAATAATATAAGATTTTGGCTATTACCACCAGCCTTAATTTTACTATTAACTAGATCTTTCACTGCATTAGGAGCAGGAACAGGGTGAACAGTATACCCGCCATTATCCAGAAATTTAGCTCATGCCGGACCATCAGTAGATCTTACTATCTTCTCTCTTCACTTGGCAGGAGTATCATCAATTTTAGGAGCAATTAACTTTATAGCAACTATTGTTAACATAAAACCAACTTTTATAAAAATAGAACAAATCCCTTTATTCGTATGATCAATTTTTATTACAACCGTCTTACTATTACTATCTTTACCAGTTCTAGCTGGAGCTATTACCATACTTTTAACAGACCGAAACTTTAACACATCATTCTTTGACCCAGCTGGAGGGGGAGACCC…
OTU_222	COI	16818	14	Arthropoda	Insecta	Diptera	Chironomidae				100	Private	TCGAATAAATAATATAAGATTTTGAATACTTCCCCCTTCTTTAACATTATTATTATCTAGTTCAATTGTAGAAAACGGAGCTGGGACAGGATGAACAGTTTACCCCCCTTTATCTTCGGGAATTGCTCATGCTGGCGCTTCTGTAGATTTAGCTATTTTTTCATTACACTTAGCTGGTATTTCATCTATTTTAGGGGCAGTAAATTTTATTACAACAGTAATTAACATACGATCAAGAGGAATTACTTTAGATCGAATACCTTTATTTGTTTGATCTGTTGTAATTACAGCAGTATTATTATTATTATCTCTTCCTGTCTTAGCTGGAGCTATTACTATATTATTAACAGATCGAAACTTAAATACATCTTTCTTTGACCCTGCGGGAGGGGGAGATCC…
OTU_223	COI	15271	13	Arthropoda	Insecta	Diptera	Chironomidae	Procladius		Procladius	100	Published	TCGAATAAATAATATAAGATTTTGATTATTACCTCCTTCTTTAACTTTATTGTTAGCTAGTTCAATTGTAGAAAACGGAGCTGGAACAGGTTGAACTGTTTATCCTCCTTTAGCGTCAGGAATTGCTCATGCTGGAGCTTCGGTTGATTTAGCAATTTTTTCTCTTCATTTAGCTGGGGTATCTTCTATTTTAGGGGCAGTTAATTTTATTACAACAGTTATTAATATACGATCTAATGGAATTACTTTAGATCGAATACCTTTATTTGTTTGATCAGTTGTTATTACCGCTGTTTTATTATTATTATCTTTACCTGTTTTAGCTGGTGCTATTACTATATTATTAACAGATCGAAATTTAAATACCTCTTTCTTTGACCCAGCTGGAGGGGGAGATCC…
OTU_224	COI	22433	8	Arthropoda	Insecta	Diptera	Chironomidae	Cladotanytarsus		Cladotanytarsus	100	Published	TCGAATAAATAATATAAGTTTTTGACTTTTACCCCCTTCTTTATCCCTACTTCTTTCTAGATCAATTGTAGAAAATGGTGCGGGAACTGGATGAACAGTATACCCGCCTTTATCTTCTAATATTGCCCATAGAGGAGCCTCTGTTGATCTAGCTATCTTCTCTCTCCATTTAGCAGGTATTTCTTCAATTTTAGGGTCGGTAAATTTTATTACTACTGCTATTAATATGCGAAGAAATGGGATTACTTTAGATCGAATGCCCCTGTTTGTTTGATCAGTTGTTATTACTACAATTCTACTATTACTCTCCCTCCCAGTTTTAGCAGGAGCTATCACCATACTTTTAACTGACCGAAACCTTAATACGTCTTTTTTTGATCCTGCCGGAGGAGGAGACCC…
OTU_225	COI	14616	9	Annelida	Clitellata	Haplotaxida	Naididae	Limnodrilus		Limnodrilus	95.68	Private	ACGACTAAATAATCTTAGATTTTGACTAATACCTCCATCACTTATTCTACTTGTATCCTCAGCAGCTGTAGAAAAAGGAGCTGGAACAGGGTGAACTGTATACCCCCCATTAGCAGGAAATCTTGCTCATTCAGGCCCTTCCGTAGACCTTGCCATTTTTTCTCTCCATCTGGCCGGAATTTCTTCAATTCTAGGGGCTATTAATTTCATCACCACTATAATCAATATGCGATGAAAAGGAATACGACTTGAACGAATTCCCTTATTTGTATGATCTGTAATTATTACTGTAGTCTTACTTCTACTAACTCTTCCTGTATTAGCAGGGGCAATCACAATACTTCTAACAGATCGAAATCTAAATACATCATTCTTTGATCCTGCCGGAGGTGGTGATCC…
OTU_226	COI	21114	3	Arthropoda	Insecta	Diptera	Dolichopodidae				100	Published	CGAATAAATAATATAAGATTTTGAATATTACCCCCATCACTAACACTATTATTAGCAAGTAGTATAGTAGAAAGTGGGGCAGGAACAGGGTGAACCGTCTATCCACCTCTATCAGCAGGAATTGCCCATGGAGGTGCATCAGTTGATTTAGCTATTTTTTCTCTTCACTTAGCAGGAATTTCATCTATTTTAGGGGCCGTAAATTTTATTACAACAGTAATCAATATACGATCTACAGGAATTACATTCGATCGAATACCCCTATTTGTTTGATCAGTTGTAATTACCGCAATTCTTTTACTTCTCTCACTTCCAGTTCTAGCTGGAGCTATTACTATACTTTTAACTGATCGAAATCTAAATACATCATTCTTTGACCCTGCGGGAGGGGGAGACCCA…
OTU_227	COI	15007	18	Arthropoda	Insecta	Diptera	Chironomidae				100	Published	GCGAATAAATAATATAAGATTTTGACTTTTACCCCCTTCTTTAACTCTTCTCCTTTCTAGTTCAATTGTAGAAAATGGGGCAGGAACAGGTTGAACTGTTTATCCCCCTCTTTCAGCAAGTATTGCTCATAGAGGAGCTTCTGTTGATTTAGCTATTTTTTCATTACATTTAGCAGGTGTTTCTTCAATTTTAGGATCAGTAAATTTTATTACTACTGTAATTAATATACGATCAAAAGGAATTACTTTAGATCGAATACCTTTATTTGTATGATCTATTGTAATTACTACAGTTTTATTACTTTTATCATTACCTGTTCTTGCTGGTGCAATTACTATATTATTAACAGACCGAAATTTAAATACATCTTTTTTTGACCCTGCGGGTGGGGGTGACCC…
OTU_228	COI	39017	5	Arthropoda	Insecta	Diptera	Chironomidae				99.28	Private	CCGAATAAATAATATAAGATTTTGACTACTTCCCCCTTCTTTAACATTATTATTATCAAGATCTATTGTAGAAAACGGGGCGGGGACAGGTTGAACTGTTTATCCCCCTCTTGCTTCCGGCATTGCTCATGCAGGAGCTTCTGTAGATTTAGCTATTTTTTCTTTACATCTTGCAGGAATTTCTTCTATTTTAGGAGCAGTAAATTTTATTACAACTGTAATTAATATGCGTTCAAGTGGAATTACTTTAGATCGAATACCCTTGTTTGTTTGATCTGTAGTAATTACAGCTATTTTACTTTTATTGTCTCTACCTGTTTTAGCTGGAGCCATTACTATACTATTAACAGATCGAAATTTAAATACTTCTTTCTTTGATCCTGCTGGGGGAGGAGATCC…
OTU_229	COI	89723	94	Arthropoda	Malacostraca	Isopoda	Asellidae	Caecidotea		Caecidotea	96.1	Private	CCGTATAAACAATATAAGATTTTGACTTCTCCCTCCCTCTCTAACCCTACTTTTAAGGAGAGGGCTAATTGAAAGAGGGGTTGGGACAGGTTGAACTGTCTATCCTCCTTTAGCAGCTAGTATTGCCCATAGGGGACCTTCTGTAGATTTGGGGATCTTTTCACTTCATTTAGCAGGGGCTAGGTCGATTTTAGGGTCTGTTAACTTTATTTCAACAGTTATTAATATGCGGTCTGAGGGTATAAGATTTGATAAAGTTCCTTTATTTGTTTGGTCAGTATTTATTACTACAATTTTACTCCTTCTCTCTCTTCCTGTCTTAGCTGGAGCTATTACTATACTTTTAACAGATCGTAATCTTAATACCTCTTTTTTCGACCCTAGAGGGGGCGGAGACCC…
OTU_230	COI	20167	7	Arthropoda	Insecta	Diptera	Chironomidae				95.92	Private	TCGAATAAATAATATAAGATTTTGGATACTTCCACCTTCTTTAACTTTACTTTTATCTAGTTCAATTGTCGAAAATGGGGCCGGAACAGGATGAACTGTTTATCCTCCTCTATCCTCAGGAGTAGCTCATGCTGGGGCTTCTGTAGATCTAGCAATTTTCTCCCTCCATCTAGCAGGTATTTCATCTATTTTAGGGGCTGTAAATTTTATCACCACTGTAATTAATATGCGTTCAAATGGAATTACACTAGATCGAATACCCTTATTTGTTTGATCTGTAGTAATTACTGCTGTTTTACTTTTACTTTCTTTACCAGTTTTAGCTGGAGCTATTACTATACTATTAACAGATCGAAATTTAAATACATCTTTTTTTGACCCTGCGGGAGGGGGAGACCC…
OTU_231	COI	75145	48	Arthropoda	Insecta	Diptera	Chironomidae	Tanytarsus		Tanytarsus	100	Published	CGAATAAACAATATAAGTTTTTGACTTTTACCCCCCTCTTTAACCCTTCTTCTTTCAAGTTCTATTGTCGAAAATGGGGCAGGAACCGGTTGAACAGTTTACCCTCCCCTATCAGCAAGAATTGCTCATAGAGGAGCTTCTGTTGACTTAGCCATTTTTTCTCTTCATTTAGCAGGAATCTCTTCAATTTTGGGCTCAGTAAATTTTATTACTACAGCTATTAATATACGTGCTAACGGAATTACATTAGACCGAATACCTCTTTTTGTCTGGTCAGTTGTAATTACCACAATTCTTCTTCTTCTTTCTTTACCTGTATTAGCAGGTGCAATTACCATACTTTTAACTGATCGAAATTTAAATACCTCTTTTTTTGACCCTGCCGGAGGAGGGGATCCT…
OTU_232	COI	12277	4	Annelida	Clitellata	Haplotaxida	Lumbricidae				100	Published	ACGACTAAATAATATAAGATTTTGACTACTACCTCCGTCCTTAATCCTATTAGTATCTTCTGCAGCAGTTGAGAAGGGTGCTGGTACAGGTTGAACTGTATACCCCCCTCTAGCAAGAAACTTAGCTCACGCAGGGCCATCAGTAGATCTAGCAATTTTCTCCTTACACTTAGCAGGAGCTTCCTCTATCTTGGGGGCTATCAACTTTATTACAACAGTTATCAACATACGTTGAAGAGGCTTACGATTAGAGCGAATTCCACTTTTCGTTTGAGCTGTATTAATCACAGTAATCCTTCTACTCCTATCATTACCCGTTCTAGCCGGAGCAATCACTATATTACTAACAGACCGAAATCTTAATACATCGTTCTTTGACCCAGCAGGAGGTGGAGATCC…
OTU_233	COI	14580	84	Arthropoda	Malacostraca						83.82	Published	GCGTATAAACAATATAAGATTCTGGCTTCCGCCACCCTCATTGACACTTCTTTTTATAAGCGGGCTTGTAGAGAGCGGAGTGGGTACAGGTTGAACTGTGTATCCTCCTCTAGCCGGGGCCACAGCCCATAGCGGAGGGGCTGTGGACTAGGCTATTTTTTCTCTGCACCTGGCAGGTGCCTCCTCTATTTTAGGAGCAATTAATTTTCTTTCCACTGTCATTAACATGCGTAGCCCTGAGATATCTTGAGACCAAGTGCCCTTGTTCGTCTGGTCTGTCTTTATTACAGCAATTCTTCTTCTGCTCTCTCTACCAGTTCTAGCAGGCGCCATCACTATACTCCTAACTGACCGGAACTTAAAAACCTCAGTCTTTGATCCGAGAGGGGGAGGAGACCC…
OTU_234	COI	31808	14	Arthropoda	Insecta	Diptera	Simuliidae	Simulium	venustum complex	Simulium venustum complex	99.28	Private	TCGAATAAATAATATAAGTTTTTGAATATTACCCCCTTCTCTAACCCTTTTATTAGCGAGTAGTATAGTAGAAGCAGGGGCTGGAACAGGATGAACAGTTTATCCTCCCCTATCTTCTGGAATTGCTCATGCTGGGGCATCCGTTGATTTAGCTATTTTTTCACTTCATTTAGCGGGAATTTCTTCTATTTTAGGGGCTGTTAATTTTATTACAACTATTATTAATATACGATCAAATGGAATTACTTTTGACCGAATGCCTTTATTTGTATGATCAGTTATTATTACAGCTGTATTATTACTTCTGTCACTTCCTGTTTTAGCAGGAGCTATTACAATACTTTTAACAGATCGGAACTTAAATACGTCTTTCTTCGACCCCGCAGGAGGAGGAGACCC…
OTU_235	COI	13636	4	Arthropoda	Insecta	Diptera	Chironomidae				99.04	Published	TCGAATAAATAATATAAGTTTTTGATTACTTCCTCCCTCATTAACACTTCTTCTTGCTAGTTCAATTGTTGAAAACGGAGCTGGGACAGGTTGAACTGTTTATCCACCCCTTTCTTCTGGAATTGCCCATGCCGGAGCCTCGGTTGATTTAGCTATTTTTTCTTTACATTTAGCGGGAATTTCCTCTATTTTAGGAGCTGTAAATTTTATTACTACAGTAATTAATATACGATCAAGTGGTATTACTTTAGATCGAATACCTTTATTTGTATGATCAGTAGTAATTACAGCTGTTTTATTACTTCTATCATTACCAGTTTTAGCTGGAGCAATTACAATACTTTTAACAGATCGAAATTTAAATACTTCATTTTTTGATCCTGCTGGAGGAGGAGATCC…
OTU_236	COI	11448	34	Annelida	Clitellata	Haplotaxida					85.59	Published	TCGATTAAATAACCTCAGGTTCTGACTAATACCACCCTCGCTAATTCTATTAGTTTCTTCCGCCGCCGTTGAAAAGGGAGCAGGCACAGGGTGAACTGTATACCCCCCCTTAGCCAGAAACCTGGCTCACTCCGGGCCATCTGTAGACCTGGCAATTTTCTCATTACACTTAGCCGGGGCCGCATCAATTTTAGGGGCAATCAACTTCATCACCACAATAATCAACATACGATGAAAGGGGATGCGACTAGAACGCATTCCCCTGTTTGTGTGATCCGTAATTATTACGGTTATTTTACTTCTCCTAACTCTACCAGTTCTAGCCGGGGCAATTACCATGCTTCTGACAGACCGAAACCTGAACACCTCATTCTTTGACCCGGCGGGGGGTGGTGATCC…
OTU_237	COI	17103	1	Annelida	Clitellata	Haplotaxida	Lumbricidae	Lumbricus	terrestris	Lumbricus terrestris	100	Published	ACGCCTTAACAACATAAGATTTTGACTTCTACCCCCCTCTCTTATTCTCCTAGTTTCCTCAGCTGCCGTAGAGAAGGGGGCCGGAACAGGTTGAACAGTATACCCCCCTCTTGCCAGAAATCTCGCCCATGCTGGGCCATCTGTAGATTTAGCTATTTTTTCCCTCCATTTAGCAGGTGCATCCTCTATTCTGGGGGCTATTAATTTTATTACCACTGTAATCAACATACGTTGAAGTGGGTTACGACTAGAGCGAATCCCTCTATTTGTCTGAGCTGTATTAATTACAGTAGTTCTCCTTCTCCTATCCCTTCCTGTACTTGCCGGAGCAATCACAATACTCCTAACTGATCGAAATCTTAATACTTCATTTTTCGACCCCGCTGGTGGGGGGGATCC…
OTU_238	COI	27192	52	Arthropoda	Insecta	Diptera	Chironomidae				100	Private	TCGAATAAATAATATAAGATTTTGGCTTCTCCCTCCTTCATTAACTTTACTTCTTTCAAGATCAATCGTAGAAAATGGTGCAGGAACAGGATGAACTGTCTATCCACCCCTTTCTTCAAGAATTGCTCATAGAGGAGCTTCTGTAGACTTAGCCATCTTTTCCTTACATTTAGCAGGAATTTCTTCTATTTTAGGATCAGTAAATTTTATTACAACAGCAATTAACATACGATCTAGAGGTATTACTTTAGATCGAATACCTTTATTTGTTTGATCAGTAATTATTACTACTATTTTATTACTATTATCTTTACCCGTTCTAGCAGGAGCTATTACTATATTATTAACCGACCGAAATTTAAATACTTCTTTTTTTGATCCAGCTGGAGGAGGGGATCC…
OTU_239	COI	14438	16	Annelida	Clitellata	Haplotaxida	Naididae	Potamothrix	moldaviensis	Potamothrix moldaviensis	100	Private	ACGGTTAAACAATTTAAGATTTTGACTTATACCTTCATCTGTAATCCTCCTTGTGGCATCTGCAGCTGTTGAAAAGGGAGCAGGAACAGGTTGAACAGTATACCCTCCCCTAGCAAGAAACCTTGCCCATTCCGGGCCTTCGGTAGACCTGGCCATTTTCTCTCTCCATCTAGCAGGAATTGCTTCCATTTTAGGGGCAATTAACTTCATTACAACAATAATTAATATACGTTGAAAAGGGATACGATTAGAGCGAATCCCCTTATTCGTTTGAGCGACAATCATCACAGTTATTTTACTACTATTAACTCTACCCGTATTAGCGGGCGCTATTACCATACTATTAACAGACCGAAATCTAAATACCTCATTCTTCGATCCTGCTGGGGGAGGGGACCC…
OTU_240	COI	13547	16	Arthropoda	Insecta	Trichoptera	Helicopsychidae	Helicopsyche	borealis	Helicopsyche borealis	99.76	Published	ACGAATAAATAATATAAGTTTCTGACTCCTTCCCCCTTCTTTAAATTTTTTACTATTTTCTAGTTTAGTAGAAAGAGGGACAGGAACCGGTTGAACTGTCTACCCTCCTTTATCTAGAAATATTGCACATACAGGAGGAGCCGTAGATTTGTCTATTTTTTCACTCCACCTAGCAGGAATTTCATCTATTCTAGGAGCAATTAATTTTATTACAACCATAATTAATATACGACCCTACAGAATATCTATAGATCAAATACCTTTATTTGCATGATCAGTATTCCTGACTGCTATTTTATTATTATTATCTTTACCAGTATTAGCTGGAGCTATTACCATACTTTTAACAGACCGAAATTTAAACACTTCTTTTTTTAACCCAGAAGGGGGAGGAGACCC…
OTU_241	COI	11096	1	Annelida	Clitellata	Haplotaxida	Lumbricidae	Octolasion	lacteum	Octolasion lacteum	100	Published	ACGACTAAATAACATAAGATTCTGACTTTTACCCCCTTCCCTCATCCTGCTAGTTTCATCAGCTGCCGTGGAAAAAGGTGCAGGTACAGGATGAACTGTCTATCCACCCTTAGCAAGAAATTTAGCTCATGCAGGACCCTCAGTAGATCTTGCCATTTTCTCACTTCATTTAGCAGGTGCATCATCAATTCTTGGAGCAATTAACTTCATTACAACAATTATCAATATGCGATGAAATGGTCTGCGATTAGAACGAATTACATTATTTGTTTGAGCTGTAGCCATTACAGTTGTACTTCTTCTTCTATCTCTGCCAGTGCTTGCTGGTGCTATCACTATACTTTTAACTGACCGGAATCTTAATACCTCATTTTTTGATCCTGCTGGTGGGGGTGACCC…
OTU_242	COI	11991	5	Arthropoda	Insecta	Diptera	Chironomidae	Orthocladius	dorenus	Orthocladius dorenus	100	Published	TCGAATAAATAATATAAGTTTTTGATTATTGCCCCCATCTTTAACTTTATTATTATCTAGTTCTATTGTAGAAAATGGAGCTGGGACAGGATGAACAGTTTACCCTCCTTTATCATCTGGAATTGCTCACGCCGGAGCTTCAGTAGATTTAGCTATTTTTTCATTACATTTAGCCGGAATTTCATCTATTTTAGGAGCTGTAAATTTTATTACAACAGTTATTAATATACGATCTAATGGGATTACATTAGACCGAATACCTTTATTTGTGTGGTCAGTAATTATTACTGCTGTTTTATTATTATTATCTTTACCAGTATTGGCAGGAGCTATTACAATATTGTTAACAGACCGAAATTTAAATACATCTTTTTTTGACCCTGCTGGAGGAGGAGACCC…
OTU_243	COI	31896	20	Arthropoda	Insecta	Megaloptera	Sialidae	Sialis	vagans	Sialis vagans	100	Published	TCGTATAAATAATATAAGATTCTGGCTTTTACCCCCCTCTTTAACTCTTCTTCTTTCAAGAAGAATTGTTGAAAATGGAGCCGGAACAGGATGAACTGTATACCCTCCCCTCTCAAGAGCTATTGCCCATGCAGGAGCTTCAGTAGACTTAGCAATCTTTAGATTACATTTAGCTGGAGTATCATCTATTTTAGGAGCAGTTAATTTTATTACTACAGTAATTAATATGCGAGCCAGAGGAATAACTCTAGACCGAATACCTTTATTTGTATGATCAGTTGTTATTACTGCTATTTTATTACTTTTATCTTTACCTGTTTTAGCTGGAGCAATTACAATATTACTTACAGATCGAAATTTAAACACATCTTTTTTCGACCCAGCGGGGGGAGGAGATCC…
OTU_244	COI	37566	28	Arthropoda	Insecta	Diptera	Simuliidae	Simulium	verecundum complex	Simulium verecundum complex	100	Published	TCGAATAAATAATATAAGTTTTTGAATACTTCCTCCTTCATTAACTCTTTTATTAGCAAGTAGTATAGTAGAAGCAGGAGCTGGAACAGGATGAACTGTTTATCCTCCATTATCTTCAGGAATTGCCCACGCTGGAGCTTCTGTTGATTTAGCCATTTTTTCCCTTCATTTAGCAGGAATTTCTTCTATTCTAGGAGCTGTAAATTTTATTACAACTATTATTAATATACGATCAAATGGTATTACTTTTGATCGAATACCTTTATTTGTCTGATCAGTTGTTATTACAGCAGTATTATTACTTTTATCTTTACCAGTATTAGCAGGAGCCATTACAATACTTTTAACAGACCGAAATTTAAATACATCATTCTTTGACCCTGCCGGAGGAGGAGACCC…
OTU_245	COI	81554	96	Arthropoda	Malacostraca	Isopoda	Asellidae	Caecidotea		Caecidotea	95.84	Private	TCGCATAAACAATATAAGATTTTGACTTCTTCCTCCCTCTCTAACCTTACTTTTAAGGAGAGGACTAATTGAAAGAGGGGTTGGGACAGGCTGAACTGTCTACCCTCCTCTAGCAGCTAGTATTGCCCATAGGGGACCTTCTGTAGATTTGGGGATCTTTTCACTTCATTTAGCAGGGGCTAGATCGATTTTAGGATCTGTTAACTTTATTTCAACAGTTATTAATATACGGTCTGAGGGTATAAGATTTGATAAAGTTCCTTTATTTGTTTGGTCAGTATTTATTACTACAATTTTACTCCTTCTCTCTCTTCCTGTTTTAGCTGGAGCTATTACTATACTTTTGACAGACCGTAATCTTAATACCTCTTTTTTCGACCCTAGAGGGGGTGGAGATCC…
OTU_246	COI	27978	22	Arthropoda	Insecta	Coleoptera					86.89	Published	CCGAATAAACAACATAAGATTCTGGCTTTTACCTCCTTCCTTGTCTCTCCTTTTACTGAGAAGAATAGTAGAAAGAGGGGCTGGCACAGGATGAACTGTTTACCCCCCTCTAGCAGCTAATATTGCCCACAGAGGTTCATCCGTAGATTTAGCAATCTTTAGTCTTCATTTAGCAGGTATTTCATCAATTTTAGGGGCTGTAAATTTTATTACTACAGTAATTAACATACGAACAGCAGGAATAACATTTGACCGTATACCGTTATTTGTTTGATCAGTAGCTATTACTGCCTTACTTCTTTTATTATCTTTACCTGTGTTAGCCGGAGCTATTACTATACTTTTAACAGACCGAAATATTAATACATCATTTTTTGATCCAGCTGGGGGAGGAGATCC…
OTU_247	COI	27099	8	Arthropoda	Insecta	Diptera	Chironomidae				98.16	Private	TCGAATAAATAATATAAGTTTTTGACTTTTACCACCTTCTTTAACTCTTCTTCTTTCTAGATCAATTGTAGAAAACGGAGCCGGAACTGGTTGAACTGTTTACCCTCCTCTTTCTGCTAGTATTGCTCATAGAGGAGCTTCTGTTGATCTCGCAATTTTCTCTCTTCATTTAGCAGGAGTTTCATCAATTTTAGGATCAGTAAATTTTATTACCACTGTAATTAATATACGCTCAAAAGGAATCACTTTAGACCGTATACCTTTATTTGTTTGATCTATTGTTATTACAACAGTATTACTTCTTCTTTCATTACCTGTTCTAGCAGGGGCCATTACCATATTATTAACAGATCGAAATTTAAATACTTCTTTTTTTGATCCAGCTGGAGGAGGTGACCC…
OTU_248	COI	13361	2	Arthropoda	Insecta	Diptera	Limoniidae				100	Published	TCGAATGAATAATATAAGTTTTTGACTATTACCTCCTTCATTAATATTATTATTAACAAGAAGTATAGTAGAAAATGGGGCCGGGACTGGTTGAACAGTATACCCCCCTCTATCAACAAATATTGCTCATATAGGAGCTTCAGTAGACTTAGCAATTTTTTCATTACATTTAGCAGGTATTTCATCAATTTTAGGGGCTGTAAACTTTATTACTACAGTTATTAATATACGATCAACAGGTATTACTTTTGATCGAATACCTTTATTTATTTGAGCTGTAGTAATCACAGCTGTTTTATTATTATTATCTTTGCCAGTTTTAGCCGGAGCTATTACTATATTATTAACTGACCGAAACTTAAATACATCTTTTTTTGATCCTGCTGGAGGAGGAGACCC…
OTU_249	COI	31611	6	Arthropoda	Insecta	Coleoptera	Dytiscidae	Ilybius	biguttulus	Ilybius biguttulus	100	Published	CCGAATAAATAATATAAGATTTTGACTATTACCGCCTTCTTTAAGTCTTCTATTAATGAGAAGAATAGTAGAAAGAGGGGCAGGAACAGGATGAACTGTTTATCCCCCTTTATCAGCCGGAATTGCTCATAGAGGAGCCTCAGTAGATTTAGCTATTTTTAGCCTTCATCTAGCAGGGATTTCATCAATTCTAGGTGCAGTAAATTTTATCACAACAATTATTAATATACGATCAGTTGGAATAACATTTGATCGAATACCATTATTTGTCTGATCAGTAGGAATTACTGCCTTATTACTATTATTATCTTTACCCGTATTAGCAGGAGCAATTACTATACTACTAACTGATCGAAATCTAAATACATCTTTTTTTGATCCCGCTGGTGGGGGGGACCC…
OTU_250	COI	12246	1	Arthropoda	Insecta	Lepidoptera	Tortricidae	Gretchena	concitatricana	Gretchena concitatricana	99.76	Published	TCGAATAAACAATATAAGATTTTGATTATTACCCCCCTCTATTATACTTTTAATTTCAAGTAGAATCGTGGAAAATGGAGCAGGTACAGGATGAACAGTATACCCACCCCTATCATCTAATATTGCCCACAGAGGAAGTTCTGTAGACTTAGCTATTTTTTCCCTACATTTAGCTGGTATTTCCTCAATTTTAGGAGCTGTTAATTTTATCACAACTATTATTAATATACGACCAAATAATATATCCTTAGATCAAATACCATTATTTGTCTGAGCTGTAGGAATTACAGCACTTTTATTACTTTTATCCTTACCAGTATTAGCTGGAGCAATTACCATATTATTAACAGATCGAAACCTTAATACATCATTTTTTGACCCGGCTGGTGGGGGAGATCC…
OTU_251	COI	14301	1	Annelida	Clitellata	Haplotaxida	Lumbricidae	Allolobophora	chlorotica	Allolobophora chlorotica	100	Early-Release	ACGACTTAACAATATAAGATTCTGACTCCTTCCTCCATCACTAATCCTTCTAGTATCCTCTGCTGCAGTGGAAAAAGGTGCCGGAACTGGATGAACTGTTTATCCACCACTAGCAAGAAATATTGCTCATGCCGGCCCATCCGTAGACTTAGCTATCTTCTCTCTTCATTTAGCAGGTGCTTCATCAATCCTAGGAGCCATTAATTTTATCACTACTGTTATTAACATACGATGAAGAGGCTTACGTCTTGAACGAATCCCATTATTCGTTTGAGCCGTTCTAATTACAGTGGTACTTCTACTCCTATCCTTACCAGTATTAGCTGGTGCGATTACCATACTACTTACTGATCGAAATCTAAATACATCCTTCTTTGACCCTGCTGGAGGTGGAGATCC…
OTU_252	COI	13052	6	Arthropoda	Insecta	Trichoptera	Rhyacophilidae	Rhyacophila	lobifera	Rhyacophila lobifera	100	Published	ACGAATAAATAATATAAGATTTTGACTTTTACCCCCATCAATTATACTTCTTACTATAAGAAGAATAGTAGAAAATGGTGCAGGAACTGGGTGAACAGTGTATCCGCCCCTATCTGCTAACATCGGCCACACTGGAAGATCTGTCGACTTAACTATTTTTTCCCTACATCTAGCCGGCGTGTCCTCAATTTTAGGGGCTATTAACTTTATTACTACAGTAATTAATATACGTTCTAAGGGAATAATATTAGATCAAATACCATTATTTGTTTGATCAGTAGCAATTACAGCTCTTCTTCTTCTCTTATCTCTTCCTGTTTTAGCGGGAGCTATTACAATACTTTTAACTGATCGAAATATCAACACATCTTTTTTTGATCCTACTGGAGGAGGAGATCC…
OTU_253	COI	36147	8	Arthropoda	Insecta	Ephemeroptera	Isonychiidae	Isonychia	rufa	Isonychia rufa	100	Published	ACGAATAAATAATATAAGATTTTGACTTTTACCTCCAGCCTTAACTTTACTCTTGGCCAGCAGTATAGTAGAAAGAGGAGCTGGCACCGGGTGGACTGTTTACCCCCCACTTTCTGCGGGTATTGCCCATGCAGGAGCTTCAGTAGATCTTGCTATCTTTTCTCTTCATTTAGCAGGAGTTTCTTCTATTTTAGGAGCAGTAAATTTTATTACTACTACTATTAACATACGTTCTAGTGGAATAACTATAGATCGTATTCCCCTCTTTGTTTGATCTGTACTTATTACTGCTATTCTCCTCCTTTTATCCCTCCCAGTCCTTGCCGGAGCAATTACCATATTGTTAACAGACCGAAACTTAAATACTTCCTTTTTTGACCCAGCAGGAGGGGGAGATCC…
OTU_254	COI	59186	81	Arthropoda	Insecta	Diptera	Chironomidae	Tanytarsus	guerlus	Tanytarsus guerlus	100	Published	TCGAATAAATAATATAAGTTTTTGATTACTTCCACCTTCTCTTTCACTTCTTCTTTCAAGTTCTATTGTAGAAAATGGAGCTGGTACAGGATGAACCGTTTATCCTCCTTTATCATCTAACATTGCTCACAGAGGAGCATCAGTAGATTTAGCAATTTTTTCTTTACATTTAGCAGGTATTTCTTCTATTTTAGGTTCAGTTAATTTTATTACTACTGCCATTAATATACGATCCAACGGAATTACATTAGATCGCATACCTTTATTTGTATGATCTGTTATTATTACTACAATTTTATTACTTCTATCTCTACCAGTATTAGCTGGAGCTATTACAATACTTCTTACAGATCGAAATTTAAATACTTCATTCTTTGATCCTGCAGGGGGAGGAGATCC…
OTU_255	COI	18376	6	Arthropoda	Insecta	Diptera	Chironomidae	Procladius		Procladius	100	Published	CGAATAAATAATATAAGATTCTGATTATTACCACCATCCTTAACATTATTATTAGCTAGTTCAATTGTAGAAAACGGAGCTGGAACTGGATGAACAGTTTATCCTCCATTAGCATCTGGTATTGCTCATGCAGGTGCTTCAGTAGATTTAGCTATTTTTTCTCTTCATTTAGCTGGTATTTCTTCTATTTTAGGTGCTGTAAATTTCATTACAACTGTAATTAATATACGATCAAATGGTATTACTTTAGATCGAATACCTTTATTTGTTTGATCTGTAGTTATTACAGCTGTTTTATTACTTTTATCTCTTCCTGTTTTAGCTGGAGCTATTACTATACTATTAACTGATCGAAATTTAAATACATCCTTTTTTGACCCTGCTGGAGGAGGAGATCCT…
OTU_256	COI	15539	33	Arthropoda	Insecta	Diptera	Chironomidae	Cricotopus		Cricotopus	100	Published	ACGAATAAATAATATAAGTTTTTGATTGCTTCCCCCATCACTAACTTTATTATTATCAAGTTCAATTGTAGAAAATGGAGCTGGGACAGGTTGAACTGTTTACCCTCCTCTTTCTTCTGGAATTGCTCATGCTGGTGCATCTGTTGATTTAGCTATTTTTTCTCTTCACTTAGCCGGGATTTCCTCTATTTTAGGAGCTGTAAATTTCATTACTACTGTTATTAATATACGATCTGAAGGAATTACTTTAGATCGAATACCTTTATTTGTTTGATCTGTAGTAATTACAGCTATTCTTTTATTGCTATCTCTACCTGTATTAGCAGGGGCTATTACTATATTATTAACAGACCGAAATTTAAATACATCATTTTTCGACCCTGCTGGAGGAGGAGACCC…
OTU_257	COI	13189	7	Arthropoda	Insecta	Odonata	Coenagrionidae	Argia	moesta	Argia moesta	100	Published	ACGATTAAATAATATAAGATTTTGGTTACTTCCCCCCTCATTAACCCTTTTATTGGCAAGAAGCTTAGTAGAAAGAGGGGCAGGAACTGGGTGAACTGTTTACCCCCCATTAGCTGGGGCTATTGCCCATGCAGGAGGATCAGTAGATCTTACAATTTTCTCTTTGCACTTGGCAGGTGTATCATCAATTTTGGGAGCAATTAACTTTATTACAACAACCATCAATATAAAGTCTCCTGGAATAAAGTTAGACCAAATACCACTATTTGTTTGAGCTGTAGTAATTACAGCAGTTCTTTTACTCTTATCATTACCAGTATTAGCTGGTGCTATTACCATACTATTAACAGATCGTAATATTAATACATCCTTCTTTGACCCAGCAGGGGGGGGAGACCC…
OTU_258	COI	14583	25	Arthropoda	Insecta	Diptera	Chironomidae	Micropsectra	polita	Micropsectra polita	100	Published	TCGAATAAATAATATGAGATTTTGATTATTACCTCCTTCTCTTTCACTTCTTCTTTCAAGTAGTATCGTAGAAAATGGAGCAGGAACCGGTTGAACGGTTTATCCCCCCCTGTCTTCGAGAATTGCTCATAGAGGGGCATCAGTTGATTTAGCTATTTTTTCGCTTCATCTTGCAGGAATTTCTTCAATTTTAGGATCTGTAAATTTTATTACAACTGCAATTAATATACGATCAAATGGGATCACATTAGATCGAATACCTTTATTTGTATGATCAGTCATTATTACAACTATTTTGTTGCTTCTATCTTTACCTGTATTAGCAGGAGCAATTACAATACTTCTTACAGACCGAAATTTAAATACTTCTTTTTTTGATCCTGCTGGAGGAGGAGATCC…
OTU_259	COI	10590	2	Arthropoda	Insecta	Diptera	Limoniidae				99.76	Published	TCGAATAAATAATATAAGTTTTTGACTTTTACCTCCATCATTAACTCTTCTTTTAACAAGAAGTTTAGTAGAAACTGGTGCTGGGACAGGATGAACAGTTTATCCTCCTCTATCTGCAGGAATTGCTCACGCAGGTACTTCAGTAGACTTAGCAATTTTTTCTTTACATTTAGCAGGAGTATCTTCAATTTTAGGAGCTGTTAATTTCATTACAACTGTTATTAATATACGATCAACAGGAATTACTTTTGACCGAATACCTTTATTTGTTTGAGCAGTTGTAATTACTGCTGTTCTTCTTCTTCTTTCTTTGCCAGTTTTAGCAGGAGCAATCACAATATTATTAACAGATCGAAATTTTAATACTTCTTTCTTTGACCCTGCAGGAGGAGGAGATCC…
OTU_260	COI	17388	16	Arthropoda	Insecta	Diptera	Chironomidae	Chironomus		Chironomus	100	Published	TCGAATAAATAATATAAGTTTTTGACTTCTCCCCCCTTCTCTCACACTTTTACTTTCTAGTTCATTTGTAGAAAATGGAGCGGGAACAGGCTGAACTGTTTACCCCCCTCTTTCTGCGTCTATTGCTCATAGTGGGGCTTCCGTTGATTTAGCTATCTTTTCACTTCACTTGGCTGGTGTATCTTCTATTCTAGGATCTGTAAATTTTATTACAACAGTAATTAATATACGAGCTAATGGGATTACATTGGACCGAATACCCTTATTTGTTTGATCTGTAGTTATTACAACAGTTCTTTTACTTTTATCTTTACCTGTGTTAGCTGGGGCAATTACAATACTTCTAACTGATCGAAATTTAAATACATCATTTTTTGACCCAGCCGGTGGTGGTGACCC…
OTU_261	COI	31077	7	Arthropoda	Insecta	Diptera	Tabanidae	Chrysops	cincticornis	Chrysops cincticornis	100	Published	TCGAATAAATAATATAAGTTTTTGACTACTTCCTCCTTCATTAACACTTTTATTAGTTAGAAGTATAGTTGAAAATGGGGCTGGAACTGGTTGAACTGTATACCCACCGTTATCTGCAGCTATTGCTCATGGAGGAGGATCAGTTGATTTAGCAATTTTTTCTCTACATTTAGCTGGAATTTCATCAATTCTAGGAGCTGTAAATTTTATTACAACAGTAATTAATATACGATCAACAGGAATTACATTTGATCGAATACCCTTATTTGTCTGAGCTGTAGTTATTACAGCAATTCTTCTTTTATTATCTCTACCTGTTTTAGCAGGAGCCATTACTATATTACTAACAGATCGAAATCTAAATACATCTTTCTTTGATCCAGCAGGAGGAGGTGATCC…
OTU_262	COI	21311	34	Arthropoda	Insecta	Diptera	Ceratopogonidae				98.74	Published	TCGGATGAATAACATAAGATTCTGAATACTTCCACCTTCTTTATCATTATTATTAATTAGTAGCCTTGTAGAAAACGGGGCAGGAACTGGATGAACAGTCTACCCTCCTCTATCAGCTAATATTGCCCATGCTGGAGCCTCAGTAGATTTGGCCATTTTTTCCTTACATTTAGCAGGAATCTCTTCTATTTTAGGGGCTGTAAATTTTATTACCACTATTATTAATATGCGATCAAATGGAATCACTTTTGATCGAATACCATTATTTGTCTGATCAGTGCTAATTACAGCAATTTTATTACTATTATCTCTTCCGGTATTAGCCGGAGCTATTACTATACTTTTAACTGATCGTAATATTAATACATCTTTTTTCGATCCAGCAGGAGGAGGAGATCC…
OTU_263	COI	62365	49	Arthropoda	Insecta	Diptera	Chironomidae				100	Private	CGAATAAATAACATAAGATTTTGAATGTTACCCCCTTCACTTACTTTACTATTATCTAGATCAATCGTAGAAAATGGGGCCGGTACTGGTTGAACAGTATACCCACCTCTTTCATCAGGAATTGCTCATGCGGGGGCTTCAGTTGATTTAGCTATTTTTTCTCTCCATTTAGCTGGTATTTCTTCTATTTTAGGAGCTGTAAATTTTATTACAACAGTTATTAATATACGATCAAATGGAATTACTTTAGATCGAATGCCTTTATTTGTGTGATCTGTAGTTATTACTGCTGTTTTATTACTTTTATCTCTTCCAGTATTAGCTGGTGCTATTACTATATTATTAACTGATCGAAATTTAAATACATCATTTTTTGATCCTGCTGGAGGAGGAGATCCT…
OTU_264	COI	10760	3	Arthropoda	Insecta	Diptera	Syrphidae	Platycheirus	quadratus	Platycheirus quadratus	100	Published	TCGAATAAATAATATAAGTTTTTGACTATTACCTCCTTCTTTAACTTTATTACTAATAAGTAGTATAGTTGAAAATGGAGCTGGAACAGGATGAACAGTTTATCCCCCTCTTTCTTCTAGAATTGCTCATAGAGGAGCTTCTGTTGATTTAGCAATTTTCTCTCTTCATTTAGCAGGTATATCCTCTATTTTAGGAGCAGTAAATTTTATTACTACTGTAATTAATATACGATCTAATGGAATTTCATATGATCGAATACCATTATTTGTTTGATCAGTTGTTATTACAGCATTATTATTACTTTTATCATTACCAGTTTTAGCAGGAGCTATTACTATATTATTAACAGATCGAAATTTAAATACTTCATTTTTTGACCCTGCCGGAGGAGGAGACCC…
OTU_265	COI	25586	27	Arthropoda	Insecta	Diptera	Chironomidae	Cricotopus	tremulus	Cricotopus tremulus	100	Published	CGAATAAATAATATAAGATTTTGACTTTTACCCCCTTCACTTTCCCTTTTATTATCTAGTTCAATTGTTGAAGCCGGAGCAGGAACAGGATGAACAGTTTACCCTCCTTTATCATCAGGAATTGCACATGCTGGGGCATCAGTAGATCTTGCTATTTTTTCTTTACATTTAGCTGGTATTTCATCAATTTTAGGAGCAGTAAATTTTATTACAACTGTAATTAATATACGGTCAGAAGGAATTACTTTAGATCGTATACCCTTATTTGTATGATCTGTAGTAATTACTGCAATTTTATTACTTCTATCATTACCTGTTTTAGCAGGAGCTATTACTATACTTTTAACAGATCGAAATTTAAACACTTCTTTTTTTGATCCCGCAGGAGGTGGAGATCCA…
OTU_266	COI	11770	1	Arthropoda	Insecta	Lepidoptera	Gelechiidae	Metzneria	lappella	Metzneria lappella	100	Published	TCGAATAAATAATATAAGTTTTTGACTTTTACCCCCATCATTAACTCTTTTAATTTCAAGAAGAATTGTTGAAAATGGAGCTGGTACCGGATGAACAGTTTATCCCCCACTATCATCTAATATCGCACATGGAGGAAGATCTGTTGATCTAGCAATTTTTTCTCTTCATTTAGCTGGAATTTCATCAATTTTAGGTGCAATTAATTTTATTACCACTATTATTAATATAAAAATTAATGGATTATCATTTGATCAAATACCTTTATTTGTTTGAGCAGTTGGAATTACAGCTCTTCTTCTTCTTTTATCTTTACCAGTTCTAGCTGGAGCTATTACTATATTATTAACAGATCGTAACTTAAATACATCTTTTTTTGATCCTGCTGGAGGAGGAGATCC…
OTU_267	COI	16950	17	Arthropoda	Insecta	Ephemeroptera	Baetidae	Baetis	flavistriga	Baetis flavistriga	99.19	Private	CCGTATAAATAATATAAGTTTTTGACTTTTACCACCTTCACTAACATTACTTGTTTCTAGAAGAATTGTAGATGTTGGTGCTGGAACAGGATGGACTGTGTACCCCCCATTAGCGGCTAACATCGCGCACGGTGGCTCTTCAGTTGATTTCGCTATTTTTTCCCTTCACTTAGCAGGTGTCTCGTCGATTTTAGGTGCAGTAAATTTTATTACAACAGTGGTTAATATGCGAAGCCCAGGGATAACATTAGACCGTATGCCTTTGTTTGTATGATCGGTGGTAATTACAGCTGTCTTATTACTACTCTCATTGCCTGTTCTGGCTGGGGCTATCACCATATTGTTAACTGACCGAAATTTGAATACTTCATTCTTCGACCCAGCGGGTGGAGGTGATCC…
OTU_268	COI	26923	20	Arthropoda	Insecta	Diptera	Chironomidae	Dicrotendipes		Dicrotendipes	100	Published	CCGAATAAATAATATAAGTTTTTGACTTTTACCCCCCTCTCTTACTCTTCTTCTTTCTAGATCAATTGTAGAAAACGGAGCAGGAACAGGATGAACAGTTTATCCTCCTTTATCAGCAGCTATTGCCCATAGAGGGGCTTCTGTCGATCTAGCAATTTTTTCTCTCCATTTAGCGGGAGTTTCATCAATTTTAGGATCTGTAAATTTTATTACAACAGTTATTAATATACGAGCTAATGGAATTACTTTAGATCGAATACCTTTATTTGTATGATCAGTAGTAATTACCACTGTTCTCCTTCTTCTTTCTTTACCAGTTTTAGCCGGAGCAATTACTATACTATTAACTGACCGAAATCTTAATACATCCTTCTTTGATCCCGCGGGAGGGGGAGACCC…
OTU_269	COI	9503	7	Annelida	Clitellata	Enchytraeida	Enchytraeidae	Achaeta	eiseni CEB	Achaeta eiseni CEB	100	Early-Release	ACGTCTAAACAACCTAAGATTCTGACTCCTACCATCTTCCTTAACACTCCTCCTATCATCAACCATATTAGAAAAAGGAACAGGAACAGGATGAACAATCTACCCACCACTAGCAAGAAACATTGCTCATGCTGGCCCAGCTGTAGATATAACCATTTTCTCATTACACTTAGCCGGAGCATCTTCAATTCTTAGTGCAATAAATTTTATTACTACTACAATTAATATACGATGAAAAGGAATAACTATAAATCGAATTCCACTATTCGCATGAGCAATAACTATTACAGCAATACTTCTACTTTTAGCTCTTCCTGTCCTAGCTGGTGCAATTACTATATTACTAACAGATCGAAACCTCAATACCTCATTTTTTGACCCAGCAGGAGGGGGAGACCC…
OTU_270	COI	51806	25	Arthropoda	Insecta	Diptera	Chironomidae	Polypedilum		Polypedilum	99.72	Published	ACGAATAAATAATATAAGATTTTGACTTTTACCTCCTTCTTTAACCCTTCTTCTTTCTAGTTCAATTGTAGAAAATGGGGCCGGAACAGGTTGAACTGTTTACCCTCCTCTTTCAGCAAGTATTGCCCATAGAGGAGCTTCTGTTGATTTAGCTATTTTTTCATTACATCTAGCAGGTGTTTCTTCAATTTTAGGTTCAGTAAATTTTATTACTACTGTAATTAACATGCGATCAAAAGGAATTACTTTAGATCGAATACCTTTATTTGTGTGATCAATTGTAATTACAACAGTTTTATTACTTTTATCTTTACCTGTTCTTGCTGGAGCAATTACTATATTATTAACAGATCGAAATTTAAATACATCTTTTTTTGACCCTGCGGGTGGGGGAGACCC…
OTU_271	COI	105928	100	Arthropoda	Insecta	Diptera	Chironomidae				99.49	Private	TCGAATAAATAATATAAGTTTTTGACTTCTTCCCCCTTCTTTAACACTTTTACTTTCAAGCTCAATTGTAGAAAATGGGGCGGGAACAGGATGAACAGTTTATCCTCCCCTATCTGCCGCTATTGCTCATAGAGGGGCTTCGGTAGATTTAGCTATTTTTTCTCTACACTTAGCTGGGGTTTCTTCAATTTTAGGATCTGTAAATTTTATTACTACAGTAATTAATATGCGAGCTAATGGAATTACCCTTGATCGAATACCTTTATTTGTTTGATCTGTTGTAATTACTACAGTACTACTATTATTATCTCTCCCTGTTTTAGCTGGAGCTATTACTATACTTTTAACTGACCGAAATTTAAATACTTCTTTTTTCGATCCGGCGGGAGGAGGGGATCC…
OTU_272	COI	12397	49	Arthropoda	Insecta	Odonata	Aeshnidae	Boyeria		Boyeria	96.4	Published	ACGTTTAAACAATATGAGATTTTGATTATTACCACCATCACTAACATTATTATTAGCAGGAAGTATGGTTGAAAGAGGAGCAGGAACAGGATGAACAGTATATCCTCCTTTAGCGGGAGTTATTGCACATGCTGGAGCATCTGTAGACTTAACTATTTTCTCTCTTCATTTGGCTGGAATTTCTTCAATTTTAGGTGCAATTAATTTTATTACTACAACTATCAATATAAAATCTCCTGGGATAAAAATAGATCAAATACCTTTATTTGTATGAGCAGTAGTTATTACAGCTGTACTTTTATTACTTTCATTACCAGTTCTAGCAGGAGCAATTACGATATTATTAACAGATCGAAATATTAATACTTCTTTTTTTGATCCTGCAGGCGGAGGAGATCC…
OTU_273	COI	16006	20	Annelida	Clitellata	Haplotaxida	Naididae				100	Published	ACGACTAAACAATTTAAGATTTTGATTAATGCCACCATCTCTAATCCTTCTAGTATCCTCTGCAGCAGTTGAAAAAGGCGCCGGAACAGGATGAACTGTCTACCCTCCTCTAGCTAGAAACCTAGCACATTCTGGACCATCCGTAGATCTTGCAATTTTCTCTCTTCACTTAGCGGGGGTAGCATCTATTCTAGGTGCAATTAACTTCATTACCACAATAATTAATATACGCTGAAAAGGTATACGTCTAGAACGAATTCCATTATTTGTCTGATCTGTAATTATTACAGTTATTCTTCTTCTCCTTACATTACCAGTTCTAGCAGGAGCAATTACCATGCTCCTAACAGACCGAAATCTAAACACTTCATTCTTTGACCCTGCCGGGGGTGGAGACCC…
OTU_274	COI	207003	62	Arthropoda	Insecta	Odonata	Aeshnidae	Boyeria	vinosa	Boyeria vinosa	99.52	Published	ACGTTTAAACAATATGAGATTTTGATTATTACCACCATCACTAACATTATTATTAGCAGGAAGTATAGTTGAAAGAGGAGCAGGAACAGGATGAACAGTATACCCACCTTTAGCGGGTGCTATTGCACATGCAGGAGCATCTGTTGATTTAACTATTTTCTCGCTTCATTTGGCAGGAATTTCATCAATTTTAGGTGCAATTAATTTTATTACTACAACCATCAATATAAAATTTCCTGGTATGAAAATAGATCAAATACCTTTATTTGTATGAGCAGTAGTAATTACAGCTGTACTTTTATTACTTTCATTACCAGTTCTAGCAGGAGCAATTACAATATTATTAACAGATCGGAATATTAACACTTCTTTTTTTGATCCTGCAGGTGGAGGAGATCC…
OTU_275	COI	19697	4	Annelida	Clitellata	Haplotaxida	Lumbricidae	Aporrectodea	limicola	Aporrectodea limicola	100	Early-Release	GCGACTTAATAACATAAGATTCTGACTTCTACCCCCCTCACTAATTCTACTAGTATCTTCAGCCGCTGTAGAAAAGGGCGCTGGTACAGGATGAACTGTATACCCCCCCCTATCAAGAAATTTAGCCCATGCAGGGCCATCAGTAGACCTAGCAATTTTTTCCCTTCATTTAGCGGGGGCATCATCCATCCTAGGTGCTATTAATTTTATTACTACAGTTATTAATATACGATGAAATGGCCTTCGGTTAGAACGAATCCCCCTATTTGTCTGAGCGGTAGTCATTACAGTAGTTCTGCTTCTTCTATCACTTCCAGTACTTGCAGGAGCAATTACAATACTCCTTACAGATCGTAATCTAAATACTTCCTTCTTCGATCCTGCGGGAGGCGGTGATCC…
OTU_276	COI	18329	12	Annelida	Clitellata	Haplotaxida	Naididae	Limnodrilus	hoffmeisteri	Limnodrilus hoffmeisteri	99.04	Published	ACGTCTAAATAACCTAAGATTCTGACTAATACCTCCATCACTCATTCTATTAGTTTCATCGGCCGCAGTCGAAAAAGGGGCAGGGACAGGATGAACTGTATACCCCCCTCTAGCCAGAAATCTGGCGCATTCTGGGCCATCTGTAGATCTAGCAATCTTCTCTCTTCACTTAGCCGGGGCTGCATCAATTCTAGGTGCTATCAACTTCATTACTACAATAATTAATATACGATGAAAGGGAATGCGACTAGAACGCATTCCTCTATTTGTATGATCAGTAATCATTACAGTTGTCCTCCTTCTTCTTACATTACCAGTTTTAGCAGGGGCAATTACCATACTTTTAACAGACCGAAACTTAAACACCTCATTCTTCGATCCTGCTGGAGGGGGGGACCC…
OTU_277	COI	29006	57	Arthropoda	Insecta	Diptera	Chironomidae	Thienemannimyia		Thienemannimyia	99.52	Private	TCGAATAAATAATATGAGATTTTGAATATTACCCCCTTCTTTAACTTTACTTTTATCTAGCTCAATTGTAGAAAACGGGGCAGGAACAGGATGAACTGTATACCCTCCTCTTTCTTCTGGAATTGCCCATGCAGGAGCTTCTGTAGATTTAGCTATTTTTTCCCTTCATTTAGCGGGGATTTCTTCAATTCTAGGAGCAGTAAATTTTATTACAACAGTAATCAATATACGATCTAGAGGAATTACCTTAGACCGAATACCTTTATTTGTTTGATCTGTTGTAATTACTGCAGTATTATTATTATTATCTTTACCAGTATTAGCTGGAGCAATTACTATATTATTAACAGATCGAAATTTAAATACATCTTTTTTTGACCCTGCTGGAGGAGGAGACCC…
OTU_278	COI	33176	57	Arthropoda	Insecta	Diptera	Chironomidae	Parametriocnemus		Parametriocnemus	100	Published	TCGAATAAATAATATAAGATTTTGATTACTACCTCCTTCTTTAACTTTATTATTATCTAGATCTATTGTTGAAAACGGGGCCGGAACAGGTTGAACTGTATACCCTCCTTTATCATCAGGGATTGCTCATGCTGGAGGATCTGTAGATTTAGCTATTTTTTCATTACATCTAGCTGGTATTTCTTCTATTTTAGGAGCTGTAAATTTTATTACAACAGTTATTAATATACGATCAAATGGAATTACTTTAGATCGAATACCTTTATTTGTTTGATCAGTAGTGATTACTGCTGTTCTTTTATTACTTTCTCTTCCTGTTTTAGCAGGAGCTATTACAATACTTTTAACAGATCGAAATTTAAATACTTCTTTCTTTGATCCTGCAGGAGGAGGTGATCC…
OTU_279	COI	9692	46	Proteobacteria	Alphaproteobacteria	Rickettsiales	Rickettsiaceae	Wolbachia	endosymbiont	Wolbachia endosymbiont	98.32	Published	TCGTATGAATAATTTAAGTTTTTGGTTGTTAGTTTCATCTTTTATTTTGCTTATCCTCTCGGTATTTGCTGGCGAAGGTCCTGGAACAGGATGGACTTTATACCCACCTTTGTCGCAAATTATGTCCCACCCAAGTGCAGGAGTCGATCTTGCTATACTTGCACTTCATGTTGCTGGTATGTCATCAATTGTTGGGGCGATCAACTTTATAGTTACCATATTCAATATGCGTGCAAAAGGTATGTCACTCACTAAGATACCACTATTTGTTTGGTCTATTTTACTCACGTCATTTATGTTAATTGTTGCCTTACCGGTACTTGCTGGTGCTATAACTATGCTGCTCACTGATCGTAATATAGGTACCTCCTTTTTTGATCCTGCTGGTGGTGGTGATCC…
OTU_280	COI	14157	9	Arthropoda	Insecta	Diptera	Chironomidae	Chironomus	bifurcatus	Chironomus bifurcatus	100	Published	ACGAATAAATAATATAAGTTTTTGACTTCTTCCACCTTCTCTTACACTTTTACTTTCTAGTTCATTTGTAGAAAATGGAGCAGGAACAGGTTGAACTGTGTATCCCCCTCTTTCTGCAGCTATTGCCCACAGTGGGGCTTCTGTTGATCTAGCTATTTTTTCACTCCATCTAGCTGGTGTTTCTTCTATTTTAGGATCTGTAAATTTTATTACCACAGTAATTAATATACGAGCTAATGGAATTACTTTAGACCGAATACCTTTATTTGTTTGATCAGTTGTTATTACAACAGTTCTTTTACTTTTATCATTACCTGTATTAGCAGGAGCAATTACAATACTTTTAACTGATCGAAATTTAAATACATCATTTTTCGATCCAGCCGGAGGAGGTGATCC…
OTU_281	COI	32804	49	Arthropoda	Insecta	Diptera	Chironomidae	Cricotopus		Cricotopus	100	Published	TCGAATAAATAATATAAGTTTTTGATTATTACCTCCTTCACTAACATTATTATTATCAAGTTCAATTGTGGAAAACGGAGCTGGGACAGGTTGAACTGTTTATCCTCCACTATCTTCTGGAATTGCTCATGCTGGAGCTTCTGTTGATTTAGCAATTTTTTCTTTACACTTAGCAGGAATTTCTTCTATTTTAGGAGCTGTAAATTTTATTACTACAGTAATTAATATACGATCAGAAGGAATTACTCTTGATCGAATACCATTATTTGTTTGATCAGTTGTAATTACTGCTGTGTTATTACTTTTATCTTTACCAGTATTAGCTGGAGCTATTACTATATTATTAACTGATCGAAATTTAAATACTTCATTCTTTGATCCTGCTGGAGGAGGAGACCC…
OTU_282	COI	23930	17	Arthropoda	Insecta	Trichoptera	Psychomyiidae	Psychomyia	flavida	Psychomyia flavida	99.76	Published	TCGAATAAATAACCTGAGATTTTGATTTTTACCTCCCTCAATTTTTTTTTTAATTTCTGCCATATTCATAGATAATAGAGCAGGAACTGGGTGAACAGTATACCCACCTCTTTCAAATAATATATTTCACTCAGGAAAAGCTGTTGATATTTCAATTTTTTCTCTTCACTTAGCAGGAATCTCATCAATTTTAGGAGCTATTAACTTTATTACAACTATCATTAATATAAAACTCAAACAAATTACATTTGACATTTTACCCCTTTTTGTTTGATCAATTGGAATTACAGCATTATTATTACTTTTATCTTTACCAGTACTAGCAGGAGCTATTACTATATTACTTACAGACCGTAATTTAAATACCTCATTCTTTGACCCAGCAGGAGGAGGAGATCC…
OTU_283	COI	9443	8	Arthropoda	Insecta	Ephemeroptera	Baetidae	Baetis	phoebus	Baetis phoebus	100	Published	ACGTATAAATAATATAAGATTTTGACTTTTACCCCCTTCTCTAACTCTTTTAGTATCTAGTAGTGTAGTAGATGTTGGTGCTGGGACAGGATGAACTGTCTACCCTCCCCTGGCTGCTAATATCGCTCATGGGGGTTCTTCCGTTGACTTTGCCATTTTTTCTTTACATCTGGCCGGTGTATCTTCAATTTTAGGCGCTGTTAATTTTATTACTACTGTTGTAAATATGCGTAGCCCAGGGATGACCTTAGACCGGATGCCACTGTTTGTTTGGTCAGTTGTCATCACAGCTATTTTATTACTTCTATCCCTACCTGTTCTTGCCGGTGCAATTACAATATTGCTTACAGATCGAAATTTAAATACTTCATTCTTTGATCCCGCAGGAGGTGGTGATCC…
OTU_284	COI	11646	45	Arthropoda	Insecta	Odonata	Calopterygidae				92.53	Published	ACGACTTAATAATATGATATTTTGATTACTACCCCCTGCCCTAACTCTTCTCCTAGCAAGAAGATTAGTAGAAAGAGTGGCAGGAACCGGATGGACTGTGTATCCACCACTGGCTGGGGTGATTGGTCATGCGGGGGGATCCGTTGACCTAACAATTTTCCCTCTACACTTAGCCGGTGTATCATCGATTTTGGGCGCAATTAACTTCATTACAACAACAATTAACATGAAGGCCCCAGGAATAAAATTAGATCAGATACCATTACTAGTATGAGCAGTAGTGATTACTGCAGTCCTGTTACTACTGTCATTACCAGTACTCGCGGGTGCTATTACTATATTACTGACTGACCGTAATATAAACACCTCATTTTTTGACCCTGCAGGGGGAGGAGACCC…
OTU_285	COI	11922	12	Arthropoda	Insecta	Hemiptera	Corixidae	Palmacorixa	gillettei	Palmacorixa gillettei	99.28	Published	ACGAATAAATAATATAAGTTTTTGACTTCTTCCCCCATCACTAACTCTTTTATTATCAAGTAGATTTGTAAATTCAGGGGCAGGAACAGGATGGACAGTATACCCACCCCTTTCAAGAAACTTGACACACAGAGGGGCATCTGTGGATTTAGCAATTTTTTCTTTACATTTAGCAGGGGTCTCATCAATTTTAGGGGCTATTAACTTCATCTCGACTATTATAAATATACGAGTAATAGGAATAACTCCTGAACGAATTCCATTATTTGTGTGGTCAGTAGGAATCACTGCCTTACTTTTATTATTATCATTACCAGTGTTGGCCGGAGCTATCACAATACTACTAACAGACCGAAATTTTAATACATCATTTTTCGACCCTGCGGGGGGGGGAGACCC…
OTU_286	COI	28071	33	Arthropoda	Insecta	Diptera	Chironomidae				98.32	Published	TCGAATAAATAATATAAGTTTTTGACTTTTACCCCCATCTTTATCTCTTTTACTTTCTAGTTCAATTGTAGAAAATGGGGCAGGAACAGGATGAACTGTTTATCCCCCCCTATCTTCAAATATTGCTCATAGCGGAGCTTCAGTAGATTTAGCTATTTTTTCTTTGCATCTTGCCGGTATTTCCTCGATTCTAGGATCTGTAAATTTTATTACAACAGCAATTAATATACGAGCAAATGGAATTACTTTAGATCGAATACCATTATTTGTTTGATCTGTAATTATCACAACAATTTTACTTCTTTTATCTCTTCCAGTATTAGCAGGTGCTATTACAATACTTTTAACTGACCGAAATTTAAATACTTCTTTTTTTGACCCAGCGGGGGGAGGGGACCC…
OTU_287	COI	28898	50	Arthropoda	Insecta	Diptera	Chironomidae	Parakiefferiella		Parakiefferiella	100	Published	CGAATAAACAATATGAGATTTTGACTTTTACCCCCTTCTTTAACATTATTATTATCTAGCTCAATTGTAGAAAATGGGGCAGGTACTGGTTGAACTGTTTATCCTCCTCTTTCTTCAGGAATTGCTCATGCCGGAGCATCTGTTGATTTAGCAATTTTTTCATTACACTTAGCAGGTATTTCTTCAATTTTAGGAGCTGTAAATTTTATTACAACGGTAATTAATATACGATCTAGAGGAATTACATTAGATCGAATGCCTTTATTTGTTTGATCAGTAGTAATTACGGCAATTTTACTTCTTTTATCTCTACCTGTTTTAGCTGGGGCTATTACAATATTATTAACAGACCGAAATTTAAACACTTCCTTTTTTGATCCTGCCGGTGGGGGAGACCCA…
OTU_288	COI	7827	4	Annelida	Clitellata	Haplotaxida	Lumbricidae	Eiseniella	tetraedra	Eiseniella tetraedra	100	Published	ACGTTTAAACAACATAAGATTTTGACTTTTACCTCCTTCTTTAATTCTACTAGTATCTTCCGCAGCCGTAGAAAAGGGGGCCGGGACAGGGTGAACTGTTTATCCGCCCTTAGCAAGAAACTTGGCCCATGCAGGACCATCAGTAGATCTAGCTATTTTCTCCTTACACTTAGCAGGAGCTTCATCTATTTTAGGTGCCATCAACTTTATTACTACAGTCATTAATATGCGATGAAGGGGCTTACGATTAGAACGAATTCCCCTTTTCGTGTGAGCTGTACTGATTACAGTAATTCTTCTATTATTATCGTTGCCCGTGCTAGCAGGAGCAATTACCATACTATTAACCGACCGAAATCTCAATACATCATTCTTTGACCCGGCTGGTGGTGGTGACCC…
OTU_289	COI	15095	22	Arthropoda	Insecta	Trichoptera	Psychomyiidae	Lype	diversa	Lype diversa	100	Published	TCGAATGAATAATCTTAGATTTTGATTCTTGCCTCCCTCACTTTTCTTCTTAATTTCTAGAATATTTATAGATAACAGAGCCGGAACAGGATGAACTGTTTACCCCCCTCTATCAAATTCAATGTTCCATATAGGAAAAGCCATTGACATTTCAATTTTCTCTTTACACTTAGCAGGAATCTCATCAATTCTAGGGGCTATTAATTTCATTACTACTATTATTAATATAAAATTAAATACTGTTTCTTTTGAGATCATTCCTCTTTTTGTTTGATCAATCGGAATTACAGCTCTTCTTCTTCTTCTCTCCCTCCCTGTTCTTGCAGGAGCAATTACTATACTTCTAACAGATCGCAACCTAAACACTTCCTTTTTTGATCCTGCAGGAGGGGGGGATCC…
OTU_290	COI	10490	5	Arthropoda	Insecta	Diptera	Chironomidae				100	Private	TCGAATAAATAATATAAGTTTTTGAATACTACCTCCTTCATTAACCCTTCTTTTATCAAGTTCAATTGTAGAAAATGGAGCTGGGACAGGATGAACTGTATACCCCCCATTATCTTCTGGTATTGCTCATGCTGGTGCTTCAGTAGACTTAGCAATTTTTTCTTTACATTTAGCAGGAATTTCATCAATTTTAGGAGCTGTAAATTTTATTACAACAGTTATTAATATACGATCTAGAGGGATTACTTTAGATCGAATACCTTTATTTGTGTGATCAGTAGTTATTACAGCTGTTTTACTTTTATTATCTTTACCTGTATTAGCAGGAGCTATTACAATACTTTTAACAGACCGAAATTTAAATACATCTTTTTTTGATCCTGCAGGAGGAGGAGACCC…
OTU_291	COI	10132	4	Arthropoda	Insecta	Diptera	Chironomidae				97.12	Private	ACGAATAAATAATATAAGTTTTTGACTTTTACCCCCTTCTCTTACTCTTTTACTTTCAAGCTCAATTGTAGAAAATGGAGCAGGAACTGGATGAACAGTTTATCCTCCCCTTTCTTCTGCTATCGCTCACAGAGGAGCTTCTGTAGATTTAGCTATTTTTTCTCTACATTTAGCAGGAGTTTCTTCTATTTTAGGGTCTGTAAATTTTATTACTACTGTAATTAATATACGAGCAAACGGAATTACTCTAGACCGAATACCTTTATTTGTTTGATCAGTTGTAATTACTACTGTTCTTTTACTTTTATCTTTACCAGTATTAGCGGGGGCAATTACAATATTATTAACTGACCGTAATTTAAATACATCTTTTTTTGATCCAGCAGGAGGAGGAGACCC…
OTU_292	COI	22335	45	Arthropoda	Insecta	Diptera	Chironomidae	Tanytarsus	guerlus	Tanytarsus guerlus	100	Published	TCGAATAAATAATATAAGATTTTGACTTTTACCCCCCTCTCTTACTCTTCTTCTTTCAAGTTCAATTGTAGAAAATGGAGCAGGAACAGGATGAACTGTTTATCCCCCTCTTTCAGCTAGAATTGCTCATAGAGGAGCATCTGTAGATTTAGCAATTTTTTCTCTTCATTTAGCAGGTATTTCCTCTATTTTAGGATCAGTAAACTTTATTACAACAGCAATTAATATACGAGCAAATGGAATTACTTTAGATCGAATACCTTTATTTGTATGATCTGTAGTTATTACAACTATTCTTTTACTTTTATCTTTACCTGTCTTAGCAGGAGCAATTACTATACTTTTAACAGATCGAAATCTAAATACATCTTTTTTTGATCCAGCAGGAGGGGGAGACCC…
OTU_293	COI	13619	50	Arthropoda	Insecta	Odonata	Aeshnidae				94.89	Published	ACGTTTAAACAACATGAGATTTTGATTGTTACCCCCATCACTAACATTATTAGCAGGAAGTATGGTTGAAAGAGGAGCAGGAACAGGATGAATGGTATATCCTCCTTTAGCGGGAGCTATTGCACATGCTGGGGCATCTGTAGATTTAACTATTTTCTCTCTTCATTTAGCTGGAATTTCTTCGATTTTAGGTGCAATTAATTTTATTACTACAACCATCAATATAAAATCTCCTGGAATAAAAATAGATCAAATACCTTTATTTGTATGAGCAGTAGTTATTACAGCTGTACTTTTATTACTTTCATTACCAGTTTTAGCAGGAGCAATTACGATGTTATTAACAGATCGAAATATTAACACTTCTTTTTTTGATCCTGCAGGTGGAGGAGATCCTAT…
OTU_294	COI	9070	4	Arthropoda	Insecta	Diptera	Chironomidae	Tanytarsus		Tanytarsus	99.04	Published	TCGAATAAATAATATAAGTTTTTGACTTCTACCCCCTTCTCTAACCCTTCTTCTTTCAAGTTCTATCATTGAAAACGGGGCAGGAACCGGCTGAACAGTTTATCCCCCTCTATCTGCAAGAATTGCCCATAGAGGAGCTTCAGTAGATTTAGCTATTTTCTCCCTACATTTAGCGGGGATTTCCTCAATTTTAGGGTCAGTAAACTTTATTACTACTGCCATTAATATACGTGCTAATGGTATTACATTAGACCGCATACCTCTTTTTGTTTGATCTGTTGTAATTACTACCATTCTTCTTCTTCTTTCTTTACCCGTATTAGCAGGAGCAATTACTATACTTTTAACAGATCGAAACTTAAATACATCTTTTTTTGATCCTGCAGGAGGAGGAGATCC…
OTU_295	COI	22862	11	Arthropoda	Insecta						100	Private	CCGAATAAATAATATGAGCTTCTGACTTCTTCCACCGGCTCTTACACTACTACTGGCTAGAAGCATAGTAGAAAGAGGAGCTGGTACAGGTTGGACCGTCTACCCTCCCTTATCTGCAGGGATTGCACATGCCGGAGCATCAGTAGACTTGGCAATCTTTTCTCTTCACTTGGCCGGGGTCTCTTCTATTCTAGGGGCAGTAAATTTTATTACAACAACGATTAACATGCGTTCCACAGGAATAACTATGGATCGTATTCCTTTATTCGTCTGATCTGTCCTAATTACTGCTATCCTCCTTCTACTTTCATTACCTGTATTGGCAGGGGCTATTACAATACTTTTAACTGATCGTAATCTTAATACTTCTTTCTTCGACCCAGCAGGAGGTGGAGATCC…
OTU_296	COI	8893	8	Arthropoda	Insecta	Diptera	Limoniidae				95.44	Published	TCGAATGAATAATATGAGTTTTTGACTTTTACCCCCATCATTAACTCTTTTACTTGCAAGTAGCTTAGTAGAAAATGGAGCTGGTACAGGATGAACAGTATACCCACCTTTATCGGCCGGAATTGCTCACGCTGGAGCTTCTGTTGATCTTGCTATTTTTTCTTTACATTTAGCCGGAATTTCTTCAATTTTAGGCGCTGTAAATTTTATTACTACTGTAATTAATATACGATCTACAGGAATTACTTTTGATCGAATACCACTATTTGTTTGAGCCGTAGTTATTACTGCAGTTTTATTATTACTATCACTTCCTGTTTTAGCCGGAGCTATTACTATATTATTAACAGATCGAAATTTAAATACATCTTTTTTTGACCCCGCCGGAGGGGGAGATCC…
OTU_297	COI	18445	11	Annelida	Clitellata	Haplotaxida	Naididae	Tubifex	tubifex	Tubifex tubifex	99.76	Published	CCGACTAAATAACCTAAGATTTTGACTATTACCTCCATCCCTAATCTTACTTGTATCATCTGCTGCAGTAGAAAAAGGGGCAGGAACAGGTTGAACTGTATACCCTCCCCTAGCTAGAAATCTAGCACATTCCGGACCCTCCGTAGACCTGGCTATCTTCTCACTACATTTAGCTGGTGTAGCATCAATTCTAGGAGCCATTAATTTCATTACCACAATAATCAATATACGCTGAAAAGGTATACGCCTAGAACGTATTCCTTTATTCGTATGATCAGTTATTATTACTGTAATCCTTCTATTACTCACACTCCCAGTACTAGCCGGTGCTATTACTATACTTCTTACAGACCGAAATCTAAACACCTCATTCTTCGACCCTGCTGGTGGTGGGGACCC…
OTU_298	COI	8138	29	Arthropoda	Insecta	Diptera	Chironomidae				100	Published	TCGAATAAATAATATAAGGTTTTGACTTCTTCCTCCTTCTCTTACTTTACTTTTATCTAGATCAATTGTAGAAACCGGAGCAGGTACTGGATGAACTGTATACCCTCCCCTATCTTCAGGAATTGCTCATGCAGGAGCTTCTGTTGATCTTGCTATTTTTTCTCTTCATTTAGCAGGAATTTCATCTATTTTAGGAGCAGTAAATTTTATTACTACTGTAATTAATATACGGTCAGAAGGACTTACTTTAGATCGAATACCATTATTTGTGTGATCTGTAATAATTACAGCAATTTTATTATTGCTATCATTACCAGTATTAGCAGGTGCTATTACTATATTATTAACTGATCGAAACTTAAACACTTCTTTTTTTGATCCTGCTGGTGGTGGAGACCC…
OTU_299	COI	10836	17	Arthropoda	Insecta	Diptera	Empididae	Hemerodromia		Hemerodromia	100	Published	TCGAATAAATAATATAAGTTTTTGAATATTACCCCCTTCTTTAACATTATTATTAGTTAGTAGATTAGTAGAAAACGGAGCAGGAACAGGATGAACTGTTTATCCTCCACTATCTTCTAATTTAGCCCATGCAGGAGCTTCTGTAGATTTAGCTATTTTTTCCTTACACTTAGCAGGAATTTCTTCAATTTTAGGAGCTGTAAATTTTATTACAACTATTATTAATATACGATCAACAGGAATTTCATTTGATCGAATACCATTATTTGTTTGATCTGTATTAATTACAGCTATTTTATTATTATTATCTTTACCTGTTTTAGCAGGAGCTATTACTATACTTTTAACAGATCGAAACATTAATACTTCATTTTTTGATCCTGCAGGAGGAGGAGACCC…
OTU_300	COI	13565	8	Arthropoda	Insecta	Diptera	Limoniidae	Antocha		Antocha	95.68	Published	TCGAATAAATAATATAAGATTTTGAATACTTCCCCCTTCTCTTACTCTTTTACTGGCAAGTAGTATAGTGGAAAATGGAGCTGGAACAGGATGAACAGTTTATCCGCCTCTTTCTTCTGGAATTGCCCATACAGGAGCTTCTGTTGATTTAGCTATTTTTTCTCTTCATCTTGCAGGAATCTCTTCAATTTTAGGAGCAGTAAACTTTATTACAACTGTAATTAATATACGATCAGCAGGAATTACTTTTGATCGAATACCTTTATTTGTATGATCTGTAGTAATTACAGCTGTTTTACTTTTATTATCTTTACCTGTATTAGCCGGAGCTATTACAATACTTTTAACAGATCGAAATTTAAATACTTCTTTCTTTGACCCCGCCGGAGGGGGAGACCC…
OTU_301	COI	24778	44	Arthropoda	Insecta	Diptera	Chironomidae	Polypedilum	convictum	Polypedilum convictum	100	Published	CCGAATAAATAATATAAGTTTTTGACTTTTACCCCCTTCTTTAACTCTTCTTCTTTCTAGCTCAATTGTAGAAAATGGGGCAGGTACTGGATGAACAGTATATCCCCCGCTTTCAGCTAGTATTGCTCATAGAGGAGCTTCAGTTGATTTAGCAATTTTTTCACTTCATTTAGCAGGAGTATCTTCAATTTTAGGATCAGTAAATTTTATTACTACAGTTATTAACATACGTTCAAATGGAATTACTTTAGACCGAATACCCCTATTTGTATGATCAATTGTAATTACAACCGTATTACTTTTATTATCTTTACCAGTATTAGCAGGGGCTATTACTATACTATTAACTGATCGAAATTTAAATACTTCTTTCTTTGACCCAGCAGGAGGAGGAGATCC…
OTU_302	COI	10017	5	Arthropoda	Insecta	Diptera	Simuliidae	Simulium		Simulium	100	Published	TCGAATAAATAATATAAGTTTTTGATTATTACCCCCTTCTCTTACTCTACTATTAGCCAGTAGTATAGTTGAAGCAGGAGCAGGAACGGGATGAACAGTTTACCCTCCACTCTCATCAGGTATTGCCCATGCTGGCGCATCAGTAGATTTAGCTATTTTTTCTCTTCACCTTGCAGGAATTTCTTCAATTTTAGGAGCTGTAAATTTTATTACAACAATTATTAATATACGATCTAATGGAATCACATTTGACCGAATACCTTTATTTGTTTGATCAGTAGTAATTACAGCAGTATTACTTCTTCTATCACTCCCAGTATTGGCTGGAGCTATTACTATGTTATTAACAGACCGAAATTTAAATACTTCTTTCTTTGACCCAGCTGGAGGAGGAGACCC…
OTU_303	COI	37302	11	Arthropoda	Insecta	Trichoptera	Philopotamidae	Dolophilodes	distinctus	Dolophilodes distinctus	99.76	Published	CCGAATAAATAATATAAGATTCTGATTTTTACCCCCCTCACTCTTCTTTTTAATTTTTGGCATACTAATAGATAACGGAGCGGGAACAGGATGAACGGTATATCCCCCCCTGTCGGCCAATATTTCCCACATAGGAAAATCAGTAGATTTAACAATTTTCTCCCTTCATTTAGCTGGCATTTCATCTATTTTAGGGGCTATTAATTTTATCACCACAATTATTAATATACGTTCTAATTATATAACCTTTGATCGAATACCCCTTTTTGTTTGATCTGTGGGAATCACTGCAATTCTTTTACTTCTATCTTTACCAGTATTGGCTGGAGCTATTACTATACTTTTAACTGATCGAAACTTAAATACTTCATTTTTCGACCCAGCTGGAGGGGGGGATCC…
OTU_304	COI	8943	5	Arthropoda	Insecta	Diptera					89.45	Early-Release	TCGAATAAATAATATGAGATTTTGACTTTTACCCCCTTCTTTAACACTATTGCTTGCGAGTAGTTTAGTTGAAAACGGGGCAGGAACAGGATGAACAGTTTATCCTCCTTTATCTGCAGGAATTGCCCATGCAGGGGCTTCTGTAGATTTAGCTATTTTTTCATTACATTTAGCGGGAGTTTCTTCAATTTTAGGGGCTGTAAATTTTATTACTACTGTTATTAATATACGATCTACAGGAATTACCTTTGATCGAATACCATTATTTGTATGGGCAGTAGTAATTACAGCAGTATTACTTTTACTATCTTTGCCAGTTTTAGCAGGAGCAATTACAATACTATTAACAGATCGAAATTTTAATACATCATTTTTTGACCCGGCTGGAGGGGGAGACCC…
OTU_305	COI	9307	8	Arthropoda	Insecta	Diptera	Chironomidae	Orthocladius	dorenus	Orthocladius dorenus	100	Published	TCGAATAAATAATATAAGTTTTTGATTATTACCCCCTTCATTAACTTTATTATTGTCTAGCTCTATTGTAGAAAATGGGGCTGGTACAGGTTGAACTGTTTATCCTCCTCTGTCTTCAGGTATTGCTCATGCTGGAGCTTCTGTTGATTTAGCAATTTTTTCTCTTCATTTAGCAGGAATTTCTTCTATTCTTGGAGCTGTAAATTTTATTACAACAGTAATTAATATACGTTCTAATGGAATTACATTAGATCGAATACCTTTATTTGTGTGATCAGTTATTATTACTGCTGTTCTTTTATTACTTTCTTTACCCGTATTAGCCGGAGCTATTACAATATTATTAACAGATCGAAACTTAAATACTTCATTTTTTGACCCTGCTGGAGGGGGGGACCC…
OTU_306	COI	21361	32	Arthropoda	Insecta	Diptera	Chironomidae	Cladotanytarsus		Cladotanytarsus	100	Published	TCGAATAAATAATATAAGCTTTTGACTTTTACCCCCATCTCTCTCTCTTCTTCTTTCTAGTTCAATTGTAGAAAATGGTGCAGGAACAGGTTGAACAGTTTATCCCCCTTTATCTTCTAATATTGCCCATAGTGGTGCCTCTGTAGATTTGGCAATCTTCTCCCTTCATTTAGCAGGAATCTCTTCAATTCTAGGCTCGGTAAATTTTATTACTACAGCTATTAATATACGAAGAAACGGTATTACCTTAGACCGAATGCCCCTATTTGTTTGATCTGTCGTTATTACAACAATTTTATTACTTTTATCTCTCCCCGTCTTAGCAGGGGCAATTACAATACTTTTAACTGATCGAAACCTAAATACCTCTTTTTTTGATCCTGCTGGAGGGGGAGATCC…
OTU_307	COI	12494	5	Arthropoda	Insecta	Ephemeroptera	Ephemerellidae	Ephemerella	needhami	Ephemerella needhami	100	Published	CCGAATAAACAATATAAGTTTTTGACTACTTCCTCCGGCTTTAACTTTGTTACTCGCTAGCAGCATAGTGGAAAGAGGGGCAGGAACTGGGTGAACTGTATACCCCCCTCTAGCGTCAGGAATTGCTCATGCTGGAGGTTCTGTAGATCTCGCAATTTTTTCTTTACACCTTGCTGGAGTTTCCTCCATCTTGGGTGCTGTAAATTTTATTACTACCACAATTAATATACGGGCTAGAGGAATAACTATAGATCGTATTCCGTTATTTGTTTGATCTGTTTTAATTACTGCAATTCTTTTATTACTATCTTTACCAGTTTTAGCTGGGGCTATTACTATACTTTTAACTGACCGTAACCTAAATACATCTTTCTTTGACCCTGCCGGAGGAGGGGATCC…
OTU_308	COI	7650	1	Annelida	Clitellata	Haplotaxida	Lumbricidae	Dendrobaena	octaedra	Dendrobaena octaedra	100	Published	TCGACTAAATAATATAAGGTTTTGACTATTACCCCCATCCCTAATTCTTCTTGTATCCTCCGCAGCTGTAGAGAAGGGAGCGGGAACGGGTTGAACAGTATACCCACCTCTTGCAAGAAACTTGGCTCATGCTGGGCCATCAGTAGACTTAGCTATTTTCTCCCTTCACTTAGCTGGAGCCTCTTCAATTTTAGGTGCAATTAATTTTATTACTACAGTTATCAATATACGATGATCGGGACTACGACTAGAGCGAATTCCCCTATTTGTCTGAGCTGTACTAATTACAGTTATTCTACTTCTCCTGTCACTGCCTGTATTAGCCGGGGCAATTACTATACTTTTAACAGACCGAAATTTAAATACATCATTTTTTGATCCTGCGGGAGGGGGTGATCC…
OTU_309	COI	10754	8	Arthropoda	Insecta	Diptera	Chironomidae	Rheotanytarsus		Rheotanytarsus	100	Published	CGAATAAATAATATAAGTTTTTGACTTTTACCTCCTTCTTTAACCCTTCTTCTTTCTAGAAGAATCGTAGAAAATGGTGCGGGAACTGGTTGAACTGTTTATCCTCCCCTATCCTCAAGAATTGCACATAGAGGAGCATCTGTTGATTTAGCTATTTTTTCTTTACATTTAGCTGGAATTTCTTCTATTTTAGGATCAGTAAATTTTATTACAACTGCCATTAATATACGATCAAGTGGAATTACTCTTGATCGAATACCTTTATTTGTCTGATCAGTAATTATTACTACTATTCTTTTACTTTTATCTTTACCTGTATTAGCCGGAGCTATTACAATACTTTTAACTGATCGAAATTTAAATACTTCTTTTTTTGATCCTGCAGGAGGGGGAGATCCA…
OTU_310	COI	8786	31	Arthropoda	Insecta	Diptera	Chironomidae	Phaenopsectra		Phaenopsectra	100	Published	TCGAATAAATAATATAAGTTTTTGACTTTTACCCCCTTCTTTATCTTTACTTCTTTCTAGTTCAATCGTAGAAAATGGAGCAGGAACAGGATGAACTGTTTATCCTCCCCTATCTTCTAGTATTGCTCATAGTGGGGCTTCTGTAGATTTGGCTATTTTTTCTTTACATTTAGCAGGAGTTTCTTCAATCTTAGGGTCAGTAAATTTTATTACTACAGTTATTAATATACGATCTAATGGTATTACATTAGATCGAATACCTCTTTTTGTCTGATCAATTGTAATCACAACTGTTCTTCTACTTTTATCTTTGCCTGTTTTAGCTGGTGCTATTACAATATTATTAACAGATCGAAATTTAAATACATCTTTTTTTGACCCTGCTGGAGGAGGAGACCC…
OTU_311	COI	51664	25	Arthropoda	Insecta	Diptera	Simuliidae	Simulium		Simulium	99.52	Published	CGAATAAATAATATGAGTTTTTGAATACTGCCTCCTTCTCTAACCCTTTTATTAGCAAGTAGTATAGTAGAAGCAGGAGCTGGAACGGGATGAACAGTTTATCCTCCCCTATCTTCTGGAATTGCTCATGCTGGGGCATCCGTTGATTTAGCTATTTTTTCACTTCACTTAGCGGGAATTTCTTCTATTTTAGGTGCTGTTAATTTTATTACAACTATTATTAATATACGATCAAATGGAATTACTTTTGACCGAATACCTTTATTTGTGTGATCAGTTGTTATTACAGCCGTATTATTGCTTCTATCACTTCCTGTTTTAGCAGGAGCTATTACAATACTTTTAACAGATCGGAACTTGAATACATCCTTCTTCGACCCCGCAGGAGGAGGAGACCCT…
OTU_312	COI	31597	37	Arthropoda	Insecta	Diptera	Chironomidae	Orthocladius		Orthocladius	100	Published	TCGTATAAATAATATAAGTTTTTGATTATTACCCCCATCATTAACTTTATTATTGTCTAGCTCTATTGTAGAAAATGGGGCAGGGACTGGTTGAACGGTTTATCCCCCTTTATCTTCAGGAATCGCCCATGCAGGAGCTTCCGTTGATTTAGCCATTTTTTCATTACATTTAGCAGGTATTTCTTCTATTTTAGGGGCTGTTAATTTTATTACTACAGTAATTAATATACGATCTAATGGTATTACCTTAGACCGAATACCTTTATTTGTTTGGTCAGTAATTATTACAGCTATTTTACTTCTTTTATCCTTACCTGTGTTAGCTGGAGCTATTACAATATTATTAACAGATCGAAATCTAAATACTTCATTTTTTGACCCTGCCGGAGGAGGAGACCC…
OTU_313	COI	18141	7	Arthropoda	Insecta	Trichoptera	Phryganeidae	Ptilostomis	ocellifera	Ptilostomis ocellifera	100	Published	TCGTATAAATAATATAAGTTTTTGATTATTACCTCCCTCTTTAAATTTTCTTCTAATTAGATCTATTGTTGAAAATGGAACTGGAACTGGATGAACAGTTTATCCACCTCTTTCTGCGAATATTGCTCATGCTGGCAGATCAGTTGATATCTCAATTTTTTCCCTACATTTAGCAGGAATCTCCTCAATTCTCGGAGCCATTAATTTTATTTCTACAACAATTAATATACGATCAAATTTAATTACATTAGACCGCCTTCCTCTATTTGTTTGATCTGTAGCAATCACTGCTCTTCTCCTTCTCCTTTCTTTACCAGTACTAGCTGGTGCTATCACTATATTATTAACTGACCGTAATTTAAATACGTCATTTTTTGACCCTTCTGGAGGTGGTGACCC…
OTU_314	COI	9696	17	Arthropoda	Insecta	Diptera	Chironomidae				100	Private	TCGAATAAATAATATAAGTTTTTGAATACTTCCCCCTTCTTTAATACTTTTATTGGCAAGTTCTATTGTTGAAAATGGAGCAGGTACAGGATGAACAGTTTACCCTCCTCTATCTTCAGGAATTGCTCATGCAGGAGCCTCGGTAGATTTAGCTATTTTCTCCCTTCATTTAGCAGGAATCTCTTCAATTTTAGGAGCAGTAAATTTTATTACTACTGTAATTAATATACGATCGGCAGGAATTACTTTAGATCGAATACCTCTATTTGTTTGATCTGTTGTTATTACTGCAGTATTATTGTTATTATCATTACCTGTTTTAGCCGGAGCTATTACAATATTATTAACAGATCGAAACTTAAATACTTCATTCTTTGACCCTGCTGGAGGAGGAGATCC…
OTU_315	COI	14382	12	Arthropoda	Insecta	Diptera	Chironomidae	Eukiefferiella		Eukiefferiella	100	Published	CGAATAAATAATATAAGTTTTTGATTATTACCCCCTTCATTAACTTTGCTTTTATCAAGCTCAATTGTAGAAAATGGAGCTGGTACAGGATGAACTGTTTACCCTCCTCTTTCATCTGGGATTGCTCATGCAGGGGCCTCTGTAGATTTAGCTATTTTTTCATTACATTTAGCTGGAATTTCTTCAATTTTAGGAGCTGTAAATTTTATTACTACAGTAATTAATATACGATCAGAAGGAATTACATTAGATCGAATACCCTTATTTGTATGATCTGTAATTATTACTGCTATTCTCCTTCTTTTATCTTTACCTGTATTAGCTGGAGCTATCACAATATTATTAACAGACCGAAATTTAAATACTTCTTTTTTTGACCCTGCTGGTGGTGGAGATCCT…
OTU_316	COI	39305	37	Arthropoda	Insecta	Diptera	Simuliidae	Simulium	vittatum	Simulium vittatum	100	Private	ACGAATAAATAATATAAGTTTTTGAATATTACCACCCTCTTTAACATTATTATTAGCTAGCAGTATAGTAGAAGCAGGGGCTGGAACAGGTTGAACTGTTTACCCTCCTTTATCTTCAGGAATTGCTCATGCCGGAGCTTCTGTAGATTTAGCTATTTTTTCACTTCATTTAGCCGGAATTTCATCAATTTTAGGAGCTGTAAATTTTATTACAACAATTATTAATATACGATCAAATGGAATTACTTTTGACCGAATACCATTATTTGTATGATCTGTAGTTATTACAGCAATTTTATTACTTTTATCTTTACCAGTATTAGCAGGAGCTATTACAATATTATTGACAGACCGAAATTTAAATACTTCTTTTTTTGACCCTGCAGGAGGAGGAGACCC…
OTU_317	COI	7949	11	Annelida	Clitellata	Enchytraeida	Enchytraeidae	Henlea	ventriculosa	Henlea ventriculosa	98.56	Early-Release	ACGACTAAATAATATAAGATTTTGATTACTACCACCATCTTTAATTTTACTTCTATCATCAGCAGCAGTAGAAAAGGGTGCAGGCACAGGATGAACTGTTTACCCACCCCTATCATCTAACATTGCTCATGCCGGGCCATCAGTAGACTTAGCAATTTTTTCTCTTCACTTAGCTGGTGCATCATCTATTTTAGGCGCAGTAAATTTCATTACTACAGTTATCAATATACGATGACAAGGTTTATCATTAGAACGAATTCCTTTATTTGTGTGAGCAGTTACAATCACTGTAGTACTACTTCTCCTATCACTTCCTGTTCTTGCAGGAGCTATTACCATACTTCTAACAGATCGTAATCTAAATACATCATTCTTCGATCCAGCGGGTGGGGGAGATCC…
OTU_318	COI	22644	22	Annelida	Clitellata	Haplotaxida	Naididae				99.35	Published	CCGATTAAATAACTTAAGATTCTGACTACTTCCCCCATCTCTAATCCTCCTAGTATCCTCAGCTGCTGTAGAAAAGGGAGCAGGAACTGGATGAACTGTTTACCCCCCCTTAGCTGGAAATCTAGCTCACTCAGGCCCTTCAGTAGATTTAGCTATTTTCTCTCTTCATTTAGCAGGGATCGCCTCAATTTTAGGGGCTATTAACTTTATTACTACAATAATCAATATGCGATGAAAAGGAATACGCCTAGAACGAATTCCTTTATTTGTATGAGCTGTTATTTTAACAGTAATCCTCCTTCTTCTAACACTACCTGTTCTAGCTGGTGCCATTACTATGTTACTGACTGATCGAAATTTAAATACATCATTCTTTGATCCTGCTGGTGGAGGGGACCC…
OTU_319	COI	7087	46	Arthropoda	Insecta	Odonata					85.89	Published	ACGTGTAAATAATATAAATTTCAGATTATTAACTCCATCATTAACACTATTATTAGCAGAAGGTATGGTTGAGAGAGGAGCCGGAACAGGATGAGCAGTATACCCTCCTTTAGCGAGAGCAATCGCTCACGCTGGGCCATCTGTAGATTTATCCATTTTTTCATTACATTTAGCTGGAATTTCCTCTATTCTGAGTGTGATTAATGTTATTACTACGACAATGAATATAAAATCCCCTGGAATAAAGATGGATCTAATACCTTTATTTGTATGAGCAGTAGTAATTGCAGCTGTACTTTTATTACTTTCATTACCAGTTCTCGCAGGAGCAATCACAACATTATTAACAGATCGAAATATTAATACATCTTCCTTTTATCCTGCAGGAGGGGGATATCC…
OTU_320	COI	11996	12	Arthropoda	Insecta	Diptera	Chironomidae	Dicrotendipes	modestus	Dicrotendipes modestus	100	Published	GCGAATAAATAATATAAGATTTTGGCTTCTTCCACCGTCTCTTACTCTTCTTCTTTCTAGTTCAATTGTTGAAAACGGAGCAGGAACAGGATGAACGGTTTATCCCCCCCTATCTGCAGCAATTGCACACAGCGGGGCCTCTGTCGATTTAGCTATTTTTTCTCTACATTTAGCGGGTGTATCCTCTATTTTGGGCTCTGTAAATTTTATTACTACTGTTATTAACATACGGGCAAATGGAATTACCCTTGATCGAATACCCTTATTTGTTTGATCAGTTGTTATTACTACAATTCTATTGCTTCTCTCTCTTCCTGTTTTAGCGGGAGCTATTACTATACTTTTAACAGACCGAAATTTAAATACTTCTTTTTTTGACCCAGCTGGTGGAGGAGATCC…
OTU_321	COI	34714	34	Arthropoda	Insecta	Diptera	Chironomidae				100	Private	ACGAATAAATAATATAAGATTTTGACTATTACCCCCTTCTTTAACTTTATTATTATCAAGTTCTATTGTAGAAAACGGAGCTGGTACTGGTTGAACAGTATACCCTCCTCTTGCATCAGGAATTGCTCATGCAGGAGCTTCAGTAGATTTAGCTATTTTTTCTTTACACCTTGCAGGGATTTCTTCAATTTTAGGAGCAGTAAATTTTATTACAACTGTAATCAATATACGGTCTAGAGGAATTACTTTAGACCGAATACCATTATTTGTATGATCTGTTGTAATTACAGCCATTTTATTATTATTATCATTACCAGTTTTAGCTGGAGCAATTACAATATTATTAACAGATCGAAATTTAAATACTTCCTTTTTTGATCCTGCTGGAGGAGGAGATCC…
OTU_322	COI	6949	4	Arthropoda	Insecta	Hemiptera	Delphacidae	Muellerianella	laminalis	Muellerianella laminalis	99.76	Published	ACGAATAAACAATATAAGATTCTGACTTCTCCCCCCTTCCTTAATTTTATTAATTTCAAGTTCACTAACAGGAACAGGTTCAGGAACAGGATGAACAGTCTACCCCCCTTTATCAAGTATTAATGCACACTCAGGCCCCTCCGTAGATTTAACAATTTTTTCACTTCATATTGCAGGGGTTAGATCAATCATAGGAGCAATTAACTTCATTTCCACTATTATTAATATACGATCAAAAAATATTACATTAGAAAAACTCCCCCTATTTTGTTGATCAGTATTAATTACTGCAATCCTCCTACTTTTATCTTTACCAGTTTTAGCAGGAGCCATTACTATACTATTAACAGACCGCAATCTCAATACATCTTTTTTTGACCCCACTGGTGGAGGAGACCC…
OTU_323	COI	13876	16	Arthropoda	Insecta	Diptera	Chironomidae	Tanytarsus	glabrescens	Tanytarsus glabrescens	99.52	Published	TCGAATAAATAATATAAGTTTTTGGTTACTACCTCCTTCCCTTTCTCTTTTACTTTCAAGCTCTATCGTTGAAAACGGGGCAGGAACTGGTTGAACTGTTTACCCTCCTCTTTCTTCTAATATTGCTCATAGAGGAGCATCTGTAGACTTAGCTATTTTTTCTTTACATTTAGCTGGTATTTCTTCAATTTTAGGCTCTGTTAATTTTATTACAACTGCTATTAATATACGAGCTAACGGAATCACTCTAGATCGAATACCTTTATTTGTGTGATCCGTTGTGATTACAACAATCCTTCTTTTATTATCATTACCTGTTTTAGCTGGAGCTATCACTATATTATTAACAGACCGAAACTTAAATACTTCTTTTTTTGACCCGGCGGGAGGAGGAGATCC…
OTU_324	COI	12544	72	Arthropoda	Malacostraca	Isopoda	Asellidae				91.95	Published	CCGAATAAACAATATAAGATTTTGACTTCTCCCCCCCTCTCTAACCTTACTTTTATAAGGAGAGGGCTAATTGAAAGAGGGGTAGGGACAGGTTGGACTGTCTATCCTCCTTTAGCTGCTAGGATTGCCCATAGGGGCCCTTCTGTAGACTTGGGAATTTTTTCACTTCATTTAGCTGGGGCTAGGTCGATTTTAGGGTCTGTTAACTTTATTTCTACAGTTATTAATATACGATCTGAAGGTATAAGGTTTGATAAAGTTCCTTTATTTGTTTGGTCAGTATTTATTACTACAATTTTACTTCTTCTTTCTCTTCCTGTCTTAGCTGGAGCTATTACTATACTTTTAACAGATCGAAATCTTAATACTTTTTTCGACCCTAGAGGACGGGGGGACCCA…
OTU_325	COI	8118	14	Arthropoda	Insecta	Diptera	Chironomidae	Smittia		Smittia	100	Published	TCGAATAAATAATATAAGATTTTGATTATTACCCCCTTCTTTAACATTACTTTTATCTAGCTCTATTGTAGAAAACGGAGCCGGGACTGGTTGAACAGTATACCCCCCCCTTTCTTCTGGAATTGCACATGCTGGAGCATCAGTTGATTTAGCTATTTTTTCTTTACATCTTGCAGGAATCTCTTCAATTTTAGGGGCAGTAAATTTTATTACTACTGTAATTAATATACGATCTGAAGGAATTACATTAGACCGAATACCATTATTTGTTTGATCTGTTATTATTACAGCTATTTTATTACTTTTATCTTTACCAGTATTAGCCGGAGCTATTACTATACTTTTAACTGACCGAAATTTAAATACTTCTTTTTTTGACCCTGCTGGGGGAGGGGACCC…
OTU_326	COI	6365	7	Arthropoda	Insecta	Diptera	Chironomidae				90.07	Published	TCGAATAAATAATATAAGTTTTTGGTTACTTCCCCCATCACTAACTTTATTATTATCGAGCTCAATTGTGGAAAATGGAGCCGGGACTGGTTGAACTGTTTACCCACCTCTTTCTTCCGGAATTGCTCATGCAGGAGCTTCGGTTGATTTAGCTATTTTTTCACTTCACTTAGCAGGTATTTCATCAATTTTGGGTGCCGTAAATTTTATTACAACTGTAATTAATATACGATCAGAAGGAATTACTTTAGATCGAATACCTTTATTTGTGTGATCAGTTGTTATTACAGCCATTCTATTATTATTGTCTTTACCAGTTTTAGCTGGAGCTATTACAATACTACTAACAGACCGAAATCTAAACACTTCTTTCTTTGACCCAGCTGGTGGAGGTGACCC…
OTU_327	COI	8277	3	Annelida	Clitellata	Rhynchobdellida	Glossiphoniidae	Actinobdella	inequiannulata	Actinobdella inequiannulata	98.56	Published	CCGCTTAAATAACCTAAGTTTCTGATTGCTTCCCCCATCAATAATTTTACTAGTAACATCAGCTTTAGTAGAAAAAGGGGTAGGAACAGGATGAACAGTATATCCACCTTTAGCAGCAAACTTAGCTCACTCTGGACCATCAGTAGATTTAGCTATTTTCTCCTTACATTTAGCAGGAGCATCTTCCATCTTAGGTTCACTAAACTTTATCACAACAGTAATTAATATACGATGACAAGGAATACGAATTGAACGTATACCATTATTTGTATGGGCTGTATTTATTACAGTTATTCTCCTTTTATTATCTTTACCTGTACTTGCTGCTGCTATTACAATACTACTTACAGACCGTAATTTAAATACAGCCTTCTTTGATCCAATAGGAGGGGGAGATCC…
OTU_328	COI	8410	4	Mollusca	Gastropoda	Hygrophila	Lymnaeidae	Stagnicola	elodes	Stagnicola elodes	98.8	Published	ACGAATAAATAATATGAGATTTTGACTGCTTCCACCTTCATTTGTTCTTCTCCTATGCTCAAGTATAGTAGAAGGTGGGGTTGGTACTGGTTGAACTGTTTACCCCCCTTTAAGTGGCCCTATCGCTCATGGTGGTTCTTCTGTTGATTTAGCTATCTTTTCCTTGCATTTAGCGGGCCTTTCAAGAATTTTAGGTGCTATTAACTTTATTACTACAATTTTTAATATACGATCTCCAGGTATTACACTGGAACGGATAAGTTTATTTGTCTGATCAGTTTTAGTAACAGCATTCTTACTTCTTTTATCATTGCCTGTACTTGCAGGAGCAATTACGATACTTTTAACGGACCGTAACTTTAATACTTCTTTTTTTGATCCTGCTGGCGGGGGTGATCC…
OTU_329	COI	15204	19	Arthropoda	Malacostraca	Amphipoda	Hyalellidae	Hyalella	azteca	Hyalella azteca	100	Published	ACGAATAAACAATATGAGGTTTTGGTTACTACCCCCTTCTTTGATTTTGTTGCTAATAAGAGGTTTGGTGGAAAGAGGGGTAGGCACGGGGTGGACAGTTTACCCCCCGTTAGCAGGAAACACTGCTCATAGGGGTAGATCTGTAGATCTGGCTATTTTTTCTTTACATTTGGCAGGTGCCTCTTCTATTTTAGGGGCCATTAATTTTATCTCTACAATTTTAAACATGCGCACTCCAGGTATGACAATAGACCGAGTCCCGCTGTTTGCTTGGTCTGTGTTTATCACAGCGATTCTTTTACTACTGTCGCTACCTGTTTTAGCTGGGGCAATTACTATGCTACTGACTGACCGAAATCTTAATACCTCTTTTTTTGATCCAAGTGGAGGAGGGGACCC…
OTU_330	COI	13369	25	Arthropoda	Insecta	Diptera	Chironomidae				100	Published	CCGAATAAATAACATAAGTTTTTGATTATTACCCCCTTCTTTAACTCTTCTTCTTTCTAGATCAATTGTAGAAAACGGAGCAGGAACAGGTTGAACTGTTTATCCCCCTCTTTCAGCCGCAATTGCCCATAGAGGAGCCTCAGTTGATTTAGCAATTTTTTCTCTCCATTTAGCGGGAGTATCTTCTATTTTAGGGTCTGTAAATTTTATTACTACCGTGATTAATATACGAGCAAATGGTATTACTTTAGATCGAATACCTTTATTTGTTTGATCTGTAGTAATTACAACCGTTTTACTTCTACTTTCATTACCTGTTTTAGCTGGAGCCATTACAATATTATTAACAGATCGAAATTTAAATACATCTTTTTTTGATCCAGCGGGGGGCGGGGACCC…
OTU_331	COI	7322	19	Arthropoda	Insecta	Trichoptera	Hydropsychidae	Cheumatopsyche	campyla	Cheumatopsyche campyla	100	Published	TCGAATAAATAATTTAAGATTTTGATTTTTACCCCCTTCATTACTTCTTTTAATTTTAAGAAGAATAATAAATTCAGGAGCTGGCACAGGTTGAACTGTTTACCCTCCATTATCATCAAATCTATCCCACCTAGGAAGATCAGTAGATTTAACTATTTTCTCTCTTCATTTAGCTGGTATCTCATCAATTTTAGGAGCAATTAATTTCATTACTACATCTTTTAATATAAAAATTAATAAATTAAATTATGAAATTCTTCCTCTTTTTGTTTGATCAGTAGCTATTACTGCCGTTTTACTTCTATTATCTCTACCTGTTTTAGCTGGCGCGATTACTATATTACTAACAGATCGTAATTTAAATACATCTTTTTTTGATCCAGCAGGAGGGGGAGACCC…
OTU_332	COI	11256	2	Arthropoda	Insecta	Odonata	Coenagrionidae	Enallagma	exsulans	Enallagma exsulans	100	Published	CCGACTTAATAACATAAGATTTTGACTTCTACCCCCATCACTAACCTTACTTCTAGCAAGAAGTTTAGTAGAAAGTGGGGCTGGAACTGGTTGAACTGTATACCCCCCATTAGCAGGGGTAATCGCTCATGCAGGGGCATCAGTTGATTTAACTATTTTCTCACTACACCTCGCAGGTGTATCATCAATTCTAGGAGCTATCAATTTTATTACAACTACTATTAACATAAAATCACCGGGAATAATAATAGATCAATTACCTTTATTCGTATGAGCAGTAGTTATTACCGCAGTACTATTATTGTTATCATTACCAGTTCTAGCTGGGGCTATTACAATATTATTAACAGATCGTAACATTAATACATCATTCTTTGACCCTGCAGGAGGAGGAGACCC…
OTU_333	COI	12509	8	Arthropoda	Insecta	Ephemeroptera	Baetidae	Iswaeon	anoka	Iswaeon anoka	100	Published	TCGAATAAATAATATAAGTTTTTGAATACTTCCTCCTTCTTTAACGTTGCTGGTATCTAGAAGAATCGTTGATGTGGGTGCCGGGACAGGATGAACTGTCTATCCTCCTTTGGCAGCTAATATTGCGCATGGCGGAGCGTCAGTTGATTTTGCTATTTTTTCTCTACATTTGGCAGGGGTATCATCTATTTTAGGGGCAGTAAATTTTATTACTACTGTTATTAACATACGTAGCCCCGGGATAACTCTGGATCGCATGCCGTTATTTGTTTGATCTGTTTTAATTACTGCCGTTCTACTGTTGTTATCTTTGCCGGTGTTGGCAGGGGCCATTACTATATTACTAACTGATCGAAATTTGAACACTTCCTTTTTCGACCCAGCTGGGGGAGGGGATCC…
OTU_334	COI	6939	2	Annelida	Clitellata	Haplotaxida	Lumbricidae	Lumbricus	terrestris	Lumbricus terrestris	100	Published	ACGCCTTAATAACATAAGATTTTGACTTCTACCCCCCTCTCTTATTCTCCTAGTTTCCTCAGCTGCCGTAGAGAAGGGAGCCGGAACAGGCTGAACAGTGTACCCCCCTCTTGCCAGAAATCTCGCCCATGCTGGGCCATCTGTAGATTTAGCTATTTTTTCCCTTCATTTAGCAGGTGCGTCATCTATTCTAGGGGCTATTAATTTTATTACCACTGTAATCAACATACGCTGAAGTGGGTTACGACTAGAACGAATCCCTCTGTTTGTCTGAGCTGTATTAATTACAGTAGTTCTCCTCCTCCTATCCCTTCCTGTACTTGCCGGAGCAATCACAATACTCCTAACAGATCGAAATCTTAATACCTCATTTTTCGACCCCGCTGGTGGAGGGGATCC…
OTU_335	COI	8385	2	Arthropoda	Insecta	Diptera	Chironomidae				93.05	Published	ACGGATAAATAATATAAGTTTCTGACTTCTTCCCCCTTCTCTTACCCTTTTACTTTCTAGTTCAATTGTAGAAAATGGGGCAGGCACAGGATGAACAGTATACCCCCCTTTATCTGCCTCAATTGCCCATAGTGGCGCCTCAGTAGATTTAGCTATTTTTTCTCTTCATTTAGCAGGAATTTCCTCAATTTTAGGTTCTGTAAATTTTATTACTACAGTAATTAATATACGAGCTAATGGAATTACTTTAGACCGAATACCATTATTTGTTTGATCAGTAGTCATTACTACTGTTTTACTACTTCTTTCATTGCCAGTATTAGCTGGTGCTATCACTATATTATTAACTGACCGAAATTTAAATACATCTTTTTTTGATCCAGCAGGAGGGGGGGACCC…
OTU_336	COI	24180	36	Arthropoda	Insecta	Diptera	Chironomidae	Cricotopus	triannulatus	Cricotopus triannulatus	100	Published	CGGATAAATAATATAAGTTTTTGGTTATTACCCCCTTCATTAACTTTATTATTATCTAGTTCTATTGTCGAAAATGGGGCTGGTACTGGTTGAACAGTATACCCTCCTTTATCATCGGGAATTGCCCATGCAGGTGCATCTGTTGATTTAGCTATTTTTTCTTTACATCTGGCAGGGATTTCTTCTATTTTAGGAGCAGTAAACTTTATTACAACAGTAATTAATATACGGTCTGAAGGAATCACTTTAGATCGAATACCTTTATTTGTGTGATCTGTCATTATTACTGCAATTTTATTACTTCTTTCATTACCTGTATTAGCTGGTGCTATTACTATACTTTTAACAGATCGAAATTTAAATACATCCTTTTTTGATCCTGCTGGAGGAGGAGACCCT…
OTU_337	COI	7108	1	Arthropoda	Insecta	Coleoptera	Mordellidae	Mordellistena		Mordellistena	98.31	Published	ACGAATAAATAATTTAAGATTCTGACTCCTTCCTCCGTCATTATCCCTACTTCTAATAAGAAGAATTGTAGAAAATGGAGTCGGTACTGGATGAACAGTTTATCCCCCTTTATCCTCCAATATTGCCCATAGAGGATCTTCGGTTGATTTAGCCATTTTCAGGCTACACCTAGCAGGAGTCTCCTCAATCCTAGGAGCAATTAACTTCATTTCCACAATATTAAATATACGACCAAGAGGAATATCAATAGATCGAATACCCCTTTTTGTATGGGCTATTGGAATTACTGCTGTACTACTACTCCTTTCACTACCAGTTCTAGCAGGAGCAATCACAATACTATTAACAGACCGAAATCTAAATACATCGTTTTTTGATCCCGTTGGTGGAGGTGATCC…
OTU_338	COI	10020	2	Arthropoda	Insecta	Diptera	Stratiomyidae	Stratiomys	normula	Stratiomys normula	100	Early-Release	CGAATAAATAACATAAGATTCTGACTATTACCCCCATCATTAACACTACTATTAACATCCTCAATAGTAGAAGCTGGAGCAGGAACAGGATGAACTGTATATCCCCCACTGGCAGCAGGAATTGCGCATAGAGGAGCATCAGTTGACCTTGCCATTTTTTCTCTACATTTGGCAGGAATTTCGTCAATCCTAGGGGCTGTAAATTTTATTACCACAGTTATTAATATACGATCAACAGGAATTACATTCGATCGAATACCTTTATTTGTCTGATCAGTAGTTATTACTGCAGTATTATTATTACTTTCATTACCTGTACTTGCAGGAGCTATCACAATATTATTAACAGACCGAAACTTAAATACATCATTTTTTGACCCAGCAGGAGGAGGAGACCCT…
OTU_339	COI	22487	48	Mollusca	Gastropoda		Physidae				99.28	Published	TCGGATAAACAATATAAGGTTTTGACTTTTACCCCCTTCATTTATTCTATTATTATGTAGGTCAATAGTTGAGGGTGGTGTTGGTACCGGATGAACTGTTTATCCTCCCCTTTCAGGGCCTGTAGCACACTCAGGCTCATCAGTAGACCTAGCTATTTTCTCATTACATTTAGCTGGATTATCATCTATTTTAGGAGCTATTAACTTCATTACTACTATTTTTAACATGCGTTCTCCTGGTATTACTCTGGAACGAATAAGCCTATTCGTTTGATCAGTGTTAATTACTGCATTTTTATTGTTATTATCATTGCCTGTTTTAGCTGGAGCTATTACTATGCTATTAACCGATCGAAATTTTAATACTAGGTTTTTTGACCCAAGAGGAGGGGGGGACCC…
OTU_340	COI	12845	2	Annelida	Clitellata	Haplotaxida	Lumbricidae	Lumbricus	terrestris	Lumbricus terrestris	100	Published	ACGCCTTAATAACATAAGATTTTGACTTCTACCCCCCTCTCTTATTCTCCTAGTTTCCTCAGCTGCCGTAGAAAAGGGAGCCGGAACAGGTTGAACAGTATACCCCCCCCTTGCCAGAAATCTCGCCCATGCCGGGCCATCTGTAGATTTAGCTATTTTTTCCCTCCATTTAGCAGGTGCATCCTCTATTCTGGGAGCTATTAATTTTATTACTACTGTAATCAACATACGTTGAAGTGGGTTACGACTAGAACGAATCCCTCTGTTTGTCTGAGCTGTATTAATTACAGTAGTTCTCCTCCTCCTGTCCCTTCCTGTACTTGCCGGAGCAATCACAATACTCCTAACAGATCGAAATCTTAATACTTCATTTTTCGACCCCGCTGGTGGGGGTGATCC…
OTU_341	COI	28780	38	Arthropoda	Insecta	Diptera	Chironomidae	Stempellinella	fimbriata	Stempellinella fimbriata	100	Published	CGAATAAATAATATAAGTTTTTGATTACTTCCTCCTTCACTTTCTTTACTTCTTTCAAGTTCAATCGTAGAAAATGGAGCAGGAACCGGTTGAACTGTATATCCCCCTTTATCTGCAAGCATTGCTCACAGAGGGGGTTCAGTAGATCTTGCTATTTTTTCTTTACATTTAGCAGGTATTTCTTCAATTTTAGGATCTGTAAATTTTATTACAACAGCAATTAATATACGAGCTAATGGAATTACTTTAGATCGAATACCTTTATTTGTTTGATCTGTTGTAATTACTACTGTTCTTTTACTTTTATCTTTACCTGTATTAGCTGGAGCTATTACTATACTTTTAACTGATCGTAATTTAAATACTTCATTTTTCGATCCTGCAGGAGGAGGGGATCCA…
OTU_342	COI	31610	19	Arthropoda	Insecta	Diptera	Chironomidae	Chironomus	harpi	Chironomus harpi	100	Published	ACGAATAAATAATATAAGTTTTTGACTTCTCCCTCCCTCTCTTACACTTTTACTTTCTAGTTCATTTGTAGAAAATGGGGCAGGAACAGGATGAACAGTTTATCCTCCACTTTCTGCGGCTATTGCCCATAGTGGGGCTTCTGTTGATTTAGCTATTTTTTCACTTCACCTTGCCGGTGTTTCTTCTATTTTAGGATCTGTAAATTTCATTACTACTGTAATTAATATACGAGCCAACGGAATCACATTAGATCGAATACCTTTATTTGTCTGATCTGTTGTTATTACAACAGTACTCTTACTTCTTTCACTACCAGTATTAGCGGGGGCAATTACAATGCTTCTAACTGACCGAAATTTAAATACATCATTTTTTGATCCTGCGGGTGGAGGAGACCC…
OTU_343	COI	17488	39	Arthropoda	Insecta	Coleoptera	Elmidae	Macronychus	glabratus	Macronychus glabratus	100	Published	TCGAATAAACAACATAAGATTTTGATTACTACCACCATCTTTAACACTCCTTTTAATAAGAAGAATCGTAGAAAGAGGAGTAGGAACAGGTTGAACTGTTTATCCTCCTTTATCAGCAAATATTGCACATAGAGGATCATCTGTAGATTTAGCTATCTTTAGACTACACCTTGCAGGAATTTCATCAATCCTGGGGGCTGTAAATTTTATTACAACAGTAATTAATATACGATCCCCAGGAATAACATTTGATCGAATACCTTTATTCGTCTGATCAGTTGCAATTACTGCTCTTCTACTTTTGTTATCTCTACCAGTATTAGCTGGAGCTATTACAATACTTTTAACTGATCGAAATCTTAATACCTCATTTTTTGACCCAGCAGGTGGGGGAGACCC…
OTU_344	COI	10188	13	Arthropoda	Insecta	Diptera	Chironomidae	Paratanytarsus		Paratanytarsus	100	Published	TCGAATAAACAATATAAGATTTTGATTATTACCCCCCTCATTAACTTTATTATTATCAAGAAGAATTGTAGAAAACGGGGCAGGAACAGGTTGAACAGTTTATCCTCCTTTATCTTCAAGAATTGCCCATAGAGGGGCTTCAGTAGATTTAGCTATTTTTTCTTTACATCTAGCTGGAATTTCTTCTATTCTTGGTTCAGTAAATTTTATTACTACTGCTATTAACATACGTTCAAATGGTATTACTCTTGATCGAATACCCTTATTTGTTTGATCAGTGATTATTACAACTATTTTACTTCTTCTTTCTTTACCAGTATTAGCTGGAGCCATTACAATATTATTAACCGATCGAAATTTAAACACCTCATTTTTTGACCCTGCCGGGGGAGGAGACCC…
OTU_345	COI	6514	26	Mollusca	Bivalvia	Sphaeriida	Sphaeriidae	Pisidium		Pisidium	99.76	Private	TCGTTTGAATAACTTAAGGTTTTGATTATTACCTGTTGCATTAATGTTATTATTAGGTTCTGCTTATGTTGAAAGAGGTGCTGGAACTGGTTGAACTATTTATCCACCGTTGTCTGGTAACGTTGCTCATGCTGGTCCTTCTATAGAGTTTGCTATTTTGTCTTTACATTTAGGTGGTGCTTCTTCTATTGCTGCATCTATTAATTTTTTGACTACTGTTTTAAATATGCGTTTAGGGGTGATAGAATTAAAGCGGGTTAGGTTGTTTGTTTTCTCTATTGCTATTACTGCGTTTTTGTTAATTGTTGCAATACCTGTTTTAGCTGGGGGTTTAACTATACTTTTAACTGATCGAAATTTTAATACTACTTTTTTTGATCCTATGGGTAACGGGGATCC…
OTU_346	COI	7328	3	Arthropoda	Insecta	Odonata	Gomphidae	Stylurus	laurae	Stylurus laurae	99.76	Published	CCGTCTTAATAATATAAGATTTTGACTTTTACCCCCTTCATTAACACTTTTATTAGCCAGAAGATTAGTAGAAAGAGGAGCTGGAACGGGTTGAACTGTTTATCCTCCTCTTGCCGGAGCAATTGCCCATGCAGGTGCATCAGTTGATTTAACCATTTTCTCATTACACCTTGCTGGAGTATCTTCAATTTTAGGGGCTATTAATTTTATTACTACAACCATTAATATAAAATCACCAGGCATAAAGTTAGATCAAATACCTTTATTTGTTTGAGCTGTAGTAATTACTGCAGTGCTACTTTTATTATCTCTACCTGTTCTGGCTGGAGCCATTACAATACTATTAACTGATCGTAACATTAACACTTCCTTCTTTGATCCAGCTGGAGGAGGAGATCC…
OTU_347	COI	15700	55	Arthropoda	Insecta	Hemiptera	Corixidae				91.76	Published	TGAATAAATAATATAAGTTTTTGGTTACTCCCTCCCTCATTAACATTATTATTATCATCAAGTAGATTTGTAAATTCAGGAGCAGGGACAGGATGAACAGTGTATCCACCTCTATCAAGAAATTTAACACATAGAGGAGCATCTGTAGACTTAGCAATCTTCTCTTTACATTTAGCAGGTGTATCATCAATTCTAGGTGCTATTAATTTTATCTCAACTATTATTAATATACGAGTTATAGGAATAACTCCTGAACGAACCCCTTTATTTGTATGGTCAGTGGGAATTACTGCACTTCTTTTACTTTTATCTTTACCAGTACTAGCTGGAGCTATTACTATACTACTAACAGACCGTCATTTTAATAGATCCTTTTTTGACCCAGCAGGAGGGTGTGAT…
OTU_348	COI	6711	3	Arthropoda	Insecta	Diptera	Tipulidae	Tipula	sp. BOLDACG9936	Tipula sp. BOLDACG9936	98.93	Published	TCGAATAAATAACATAAGTTTTTGAATATTGCCTCCTTCTTTAACTCTTTTATTAGCAAGTAGTATAGTAGAAAATGGGGCAGGTACAGGTTGAACAGTTTACCCTCCTCTTTCTGCTGGAATTGCCCATACAGGAGCTTCTGTTGATTTAGCAATTTTTTCTCTTCATTTAGCAGGAATTTCTTCTATTTTAGGGGCTGTAAATTTTATTACTACAGTAATTAATATACGATCTAGAGGAATTACACTTGATCGAATACCTCTATTTGTTTGATCAGTAGTAATTACAGCAGTTCTTCTACTTCTTTCTCTTCCAGTTTTAGCAGGAGCAATTACTATATTATTAACTGATCGAAATTTAAATACATCATTTTTCGATCCAGCAGGGGGTGGTGACCC…
OTU_349	COI	5969	1	Arthropoda	Insecta	Hemiptera	Delphacidae	Paraliburnia	kilmani	Paraliburnia kilmani	100	Published	ACGAATAAATAACATAAGATTTTGACTATTACCCCCCTCATTAATCTTATTAATTTCTAGCTCTCTGGTAGGAAGAGGTTCAGGAACGGGATGAACTGTTTACCCTCCCCTTTCAAGAATTACTTCCCATTCAGGCCCATCAGTGGATTTAACAATTTTCTCCCTTCACATTGCAGGTATAAGTTCTATTATAGGAGCAATCAACTTCATCTCAACAATTATTAATATACGTTCTAAAACCATTAAGATAGAAAAATTACCTCTATTCTGTTGATCAGTTTTAATCACCGCGATCCTTCTACTGCTGTCTCTGCCGGTTTTAGCAGGAGCTATCACTATACTTCTTACAGACCGTAACCTAAACACCTCATTCTTCGACCCCACGGGGGGAGGTGACCC…
OTU_350	COI	19025	11	Arthropoda	Insecta	Diptera	Chironomidae				98.08	Private	CGAATAAATAATATAAGATTTTGATTATTACCCCCCTCTCTATCTCTCCTTCTTTCAAGTTCTATTGTAGAAAATGGGGCAGGAACAGGTTGAACAGTTTATCCTCCTCTTTCTTCTAATATTGCCCATAGAGGGGCTTCAGTTGATTTAGCAATTTTTTCTTTACATTTAGCCGGAGTTTCTTCAATTTTAGGGTCAGTAAATTTTATTACAACAGTAATTAATATACGAGCTAATGGTATTACATTAGATCGAATACCTTTATTTGTTTGATCAATTGTAATTACAACAGTTCTTCTTCTTTTATCTTTACCTGTATTAGCCGGAGCTATTACAATATTATTAACAGACCGTAATTTAAATACTTCTTTTTTTGACCCCGCTGGAGGAGGAGACCCA…
OTU_351	COI	6948	7	Arthropoda	Insecta	Ephemeroptera	Baetidae	Procloeon	viridoculare	Procloeon viridoculare	99.52	Private	TCGTATAAATAATATAAGATTTTGGTTACTACCTCCTTCGTTGACTTTATTAGTTTCTAGTAGATTAGTAGATATAGGAGCAGGTACTGGTTGAACAGTTTATCCTCCTTTAGCTGCTAATATTGCTCACGGTGGTTCTTCTGTAGATTTTGCTATTTTTTCGTTACACTTAGCTGGGGTTTCATCTATTTTAGGTGCAGTAAATTTTATTACGACTGTTATTAATATACGCAGACCTGGTATAACTTTGGATCGAATTCCTTTATTTGTCTGGTCAGTTATCATTACAGCCGTTCTACTATTACTTTCATTACCTGTATTGGCTGGTGCTATTACTATATTATTAACAGACCGAAATTTAAACACTTCTTTTTTCGACCCTGCTGGTGGTGGTGACCC…
OTU_352	COI	6261	13	Mollusca	Bivalvia	Sphaeriida	Sphaeriidae	Pisidium	subtruncatum	Pisidium subtruncatum	99.76	Private	TCGTTTAAATAATTTAAGTTTTTGATTGTTACCTGTTGCGTTAATGTTATTGTTAGGTTCTGCTTACGTTGAAAGTGGTGCTGGAACTGGTTGGACTATTTATCCACCGTTGTCTGGTAATGTTGCTCATGCTGGTCCTTCTATAGAATTTGCTATTTTGTCTTTACATTTAGGTGGTGCTTCTTCTATCGCTGCATCTATTAATTTTTTGACTACTGTTTTAAATATGCGTTTAGGGGTTATAGAGTTAAAGCGGGTAAGATTGTTTGTTTTCTCTATTGCTATTACTGCGTTTTTGTTAATTGTTGCAATACCTGTTTTAGCTGGGGGTTTAACTATACTTTTAACTGACCGTAATTTTAATACTACTTTTTTTGATCCCATGGGAAATGGGGATCC…
OTU_353	COI	7632	9	Arthropoda	Insecta	Diptera	Limoniidae	Pseudolimnophila	sp.	Pseudolimnophila sp.	98.86	Private	ACGAATAAATAATATAAGTTTTTGAATACTTCCCCCTTCCCTTACTTTACTACTTGCTAGTAGTCTAGTTGAAAATGGAGCAGGAACTGGATGAACAGTTTATCCTCCCTTATCAGCAGGAATTGCACATGCAGGAGCTTCTGTAGATTTAGCTATTTTTTCTTTACATCTTGCTGGAATTTCTTCTATTTTAGGAGCTGTAAATTTTATTACAACTGTTATTAATATACGTTCAGCTGGGATTACTTTTGATCGAATACCTTTATTTGTTTGATCTGTTGTTATTACTGCTGTATTACTTTTATTATCTCTTCCTGTTTTAGCCGGAGCTATTACAATATTATTAACTGATCGAAACTTAAATACATCTTTTTTTGATCCTGCGGGAGGAGGAGATCC…
OTU_354	COI	5433	1	Arthropoda	Insecta	Diptera	Dolichopodidae				94.48	Published	ACGAATAAATAATATAAGTTTTTGAATACTTCCCCCTTCTATTACATTATTATTAGCAAGTAGTATAGTAGAAAATGGAGCAGGCACGGGCTGAACTGTTTATCCCCCCCTTTCTAGAGGTATTGCCCATGGAGGAGCATCTGTAGATTTAGCAATTTTTTCTTTACACTTAGCAGGTATTTCATCTATTTTAGGTGCAGTTAATTTTATTACAACTGTTATTAATATACGATCAACAGGAATTACATTTGACCGAATACCTTTATTTGTTTGATCAGTTGTAATTACAGCAGTACTTTTACTACTTTCACTCCCAGTATTAGCAGGAGCTATTACTATATTATTAACTGATCGAAATTTAAATACATCATTTTTTGACCCAGCAGGAGGAGGTGACCC…
OTU_355	COI	19947	11	Arthropoda	Insecta	Diptera	Chironomidae	Tanytarsus		Tanytarsus	100	Published	CGAATAAATAATATAAGTTTCTGACTTCTACCCCCCTCTCTTACACTTCTTCTTTCAAGTTCAATTGTAGAAAATGGAGCAGGAACAGGATGAACAGTTTACCCACCTCTATCAGCCAGAATTGCCCATAGAGGAGCGTCTGTTGATTTAGCAATTTTTTCGCTTCACTTAGCTGGTATTTCTTCAATTCTAGGATCAGTAAATTTTATTACAACAGCAATTAATATACGAGCAAACGGAATTACTTTAGACCGCATACCTTTATTTGTTTGATCAGTTGTAATTACAACAGTTCTTTTACTTTTATCTTTACCAGTCTTAGCTGGGGCTATTACTATGTTATTGACAGATCGAAATCTAAATACATCATTTTTTGATCCCGCTGGAGGAGGTGATCCT…
OTU_356	COI	7384	3	Arthropoda	Insecta	Odonata	Coenagrionidae	Enallagma	signatum	Enallagma signatum	100	Published	TCGATTAAATAACATAAGATTTTGACTTTTGCCCCCATCGTTAACCTTACTATTAGCAAGCAGATTAGTAGAAAGAGGGGCCGGAACTGGATGGACCGTTTATCCTCCACTAGCAGGAGTAATTGCTCATGCAGGAGCATCAGTTGATCTAACCATTTTTTCATTACATCTAGCAGGAGTGTCATCAATTTTAGGAGCTATTAACTTTATTACAACCACTATTAATATGAAATCCCCTGGTATAAGAATAGATCAATTACCTTTATTCGTATGAGCAGTAGTTATTACAGCAGTATTACTATTACTATCACTACCAGTTCTAGCAGGAGCTATTACTATACTATTAACAGATCGTAATATTAACACATCATTTTTTGACCCAGCAGGAGGAGGGGATCC…
OTU_357	COI	8397	7	Arthropoda	Insecta	Diptera	Simuliidae	Stegopterna	mutata/diplomutata	Stegopterna mutata/diplomutata	100	Published	CCGAATAAATAATATAAGATTTTGACTTTTACCTCCTTCTTTAACCCTACTATTAGCTAGAAGTATAGTAGAAGCTGGGGCTGGGACAGGATGAACTGTTTATCCTCCCCTATCTTCTGGAATTGCCCATGCCGGAGCTTCAATCGACTTGGCAATTTTTTCTCTTCATTTGGCTGGAATTTCCTCTATTTTAGGGGCCGTAAATTTCATTACAACTATTATTAATATACGATCTAATGGAATTAACTTTGATAGGATACCTTTATTTGTTTGATCTGTTGTTATCACGGCTGTACTACTTTTACTATCTTTACCTGTATTAGCTGGAGCAATTACTATGCTATTAACAGACCGGAATCTTAATACATCATTCTTTGACCCTGCTGGAGGGGGAGACCC…
OTU_358	COI	14724	42	Chordata	Mammalia	Chiroptera					85.53	Published	CCGACTTAATAACATGAGATTTTGACTACTGCCCCCTGCCTTAACTATTCTTCTAGCGAGAAGATTAGTAGGAAGAGGGGCGGGAACAGGATGAACTGTACACCCCCCACTGGCCAGGGTAATTGGCCATGCAGGGGGCTCCGTTGACCTAACGATCTTCTCCCTACACTTGGCCGGTATATCATCAATTTTAGGAGCAATTAACTTCATCACAGCAACAATTAATATGAAGGTCCCAGGAATAAAAATAGATCAAACACTACTAGTATGGGCGGTAGTTATTACTGCAGTCCTACTACTGTCACTACCAGTACTTGCAGGGGCAATTACTATATTATTAAGTGACCGTAATGTAACCACCTCATTTTTTGATCCTGCAGGCGGTGGAGACCCAATCTT…
OTU_359	COI	8221	4	Arthropoda	Insecta	Diptera	Limoniidae	Geranomyia		Geranomyia	99.23	Published	TCGAATAAATAATATAAGTTTTTGAATACTTCCTCCTTCTTTAACCTTATTATTAGCTAGTAGTATAGTTGAAAACGGGGCAGGAACAGGATGAACAGTTTATCCCCCTTTATCTTCAGGAATTGCTCATGCAGGAGCTTCAGTTGATTTAGCTATTTTTTCTTTACATTTAGCGGGAATTTCTTCTATTTTAGGGGCAGTAAATTTTATTACGACAGTAATTAATATACGATCTGCTGGAATTACTTTTGATCGAATACCTTTATTTGTATGATCAGTAGTTATTACAGCTGTTTTATTACTTCTTTCTTTACCTGTTTTAGCTGGAGCTATTACTATACTTTTAACAGATCGAAATCTAAATACATCATTTTTTGACCCAGCAGGAGGGGGTGATCC…
OTU_360	COI	13714	6	Arthropoda	Insecta	Diptera	Chironomidae				100	Private	CCGAATAAATAATATAAGTTTTTGATTACTACCTCCTTCATTAACTTTATTATTATCTAGATCTATTGTAGAAAATGGAGCAGGTACTGGTTGAACAGTCTACCCACCCTTATCATCTGGTATTGCTCATGCTGGAGCTTCTGTTGATTTAGCTATTTTTTCATTACATTTAGCCGGAATTTCATCTATTTTAGGGGCAGTTAATTTTATCACAACAGTAATTAATATGCGATCAAATGGTATTACTTTAGATCGAATACCTTTATTTGTTTGATCAGTTATTATTACAGCTATTTTATTACTTTTATCTTTACCAGTTTTAGCTGGGGCTATCACAATATTATTAACTGACCGAAATTTAAATACTTCATTTTTTGACCCTGCTGGAGGAGGAGATCC…
OTU_361	COI	10466	16	Arthropoda	Insecta	Diptera	Chironomidae	Polypedilum		Polypedilum	100	Early-Release	CGAATAAATAATATAAGTTTTTGATTACTGCCCCCTTCTTTAACTCTTCTTCTTTCAAGATCTATTGTAGAAAATGGAGCAGGAACCGGATGAACAGTATACCCCCCACTTTCTAGAAGTATTGCGCATAGAGGTGCTTCTGTTGATTTAGCAATTTTTTCTCTTCATTTAGCAGGAGTATCCTCTATTCTAGGTTCAGTAAATTTTATTACAACAGTAATTAATATGCGATCAAACGGAATTACATTAGATCGAATACCTCTGTTTGTTTGGTCAATTGTAATTACAACGGTTCTTTTATTGCTATCTCTTCCTGTTTTAGCTGGAGCTATCACAATACTTTTAACAGATCGAAATTTAAATACATCCTTTTTTGACCCTGCTGGTGGTGGAGACCCA…
OTU_362	COI	10475	43	Arthropoda	Insecta	Odonata	Calopterygidae				91.69	Published	ATGACTTAATAACATGAGATTTTGATTACTACCCCCTGCCTTAACTTTACTCCTAGCAAGAAGATTAGTAGAAATAGGGGCGGGGACCGGGTGGACCGTATACCCCCCATTGGCCGGCGTAATTGGCCATGCGGGAGGATCTGTTGACCTGAAAATTTTCTCTCTACATTTAGCAGGCGTGTCATCAATTTTGGGCGCAGTCAACTTCATTACAACAACAATTAATATGAGGACCCCAGGAATAAAATTAGATCAAGTACCATTGCTAGTATGAGCAGTAGTGATTACGGCCGTTCTTTTACTACTGTCCTTACCAGTCCTCACAGGAGCTATTACCATATTACTGACCGACCGCAATATAAACACCTCATTTTTTGACCCTGCGGGAGGGGGGGACCC…
OTU_363	COI	17462	55	Arthropoda	Insecta	Hemiptera	Corixidae				99.65	Published	ACGAATAAATAATATAAGTTTCTGACTATTACCTCCCTCATTAACACTACTACTATCAAGTAGATTTGTAAATTCGGGGGCAGGAACAGGGTGAACAGTATATCCACCACTATCAAGAAATCTAACACACAGAGGAGCATCTGTGGACCTAGCAATCTTCTCTTTACATTTAGCGGGTGTATCATCAATTTTAGGGGCCATTAACTTCATTTCAACTATTATTAATATGCGAGTTATAGGAATAACTCCTGAACGAACACCGTTATTTGTATGATCAGTGGGAATTACTGCACTACTTTTATTATTATCTCTACCAGTACTGGCTGGAGCTATTACTATATTATTAACAGACCGTAATTTTAATACATCATTTTTTGATCCTGCGGGGGGAGGAGATCC…
OTU_364	COI	14018	33	Arthropoda	Insecta	Diptera	Chironomidae	Parametriocnemus		Parametriocnemus	100	Published	TCGAATAAATAATATAAGATTTTGACTTTTACCTCCTTCCTTAACTTTATTATTATCAAGATCTATTGTTGAAAACGGGGCCGGAACTGGTTGAACTGTTTACCCTCCTTTATCTTCAGGAATTGCTCACGCAGGAGGATCTGTAGATTTAGCTATTTTTTCTTTACACCTTGCAGGTATTTCCTCTATTTTAGGAGCTGTAAATTTTATTACCACAGTAATTAATATACGATCAAATGGAATTACTTTAGATCGAATACCTTTATTTGTTTGATCTGTAGTAATTACAGCAGTTCTATTATTATTATCCCTTCCTGTATTAGCAGGTGCTATTACTATACTTTTAACAGACCGAAATCTAAATACTTCTTTTTTTGATCCTGCTGGAGGAGGAGATCC…
OTU_365	COI	7124	10	Arthropoda	Insecta	Trichoptera	Polycentropodidae	Plectrocnemia	cinerea	Plectrocnemia cinerea	100	Published	TCGAATAAACAATATAAGTTTTTGATTATTACCCCCTTCTATTTTTTTTTTAGTTTCTGCAATTTTCATAGACAATAGAGTAGGAACTGGTTGAACTGTTTACCCTCCTTTATCAAATAATTTATTTCACTCAGGAAAATCAGTTGATATTTCAATTTTTTCTTTACATTTAGCTGGAATTTCTTCAATTTTAGGTGCAATTAATTTTATTTCTACTATTCTAAATATAAAAATAAATCATATTCCAATAAATTTAATTCCCTTATTTGTTTGATCAATTAAAATTACAGCAATTTTATTACTTTTATCTTTACCAGTTTTAGCTGGAGCTATTACTATACTTTTAACTGATCGAAATTTAAATACTTCATTTTTTGACCCTTCAGGAGGAGGAGATCC…
OTU_366	COI	9983	5	Annelida	Clitellata	Haplotaxida	Lumbricidae	Dendrodrilus	rubidus	Dendrodrilus rubidus	100	Private	CGTCTAAATAACATAAGATTTTGACTACTACCCCCTGCACTTATTCTCTTAGTATCTTCTGCTGCAGTAGAAAAAGGGGCGGGTACTGGCTGAACTGTTTACCCCCCTTTATCCAGAAACATTGCGCATGCTGGACCCTCTGTAGATCTAGCAATTTTCTCTCTTCATTTAGCGGGGGCATCCTCAATTCTCGGTGCCATTAACTTTATTACAACAGTTATTAATATACGATGAAGGGGCCTACGTCTAGAACGTATTCCCTTATTTGTATGAGCAGTATTAATTACTGTAGTGCTACTTCTTCTCTCTTTACCAGTTCTTGCTGGCGCAATTACTATACTTCTTACAGACCGAAACCTAAACACCTCATTCTTTGATCCTGCGGGGGGTGGAGACCCA…
OTU_367	COI	19275	46	Arthropoda	Insecta	Diptera	Chironomidae	Paratanytarsus	dissimilis	Paratanytarsus dissimilis	100	Published	TCGAATAAATAATATAAGTTTTTGATTATTACCCCCATCGTTAACTCTTCTTCTATCTAGTAGTATTGTTGAAAATGGAGCTGGAACTGGATGAACTGTTTACCCTCCCTTATCTTCTAGAATTGCTCATAGAGGTGCTTCAGTAGATTTAGCAATTTTTTCTTTACATTTAGCCGGTATTTCTTCTATTTTAGGTTCAGTAAATTTTATTACAACTGCTATTAATATACGTTCAAATGGAATTACTTTAGATCGTATGCCTCTTTTTGTATGATCAGTTATTATTACAACCATTCTTCTTCTTTTATCTTTACCAGTTTTAGCTGGAGCTATCACAATATTACTTACAGATCGAAATTTAAATACTTCTTTTTTTGATCCTGCAGGAGGAGGAGATCC…
OTU_368	COI	6159	2	Arthropoda	Insecta	Diptera	Chironomidae	Stempellinella		Stempellinella	99.76	Private	TCGAATAAATAATATGAGTTTTTGATTATTGCCCCCTTCTCTTTCACTTCTTCTCTCTAGATCAATTGTTGAAAATGGAGCTGGAACTGGATGAACTGTTTACCCACCCCTATCTGCCAGTATTGCTCATAGAGGAGGATCTGTAGATCTTGCTATTTTTTCTCTTCATTTAGCTGGTATTTCTTCTATTTTAGGTTCAGTAAATTTCATTACAACAGCAATTAATATACGATCAAACGGTATTACTTTAGATCGAATGCCTTTATTTGTTTGATCCGTAGTAATTACAACTATTCTACTTCTCTTATCTCTCCCTGTTTTAGCTGGGGCTATTACAATATTATTAACAGATCGAAATTTAAATACATCATTCTTTGACCCTGCTGGTGGGGGAGATCC…
OTU_369	COI	17447	13	Arthropoda	Insecta	Diptera	Chironomidae	Tanytarsus		Tanytarsus	100	Published	CCGAATAAATAATATAAGTTTTTGACTTTTACCTCCTTCCCTTACTCTTTTACTTTCAAGTTCAATCGTAGAAAATGGAGCTGGAACCGGTTGAACTGTTTATCCTCCTTTATCTGCTAGTATCGCCCATAGAGGTGCATCTGTTGACCTTGCAATTTTTTCTCTTCATTTAGCAGGAATTTCTTCAATTCTAGGATCTGTAAATTTTATCACTACAGCAATTAATATGCGAGCTAATGGAATTACTTTAGATCGAATACCTTTATTTGTTTGATCTGTTGTTATTACTACAGTTCTTCTTCTTTTATCTTTACCAGTATTAGCCGGAGCAATCACTATACTTCTTACAGACCGAAATTTAAATACTTCATTTTTTGACCCTGCCGGAGGAGGAGACCC…
OTU_370	COI	16615	53	Arthropoda	Insecta	Odonata					89.8	Published	ACGTTTAAATAATATAAGATTTTGATTATTACCTCCGTCTTTAATTCTATTATTAGCCGGAAGTATAGTTGAAAGAGGGGCTGGGACAGGTTGAACTGTATATCCTCCTCTAGCTGGAGCAATTGCACATGCAGGAGCATCTTTAGATTTAACTATTTTTTCTTTACATTTGACTGGAATATTCTCTATTCTAGGTGCTATTAATTTTATTACTATAACAATCAATACAAAGTCTCCTGGAATAAAAATGGATCAAATACCTTTATTTGTACGAGCAGTAATAATTATACTTTTATTACTTTCCCTACCAGTCCTAGCCAGAGCAATTACAATATTATTAACAGATCCAAATATCAATACATCATTTTTTGATCCTGCAGGAGGGGGAGACCCAATTTT…
OTU_371	COI	7718	15	Arthropoda	Insecta	Diptera	Simuliidae	Simulium	tuberosum complex	Simulium tuberosum complex	100	Private	TCGAATAAATAATATAAGTTTTTGAATGCTTCCGCCTTCCCTTACTCTTTTATTAGCAAGTAGCATAGTAGAAGCAGGGGCTGGAACAGGATGAACAGTTTACCCTCCCCTATCTTCCGGGATTGCTCATGCTGGAGCTTCTGTTGATTTAGCTATTTTTTCTCTACATTTAGCAGGAATTTCTTCTATTTTAGGAGCCGTAAATTTTATTACAACAATTATTAATATACGGTCTAATGGAATTACATTTGATCGAATACCTTTATTTGTTTGATCTGTAGTGATTACAGCTGTCTTATTACTTTTATCTTTACCTGTGCTGGCGGGGGCTATTACAATACTTTTAACAGACCGAAATTTAAATACATCATTCTTTGACCCTGCAGGAGGGGGAGACCC…
OTU_372	COI	6136	6	Arthropoda	Insecta	Odonata	Cordulegastridae	Cordulegaster		Cordulegaster	98.51	Published	TCGTTTAAATAATATAAGATTTTGAATATTACCTCCTTCTTTAATATTACTTCTATCTAGAAAAATTGTAGAAAGAGGAACAGGAACTGGATGAACAGTTTATCCTCCCCTTGCCGGGGCTATTGCCCATGCTGGAGCTTCTGTAGATTTAACTATTTTTTCTTTACACTTAGCAGGAGTTTCAATAATTTTAGGGGCCATTAATTTTATTACTACAACTATAAATATAAAGTCCCCTGGAATAAAGTTAGACCAAATACCTTTATTTGTCTGAGCAGTTGCTATTACTGCCATTTTATTATTATTATCATTACCTGTTTTAGCAGGAGCTATTACTATATAACTAACAGATCGAAACATTAATACATCCCTCTTTGATCCAGCTGGGGGAGGTGATCC…
OTU_373	COI	6579	8	Arthropoda	Insecta	Lepidoptera	Crambidae	Petrophila	canadensis	Petrophila canadensis	100	Published	ACGAATAAATAACATAAGATTTTGATTATTACCCCCCTCTTTAACTTTATTAATTTCAAGAAGAATTGTAGAAAATGGAGCAGGAACTGGATGAACAGTATACCCCCCACTGTCATCTAATATTGCTCACGGAGGAAGATCTGTAGATTTAACAATTTTTTCTCTACATTTAGCAGGAATTTCATCAATTCTTGGAGCTATTAATTTTATTACAACCATTATTAATATACGAATTAATGGAATATCATTTGATCAAATACCTCTTTTTGTTTGAGCTGTAGGAATTACAGCCCTTTTACTTTTACTATCTTTACCAGTATTGGCTGGAGCTATTACTATATTATTAACTGATCGAAATTTAAATACATCTTTTTTCGACCCTGCTGGAGGGGGAGATCC…
OTU_374	COI	4830	3	Arthropoda	Insecta	Diptera	Simuliidae	Stegopterna		Stegopterna	100	Published	TCGAATAAATAATATAAGATTTTGACTTTTACCTCCTTCTTTAACCCTACTATTAGCCAGAAGTATAGTAGAAGCTGGGGCTGGGACAGGATGAACTGTTTATCCTCCCCTATCTTCTGGAATTGCCCATGCCGGAGCTTCAGTCGACTTAGCAATTTTTTCTCTTCATTTAGCGGGAATTTCATCTATTTTAGGGGCCGTAAATTTCATTACAACTATTATTAATATACGATCTAATGGAATTAACTTTGATCGAATGCCTTTATTTGTTTGATCTGTTGTTATTACAGCTGTTCTACTTTTACTATCTTTACCTGTATTAGCCGGAGCAATTACTATGCTATTAACAGACCGAAATCTTAATACATCATTCTTTGATCCTGCTGGAGGGGGAGACCC…
OTU_375	COI	5586	14	Annelida	Clitellata	Haplotaxida	Naididae				100	Published	TCGACTTAATAATCTAAGATTTTGACTATTACCACCATCATTAATTCTATTAATTTCCTCTGCAGCAGTAGAAAAAGGAGCTGGAACTGGGTGAACAGTATATCCACCACTCTCAAGAAACCTGGCACATGCTGGACCTTCTGTAGACTTAGCTATTTTCTCCTTACATCTTGCAGGTGCATCATCTATTCTAGGGGCACTAAACTTCATTACTACTGTAATTAATATACGATGAAATGGGATAAAACTAGAACGACTTCCATTATTCGTATGAGCAGTGTTATTAACAGTAATTCTACTTCTCTTATCACTTCCAGTACTTGCTGGGGCAATTACCATACTATTAACAGACCGTAACCTAAATACTTCATTCTTCGACCCTGCAGGAGGAGGTGATCC…
OTU_376	COI	4618	1	Arthropoda	Insecta	Lepidoptera	Tortricidae	Cenopis	pettitana	Cenopis pettitana	100	Published	TCGTATAAATAATATAAGATTTTGATTATTACCCCCTTCCATTATATTACTAATTTCTAGTAGAATTGTAGAAAATGGAGCAGGAACAGGATGAACAGTTTATCCCCCACTTTCATCTAATATTGCACATAGAGGAAGATCTGTTGATCTTGCAATTTTTTCTCTTCATTTAGCTGGTATTTCATCAATTTTAGGTGCAGTAAATTTTATTACTACCATTATTAATATACGACCTAATAATATAAGATTAGATCAAATACCTTTATTTGTATGAGCTGTAGGAATTACAGCTCTTTTACTATTATTATCTTTACCTGTATTAGCAGGAGCTATTACTATATTATTAACAGATCGAAATTTAAATACTTCTTTTTTTGATCCTGCTGGAGGAGGAGATCC…
OTU_377	COI	12806	27	Annelida	Clitellata	Haplotaxida	Naididae				99.52	Published	CGACTCAATAATCTTAGATTTTGACTGATACCACCATCATTAATTTTACTAGTATCATCAGCCGCAGTAGAAAAAGGTGCAGGTACTGGATGAACTGTATATCCTCCATTAGCCAGAAATCTAGCACATTCAGGGCCATCTGTAGATCTAGCAATTTTCTCACTACATTTAGCCGGCGTAGCTTCAATTCTTGGTGCTATTAATTTTATTACCACAATAATTAATATACGATGAAAAGGAATACGATTAGAACGAATTCCATTATTTGTATGATCTGTAATCATTACTGTTATCTTGCTCCTTTTAACCCTCCCAGTATTAGCTGGAGCTATTACAATATTACTAACAGATCGAAATCTAAACACATCATTCTTTGATCCTGCAGGAGGCGGAGACCCT…
OTU_378	COI	8458	7	Arthropoda	Insecta	Trichoptera	Philopotamidae	Chimarra	obscura	Chimarra obscura	100	Published	CCGAATAAATAATATGAGATTCTGATTTTTACCACCCTCACTGGTTTTTCTTTTATTTAGTATACTTATAGATAATGGAACTGGAACAGGATGGACCGTTTACCCCCCTCTCTCTGCAAATATTTCCCATATAGGAAAGGCTGTAGATTTAACAATTTTCTCATTACACTTAGCAGGAATCTCATCAATTTTAGGGGCTGTAAATTTTATTTCAACAATTATTAATATACGTTTAAATTTCCTCACATTTGATCAATTACCATTATTTGTTTGATCAGTAATAATTACTGCTATTCTCCTTTTACTTTCTCTTCCTGTATTAGCTGGAGCTATCACTATATTATTAACAGATCGAAATATGAATACTTCCTTTTTTGACCCTGCCGGAGGGGGGGACCC…
OTU_379	COI	20101	74	Arthropoda	Malacostraca	Isopoda	Asellidae				92.75	Published	CCGTATAAATAATATAAGATTCTGACTTCTCCCTCCCTCTCTAACCTTACTTTTAAGGAGAGGGCTAATTGAAAGAGGGGTAGGGACAGGTTGGACTGTCTATCCTCCTTTAGCTGCTAGTATTGCCCATAGGGGCCCTTCTGTTGATTTGGGAATTTTTTCACTTCATTTAGCTGGGGCTAGGTCGATTTTAGGGTCTGTTAACTTTATTTCAACAGTTATTAATATGCGGTCTGAGGGTATAAGATTTGATAAAGTTCCTTTATTTGTTTGGCCAGTATTTATTACTACAATTTTACTCCTTCTTTCTCTTCCTGTCTTAGCTGAGGCTATTACTATACTTTTAACAGATCGAAATCTTAATATTTCTTTTTTCGATCCTAGAGGAGGGGGAGATCC…
OTU_380	COI	6628	20	Arthropoda	Insecta	Diptera	Chironomidae				94	Published	TCGAATAAATAATATGAGATTTTGAATACTTCCCCCTTCTCTTACTTTATTATTATCTAGTTCAATTGTAGAAAATGGGGCCGGAACTGGTTGAACAGTTTATCCCCCTCTTTCCTCAGGAATTGCTCATGCAGGAGCTTCTGTAGATTTAGCCATTTTTTCCTTACATTTAGCAGGAATTTCGTCTATTTTAGGAGCAGTAAATTTTATTACCACAGTAATTAATATACGTTCCAGAGGAATTTCATTAGATCGAATACCTTTATTTGTTTGATCTGTTGTAATTACTGCAGTGCTTTTATTATTATCTCTACCAGTATTAGCCGGAGCTATTACAATATTACTAACAGATCGAAATTTAAATACATCTTTTTTTGACCCTGCAGGAGGGGGAGACCC…
OTU_381	COI	3572	2	Arthropoda	Insecta	Plecoptera	Nemouridae	Nemoura	trispinosa	Nemoura trispinosa	100	Published	TCGAATAAACAATATAAGTTTTTGGTTATTACCTCCTTCTTTAACCTTACTATTAGCAAGTAGCTTAGTAGAAAATGGGGCTGGAACTGGATGAACGGTGTACCCGCCCCTCTCTGCTGGTATTGCACATGCAGGATCATCAGTAGATATAGCAATTTTTTCCTTACATTTAGCTGGTGTCTCTTCAATCTTAGGGGCAGTTAATTTCATTACAACAGTAATTAATATACGATCATCAGGTATAACATTAGATCGTATGCCCCTATTTGTCTGAGCTGTAGCAATTACAGCTCTTCTTCTTCTTTTGTCACTGCCAGTATTGGCAGGAGCAATTACAATACTATTAACTGATCGAAATTTAAATACTTCATTCTTTGACCCTGCAGGAGGGGGAGACCC…
OTU_382	COI	6091	2	Arthropoda	Collembola	Entomobryomorpha	Tomoceridae				100	Early-Release	ACGAATAAATAATATAAGATTTTGACTACTTCCTCCATCCCTAATACTTCTTCTGTCGGGAGGGTTAGTAGAAAGTGGGGCTGGAACAGGATGGACAGTCTATCCGCCTCTAGCTAGAGGAATTGCTCATGCTGGTGCATCAGTAGACCTATCAATTTTTAGTCTTCATTTAGCCGGGGCTAGTTCAATTCTTGGTGCAATTAACTTTATTACAACTATTATTAATATACGAACACCAGGAATATCATGAGACCGAACCCCATTATTTGTCTGATCAGTATTTCTTACTGCCATTTTATTATTATTATCTTTGCCAGTCTTAGCAGGAGCCATTACTATGCTACTAACAGACCGTAATTTAAACACTTCATTTTTTGACCCAGCTGGGGGAGGAGACCC…
OTU_383	COI	15061	20	Arthropoda	Insecta	Diptera	Chironomidae	Orthocladius	dorenus	Orthocladius dorenus	100	Published	TCGAATAAATAATATAAGTTTTTGATTATTGCCCCCGTCTTTAACTTTATTATTATCTAGTTCTATTGTAGAAAATGGAGCTGGGACAGGATGAACAGTTTACCCTCCTTTATCCTCTGGAATTGCCCACGCCGGAGCTTCAGTAGATTTAGCTATTTTTTCATTACATTTAGCCGGAATTTCATCTATTTTAGGAGCTGTAAATTTTATCACAACAGTTATTAATATACGATCTAATGGAATTACATTAGATCGAATACCTTTATTTGTCTGATCAGTAATTATTACTGCTGTTTTATTATTATTATCTTTACCAGTATTAGCTGGAGCTATTACAATATTATTAACAGATCGAAATTTAAATACATCTTTTTTTGATCCTGCTGGAGGAGGAGACCC…
OTU_384	COI	4822	8	Arthropoda	Insecta	Diptera	Chironomidae	Tanytarsus		Tanytarsus	100	Published	TCGAATAAATAATATAAGTTTTTGACTTTTACCCCCTTCTTTAACACTTCTTCTTTCTAGATCAATTGTAGAAAATGGAGCAGGAACAGGATGAACAGTTTATCCTCCTTTATCAGCCAGAATTGCTCATAGAGGAGCATCTGTAGATTTAGCTATTTTTTCACTTCATTTAGCAGGAATCTCTTCTATTTTAGGATCCGTAAATTTTATTACAACAGCTATTAATATGCGAGCTAATGGAATTACTTTAGATCGCATACCTTTATTTGTTTGATCTGTTGTAATTACAACAATTCTTCTTCTTTTATCTTTACCTGTTTTAGCAGGAGCAATTACAATACTTTTAACAGATCGAAACTTAAATACTTCTTTCTTTGATCCTGCCGGAGGAGGGGACCC…
OTU_385	COI	15496	14	Arthropoda	Insecta	Diptera	Chironomidae	Eukiefferiella	claripennis	Eukiefferiella claripennis	100	Published	CGAATAAATAACATAAGATTTTGACTTTTACCTCCTTCTTTAACTCTCCTTTTATCTAGCTCAATTGTAGAAAACGGGGCTGGTACAGGATGAACAGTATACCCTCCTCTGTCTTCCGGAATTGCCCATGCCGGAGCTTCAGTAGATTTAGCTATTTTTTCCCTCCATTTAGCAGGAATTTCTTCTATCTTAGGAGCAGTAAATTTTATCACCACAGTAATTAATATACGATCAGAAGGAATTTCTTTAGATCGAATACCTTTATTTGTTTGGTCTGTAATTATTACAGCTGTTTTATTACTTTTATCCCTTCCTGTATTGGCAGGGGCTATCACAATACTTTTAACAGACCGAAATTTAAATACTTCTTTTTTTGACCCTGCAGGAGGAGGAGACCCT…
OTU_386	COI	12060	70	Arthropoda	Malacostraca	Isopoda	Asellidae				94.54	Published	CCGTATAAACAATATAAGATTTTGACTTCTCCCCCCCTCTCTAACCTTACTTTTAAGGAGAGGGCTAATTGAAAGAGGGGTTGGGACAGGTTGGACTGTCTATCCTCCTTTAGCTGCTAGTATTGCCCATAGGGGACCTTCCGTAGATTTGGGAATTTTTTCACTTCATTTAGCAGGAGCTAGGTCAATTTTAGGGTCTGTTAACTTTATTTCAACAGTTATTAATATGCGGTCTGAAGGTATAAGATTTGATAAAGTTCCTTTATTTGTTTGGTCAGTATTTATTACTACAATTTTACTCCTTCTTTCTCTTCCTGTCTTAGCTGGAGCTATTACTATACTTTTAACAGATCGAAGTCTTAATACTTCTTTTTTCGATCCTAGAGGAGGGGGAGATCC…
OTU_387	COI	4917	4	Arthropoda	Insecta	Coleoptera	Elmidae	Ancyronyx	variegatus	Ancyronyx variegatus	100	Private	TCGAATAAATAACATAAGATTTTGACTTCTTCCTCCTTCCTTAACTTTTTTACTAATAAGAAGAATTGCGGAAAGAGGGGTAGGAACAGGATGAACTGTTTATCCTCCATTATCAGCAAATATTGCTCATAGAGGATCTTCTGTAGATTTAGCTATTTTCAGTCTTCATCTTGCTGGAATTTCATCCATTCTAGGAGCAGTAAACTTTATTACAACTGTTATTAATATGCGATCCCCAGGAATATCTCTAGATCGAATACCCTTATTTGTATGATCAGTAGTAATTACTGCTCTTCTTCTTCTTTTATCTTTACCAGTTCTAGCCGGAGCCATTACTATATTATTAACCGATCGAAATTTAAATACATCATTTTTTGATCCTGCCGGGGGAGGAGACCC…
OTU_388	COI	5739	55	Arthropoda	Insecta	Coleoptera	Elmidae	Optioservus		Optioservus	97.94	Private	ACGAATAAACAACTTAAGATTTTGGTTACTTCCTCCTTCATTAACCTTTCTCCTAATAAGAAGAATTGTAGAAAGAGGGGCAGGAACGGGATGAACAGTTTACCCTCCCCTATCAGCTAATATTGCTCATGGTGGATCCTCAGTAGACCTAGCAATTTTCAGCCTCCATTTGGCAGGAATTTCCTCAATCCTAGGAGCCGTTAATTTTATCACCACAGTAATTAATATACGATCACCTGGTATAACATTTGATCGAATACCTCTATTTGTTTGATCAGTGGCAATTACCGCCTTATTACTCCTTCTATCTCTTCCAGTTCTAGCCGGAGCTATTACTATACTACTAACAGACCGAAATTTAAATACCTCATTTTTTGACCCAGCAGGAGGAGGAGACCC…
OTU_389	COI	4203	1	Arthropoda							98.8	Private	TCGAATAAATAATATAAGTTTTTGATTACTACCTCCTGCTTTAACTTTATTATTAGCAAGCAGTATAGTGGAAAATGGAGCTGGTACTGGCTGAACAGTTTACCCTCCGCTATCTTCTAATATTGCTCACAGAGGAGCATCAGTGGATTTAGCTATTTTTTCTCTTCACCTTGCAGGAATTTCTTCTATTCTAGGAGCTGTAAATTTTATCACTACTGTTATTAATATACGATCTACAGGAATTACTTTTGATCGAATACCTTTATTTGTTTGATCAGTAGCAATTACAGCTTTATTATTATTGTTATCTTTACCAGTTTTAGCAGGAGCTATTACAATATTACTTACTGATCGAAATTTAAATACTTCATTTTTTGATCCAGCAGGAGGAGGAGATCC…
OTU_390	COI	4641	3	Annelida							100	Private	ACGACTTAATAATCTTAGATTTTGACTCCTCCCGCCATCATTAATTCTCTTAGTATCCTCTGCCCTAGTAGAAAAAGGTGCTGGGACAGGATGAACTGTATACCCTCCATTAGCAGCTAACTTAGCACACTCTGGCCCATCTGTTGACCTAGCCATTTTTTCCCTTCATCTTGCAGGAGCATCCTCTATTCTAGGATCATTAAATTTTATAACCACAGTAATTAACATACGTTGACAAGGAATACAAATTGAACGCCTCCCATTATTCGTCTGAGCAGTATTTATTACAGTTGTACTTCTTCTCCTATCCCTTCCAGTTTTAGCTGCTGGTATTACTATACTTCTAACAGACCGAAACCTTAATACATCCTTCTTCGACCCTATAGGAGGAGGAGATCC…
OTU_391	COI	6039	21	Arthropoda	Insecta	Diptera	Empididae	Neoplasta	scapularis	Neoplasta scapularis	100	Published	TCGAATAAATAACATAAGTTTTTGAATATTACCCCCATCATTAACTTTATTATTAACTAGAAGTATAGTAGAAAACGGAGCTGGAACAGGTTGAACTGTTTACCCCCCTCTTTCTTCAAATATTGCCCACAGTGGGGCTTCAGTAGATTTAGCTATTTTTTCTTTACACTTAGCAGGAATTTCTTCTATTTTAGGGGCGGTAAATTTTATTACAACTGTAATTAATATACGATCCACAGGAATTACTTTTGACCGTATACCCTTATTTGTTTGATCGGTATTAATTACAGCTATTTTACTTTTATTATCCTTACCTGTTTTAGCTGGGGCTATTACTATATTATTAACAGATCGAAATATTAACACTTCTTTTTTTGACCCTGCCGGAGGAGGTGACCC…
OTU_392	COI	12401	17	Arthropoda	Insecta	Diptera	Chironomidae				99.52	Private	TCGAATAAATAATATAAGTTTTTGACTTTTACCCCCATCTCTAACCTTACTTCTTTCTAGATCAATTGTAGAAAATGGTGCAGGAACAGGATGAACAGTATATCCACCTCTATCAGCTAGTATTGCCCATAGTGGGGCTTCTGTTGATTTAGCAATTTTTTCTTTACATTTAGCAGGAGTTTCTTCTATTTTAGGATCTGTAAATTTTATTACAACTGTAATTAATATACGGTCAAATGGAATTACCCTTGATCGAATGCCTTTATTTGTTTGATCAATTGTAATTACAACTGTTCTTTTATTACTCTCTCTTCCTGTTTTAGCTGGAGCAATTACTATACTTTTAACAGATCGAAATCTTAATACTTCTTTTTTTGATCCTGCTGGTGGAGGGGACCC…
OTU_393	COI	7671	6	Arthropoda	Insecta	Diptera	Empididae				99.76	Published	TCGAATAAATAATATAAGTTTTTGAATATTACCACCTTCTCTTACATTACTTTTAGTAAGTAGTATAGTAGAAAACGGAGCCGGTACAGGATGAACAGTTTATCCTCCTTTATCTTCTAATTTAGCACATGGAGGAGCTTCAGTTGATTTAGCAATTTTTTCTTTACATTTAGCAGGAATTTCTTCTATTTTAGGTGCAGTTAATTTTATTACCACTGTTATTAATATACGATCAACAGGAATTTCATTTGATCGAATACCTTTATTCGTTTGATCAGTATTAATTACAGCAATTTTACTTTTATTATCATTACCTGTTTTAGCTGGAGCTATTACAATGCTTCTAACAGATCGAAATATTAATACTTCATTTTTTGACCCTGCTGGAGGTGGAGACCC…
OTU_394	COI	6698	39	Arthropoda	Insecta	Hemiptera	Corixidae				90.43	Published	TGAATAAATAATATAAGTTTTTGGTTACTCCCTTCCACATTAACATTATTATTATCAAGTAGATTTGTAAATTCAGGAGCAGGGACAGGATGAACAGTGTATCCACCTCTATCAAGAAATTTAACACATAGAGGAGCATCTGTAGACTTAGCAATCTTCTCTTTACATTTAGCAGGTGTATCATCAATTCTAGATGCTATTAATTTTATCTCAACTATTATTAATATACGAGTTATAGGAACAACTCCTGAACGAACCCCTTTATTTGTATGGTCAGTGGGAATTACTGCACTTCTTTTACTTTTATCTTTACCAGTACTAGCTGGAGCTATTACTATACTACTAACAGACCGTAATTTTAATAGATCCTTTTTTGACCCAGCAGGAGGGGGAGATCAT…
OTU_395	COI	5414	6	Annelida	Clitellata	Haplotaxida					89.07	Early-Release	ACGAATAAATAACCTAAGATTTTGACTAATACCACCATCACTAATCCTCCTTGTATCATCTGCAGCAGTAGAAAAAGGAGCTGGGACCGGGTGAACAGTATATCCACCACTTGCTAGGAACCTAGCACACTCAGGACCATCAGTAGATCTGGCAATTTTCTCCCTACACCTAGCCGGTGCAGCCTCAATTCTAGGGGCAATTAACTTTATTACTACAATAATTAACATGCGTTGAAAAGGGATACGACTAGAACGAATTCCACTCTTCGTATGAGCAGTAATTCTAACAGTAATCCTACTCCTCCTTACTCTACCAGTACTAGCCGGAGCCATTACTATACTCTTAACAGACCGAAACCTAAATACATCATTCTTCGACCCAGCAGGAGGGGGAGATCC…
OTU_396	COI	5216	1	Arthropoda	Insecta	Coleoptera	Mordellidae	Pseudotolida	arida	Pseudotolida arida	99.52	Published	TCGAATAAACAACATAAGATTTTGGCTTCTTCCCCCATCTCTATCCCTTTTATTAATAAGAAGAATAGTTGAAAAAGGAGCTGGAACCGGTTGAACAGTTTATCCCCCGTTATCTTCCAATATCGCACATGGGGGTTCCTCTGTTGATTTAGCTATTTTTAGTCTTCATTTAGCTGGTGTTTCATCTATTCTTGGGGCAATTAACTTTATCTCAACAATACTAAATATACGACCAGTAGCTATAACACTAGATCGAATACCACTATTTGTATGAGCTATTGGAATTACAGCTGTCTTACTTCTTCTTTCTCTTCCTGTTCTAGCAGGTGCTATCACAATATTACTAACGGATCGAAATCTAAATACATCATTTTTTGATCCTGCGGGGGGAGGAGACCC…
OTU_397	COI	3792	8	Arthropoda	Insecta	Ephemeroptera	Baetidae	Cloeon	dipterum	Cloeon dipterum	100	Published	TCGTATAAATAATATAAGTTTTTGATTATTGCCTCCTTCATTGACTTTATTAGTATCAAGTAGTTTAGTAGATATAGGAGCTGGTACGGGTTGAACTGTATATCCTCCTTTAGCGGCTAATATCGCTCATGGAGGGTCATCAGTTGATTACGCTATTTTTTCTTTACATTTAGCTGGGGTATCTTCTATTTTAGGTGCTGTAAATTTTATTACAACAGTAATTAATATGCGTAGCCCTGGTATAACTTTAGACCGTATTCCTTTATTTGTATGATCTGTTGTAATTACTGCTGTGTTATTGCTTTTATCGCTACCTGTATTAGCTGGTGCTATTACTATACTTTTAACTGATCGTAATCTTAATACTTCTTTTTTCGATCCTGCTGGAGGTGGGGATCC…
OTU_398	COI	8208	11	Arthropoda	Insecta	Diptera	Tabanidae	Chrysops	cuclux	Chrysops cuclux	99.76	Early-Release	TCGAATAAATAATATAAGTTTTTGATTACTTCCCCCTTCATTAACACTTTTATTAGTTAGAAGTATAATTGAAAATGGAGCTGGAACTGGTTGAACTGTATATCCCCCACTATCTGCAGCTATTGCTCATGGAGGAGGTTCAGTCGACCTAGCAATTTTCTCTTTACATTTGGCTGGAATTTCTTCAATTTTAGGAGCTGTAAATTTTATTACAACAGTAATTAATATACGATCAACAGGAATCACATTTGATCGAATACCTTTATTTGTTTGAGCTGTAGTAATTACAGCAATTCTTCTATTATTATCTTTACCTGTTTTAGCCGGAGCTATTACTATATTATTAACAGATCGAAATTTAAATACATCATTCTTTGATCCAGCAGGAGGAGGTGACCC…
OTU_399	COI	8917	13	Arthropoda	Insecta	Diptera	Chironomidae	Rheotanytarsus		Rheotanytarsus	99.76	Published	TCGAATAAACAATATAAGATTTTGAATACTTCCGCCGTCTCTTTCTCTTCTTCTTTCTAGTTCAATTGTAGAAAATGGTGCAGGAACTGGGTGAACTGTCTATCCCCCGCTTTCTGCAAGTATTGCCCATAGAGGAGCTTCTGTTGATTTAGCCATTTTTTCATTACATTTAGCAGGGATCTCTTCTATTTTAGGTTCAGTAAATTTTATCACAACAGCTATTAATATACGATCAAGAGGAATTACGCTTGACCGAATACCTTTATTTGTCTGATCTGTAATTATTACAACAATTTTACTCCTTTTATCCCTACCCGTTTTAGCTGGAGCAATTACAATACTATTAACAGACCGAAATTTAAACACTTCTTTCTTTGATCCTGCGGGAGGGGGAGACCC…
OTU_400	COI	24994	6	Arthropoda	Insecta	Ephemeroptera	Heptageniidae	Leucrocuta	maculipennis	Leucrocuta maculipennis	99.75	Published	CCGAATAAATAATATAAGTTTTTGATTACTTCCCCCTGCCCTTACTTTATTACTGGCTAGCAGTATAGTTGAAAGTGGAGCTGGGACAGGTTGGACCGTTTACCCCCCACTTTCTGCAGGAATCGCCCATGCAGGAGCTTCGGTTGATTTAGCTATCTTTTCCTTACATTTGGCAGGAGTTTCATCAATTTTAGGAGCAGTAAATTTTATTACAACAACTATCAATATACGATCTAGAGGTATAACTATAGACCGAATTCCCTTATTTGTTTGATCAGTTTTAATTACAGCCATCTTATTACTACTATCTCTGCCTGTTCTTGCCGGAGCCATTACTATACTTTTAACCGATCGAAATTTAAATACTTCGTTCTTCGACCCTGCTGGTGGAGGAGATCC…
OTU_401	COI	3850	17	Arthropoda	Insecta	Diptera	Chironomidae	Orthocladius		Orthocladius	98.17	Published	TCGAATAAATAATATAAGTTTTTGATTACTTCCCCCATCATTAACTTTATTATTATCTAGTTCGATTGTAGAAAATGGAGCTGGTACAGGATGAACAGTTTACCCTCCTTTATCGTCAGGAATTGCTCATGCTGGCGCTTCAGTTGATTTAGCTATTTTTTCTTTACATTTAGCAGGAATTTCCTCAATTTTAGGGGCTGTAAATTTTATTACAACAGTTATTAATATACGTTCTAACGGAATTACTTTAGATCGAATACCTTTATTTGTCTGATCTGTAATTATTACAGCTATTTTATTACTTTTATCATTACCAGTTCTTGCTGGAGCTATTACTATGCTTTTAACAGATCGAAATTTAAATACATCATTTTTTGACCCTGCTGGAGGAGGAGACCC…
OTU_402	COI	6578	23	Arthropoda	Insecta	Diptera	Chironomidae	Nilotanypus	fimbriatus	Nilotanypus fimbriatus	100	Published	ACGAATAAATAATATAAGTTTTTGAATATTACCCCCTTCATTAACTTTACTTTTATCAAGATCAATTGTAGAAAATGGAGCGGGAACAGGATGAACGGTTTACCCCCCTCTTTCTTCAGGGATTGCTCATACTGGGGCATCTGTTGATTTAGCTATTTTTTCTCTTCATTTGGCTGGGATTTCATCTATTTTAGGAGCTGTTAATTTTATCACTACCATTATTAATATACGATCAAGAGGAATTTCATTAGACCGAATGCCCCTATTTGTTTGATCAGTTCTTATTACTGCTATTTTATTATTACTTTCATTGCCAGTATTAGCAGGAGCTATTACAATATTATTAACAGATCGTAATTTAAATACTTCCTTTTTTGATCCTGCTGGTGGAGGAGACCC…
OTU_403	COI	4764	1	Arthropoda	Insecta	Lepidoptera	Tortricidae	Acleris	chalybeana	Acleris chalybeana	100	Published	ACGAATAAATAATATAAGATTTTGATTATTACCACCCTCTATTATACTTTTAATTTCAAGAAGAATCGTAGAAAATGGAGCAGGAACAGGATGAACGGTTTATCCCCCCCTTTCATCTAATATTGCTCATAGCGGAAGTTCTGTTGATTTAGCTATTTTCTCCTTACATTTAGCTGGTATTTCATCAATTTTAGGAGCAGTAAATTTTATTACTACAATTATTAATATACGACCAAATAATATATCATTAGATCAAATACCATTATTTGTATGAGCTGTAGGAATTACAGCTTTATTATTACTTTTATCTTTACCTGTATTAGCAGGTGCTATTACTATATTATTAACAGATCGAAATTTAAATACCTCTTTTTTTGACCCTGCTGGAGGAGGTGATCC…
OTU_404	COI	4461	32	Arthropoda	Malacostraca						81.29	Published	TCGCCTGAATAATTTAAGATTTTGGCTTCTACCTCCCTCACTATGTCTTTTACTCATAAGGAGTCTTGTAGAAAGAGGTGTAGGAACAGGTTGAACAGTTTATCCCCCCCTTGCTTCTACAATAGCTCATAGAGGAGCTTCAGTAGACCTCGCTATTTTTTCTTTACACATAGCCGGAGTCTCCTCTATTTTAGGGGCTGTTAATTTTATTTCTACTGTAATAAATATAAAAGTAGAAGATGCTTCCATAGACCAAATTCCTTTATTTGTTTGAGCCATTTTTTTTACAACGGTTCTCCTACTTTTATCATTACCTGTTTTAGCTGGAGCTATCACAATACTTCTAACAGACCGTAATCTTAACACATCATTCTTTGATCCTTCGGGAGGAGGGGACCC…
OTU_405	COI	6725	8	Arthropoda	Insecta	Megaloptera	Sialidae				94.24	Published	TCGTATAAATAATATAAGATTTTGGCTTTTACCCCCTTCTTTAACTCTTCTTCTTTCAAGAAGAATTGTTGAAAATGGAGCCGGAACAGGATGAACTGTATACCCCCCTCTATCAAGAGCTATTGCTCATGCAGGAGCTTCAGTAGATTTAGCAATTTTTAGCCTACATTTAGCTGGTGTATCTTCTATTTTAGGGGCAGTTAATTTTATTACTACAGTAATTAATATGCGGGCTAGAGGGATAACTTTAGACCGAATGCCTTTATTTGTATGATCAGTTGTTATTACTGCTATTTTATTACTTTTATCTTTACCCGTATTAGCTGGAGCAATTACAATATTACTTACAGATCGTAATTTAAATACATCTTTTTTTGATCCAGCAGGGGGAGGAGACCC…
OTU_406	COI	3477	6	Arthropoda	Insecta	Diptera	Chironomidae				100	Private	TCGAATAAATAATATAAGATTTTGACTTCTGCCCCCTTCATTAACCCTTCTTTTATCCAGGTCTATTGTCGAAAACGGGGCTGGAACAGGTTGAACGGTTTATCCTCCTCTTTCTTCAGGAATTGCCCATGCAGGGGGCTCTGTAGATCTAGCAATTTTTTCCCTCCATTTAGCAGGAATCTCATCAATTTTAGGTGCCGTAAATTTTATTACAACAGTAATCAATATACGATCTAATGGTATTACTTTAGATCGAATACCCCTTTTTGTATGATCTGTAGTTATTACTGCAGTTTTATTATTACTTTCTTTACCTGTTTTAGCAGGAGCAATTACTATACTTTTAACAGATCGAAACTTAAACACTTCATTTTTTGACCCTGCCGGGGGCGGAGACCC…
OTU_407	COI	6249	18	Arthropoda	Insecta	Diptera	Chironomidae	Paratanytarsus	sp. 5TE	Paratanytarsus sp. 5TE	100	Published	TCGAATAAATAATATAAGATTTTGATTATTACCCCCTTCTTTAACTCTACTTCTTTCTAGAAGAATTGTAGAAAATGGGGCAGGAACAGGATGAACAGTTTATCCTCCTTTATCCTCAAGAATTGCTCATAGAGGGGCTTCAGTTGATTTAGCAATTTTTTCATTACATTTAGCAGGAATTTCTTCAATTTTAGGTTCTGTTAATTTTATTACTACTGCAATTAATATACGTTCAAATGGAATTACCTTAGATCGAATACCTTTATTTGTATGATCTGTAATTATTACTACTATTCTTTTACTACTTTCTCTACCAGTTTTAGCTGGAGCAATTACTATATTACTAACAGATCGAAATTTAAATACCTCTTTTTTCGATCCAGCAGGAGGAGGAGACCC…
OTU_408	COI	6730	26	Annelida	Clitellata	Haplotaxida	Naididae				100	Published	ACGATTAAATAATTTAAGATTCTGACTACTACCCCCCTCCCTGATCCTACTAGTATCCTCGGCCGCCGTAGAAAAGGGGGCAGGAACAGGATGAACAGTTTATCCACCATTAGCTGGCAATTTAGCCCATTCCGGCCCATCAGTAGACCTGGCTATTTTCTCTCTTCACCTGGCAGGAATCGCTTCTATTTTAGGGGCAATTAATTTTATTACTACAATAATTAATATACGATGAAAAGGTATACGTCTAGAACGTATCCCTCTATTTGTATGAGCAGTAATCCTGACAGTAATTCTTCTTCTCCTAACTCTCCCTGTCCTAGCAGGTGCTATTACTATACTCCTAACTGACCGAAATCTAAATACATCATTCTTTGACCCTGCTGGGGGTGGTGATCC…
OTU_409	COI	14281	7	Arthropoda	Insecta	Diptera	Chironomidae				93	Private	CGAATAAATAATATAAGATTTTGATTACTTCCCCCATCTTTAACTCTTCTTCTATCTAGCTCAATTGTTGAAAATGGAGCTGGAACAGGTTGAACTGTTTACCCCCCTCTTTCTTCTGGAATTGCTCATGCTGGAGGTTCTGTTGATTTAGCAATTTTTTCTCTCCATTTAGCAGGTATCTCCTCTATTTTAGGAGCAGTAAATTTCATTACTACAGTTATTAATATACGATCTAACGGTATTACTTTAGATCGAATACCTTTATTTGTTTGATCTGTAGTTATTACAGCTATTTTACTTCTTTTATCTTTGCCTGTTTTAGCGGGGGCTATCACTATATTATTAACAGATCGAAATTTAAATACTTCATTTTTTGACCCTGCTGGGGGAGGAGACCCT…
OTU_410	COI	18686	12	Arthropoda	Insecta	Diptera	Chironomidae	Polypedilum		Polypedilum	100	Published	TCGAATAAATAATATAAGATTTTGACTTCTTCCCCCTTCTTTAACTCTTCTTCTTTCTAGCTCAATTGTAGAAAATGGAGCAGGAACTGGATGAACAGTTTATCCCCCTCTTTCAGCAAGTATTGCTCATAGAGGAGCTTCTGTAGATTTAGCAATTTTTTCTTTACATTTAGCAGGAATTTCCTCAATTTTAGGGTCTGTAAATTTTATTACAACAGTTATTAATATACGATCAAAAGGAATCACTTTAGATCGAATACCTTTATTTGTATGATCAATTGTTATTACAACTGTCCTTTTATTACTTTCTTTACCTGTATTAGCTGGAGCTATTACAATATTATTAACAGATCGAAATTTAAATACTTCTTTTTTTGATCCTGCTGGAGGAGGAGATCC…
OTU_411	COI	12175	11	Arthropoda	Insecta	Trichoptera	Thremmatidae	Neophylax	concinnus	Neophylax concinnus	99.52	Published	TCGAATAAATAATATAAGATTTTGACTTCTGCCCCCCTCTTTAAATTTTCTTTTAATTAGATCTCTTGTAGAAAGAGGAACAGGGACAGGATGAACAGTTTATCCTCCCCTATCGAGAAATTTAAGTCATGCTGGAGCTTCAGTAGATATTTCTATTTTTTCCTTACATTTAGCAGGAATTTCTTCAATTTTAGGGGCTATTAATTTTATTTCTACAACTTTAAATATGCGAAGTAATTTAATTACATTAGATCGTATTCCTTTATTTGTATGATCTGTAGCAATTACAGCTTTATTACTACTCTTATCCCTTCCTGTTTTAGCTGGAGCTATTACAATACTTCTTACTGACCGAAATTTAAATACATCATTTTTTGACCCCTCAGGTGGGGGAGACCC…
OTU_412	COI	9689	13	Arthropoda	Insecta	Trichoptera	Hydroptilidae	Hydroptila	consimilis	Hydroptila consimilis	100	Published	CCGAATAAACAATATAAGATTTTGATTATTACCTCCTGCACTATTCCTTCTTTTATTAAGATCTATAATTAATAACGGGGCAGGAACAGGTTGAACAGTTTATCCTCCGTTAGCATCTAACATCGCTCACAGAGGAGCTTCAGTAGATTTAGCTATTTTTTCTTTACATTTAGCGGGAATTTCCTCAATTTTGGGAGCTATTAATTTTATTTCTACAATCACTAACATAAAACCTATTAATATAAAATTCGAACAAATACCTTTATTTGTTTGATCAATCCTAATTACTGCAATTTTACTTCTTTTATCTCTTCCAGTTTTAGCGGGAGCTATTACCATATTATTAACAGACCGAAACATCAATACTTCTTTCTTTGACCCTGCAGGAGGAGGGGACCC…
OTU_413	COI	4012	1	Annelida	Clitellata	Enchytraeida					87	Published	ACGTCTTAATAATATAAGATTCTGATTACTCCCACCATCTTTAATACTCCTTCTATCATCAGCCGCTGTAGAAAAAGGTGCAGGTACAGGGTGAACAGTATACCCTCCTCTTGCAAGAAATATTGCTCATGCTGGCCCATCTGTAGATCTAGCAATTTTTTCCCTACATTTAGCAGGCGCCTCATCAATTCTAGGCGCAGTAAACTTTATCTCAACAGTAATTAACATACGATGACAAGGCCTACAACTTGAACGAATTCCTTTATTTGTATGAGCTGTTACTATTACCGTTGTTCTTCTTCTCCTATCACTACCCGTACTCGCTGGTGCAATCACCATACTACTAACAGACCGCAATCTAAATACCTCCTTCTTTGACCCCGCAGGAGGGGGAGACCC…
OTU_414	COI	7772	8	Annelida	Clitellata	Haplotaxida	Naididae				94.96	Published	ACGATTAAATAATCTCAGCTTCTGATTAATACCGCCATCATTAATTCTATTAGTGTCATCTGCTGCTGTAGAAAAAGGTGCCGGCACGGGTTGAACTGTATACCCGCCCCTAGCAAGAAATTTAGCACATTCGGGGCCATCTGTAGATTTAGCAATTTTCTCCCTTCATCTAGCTGGTGCAGCCTCAATTCTAGGGGCAATTAACTTCATTACAACAATAATCAACATGCGATGAAAAGGAATACGCCTCGAACGAATTCCATTATTCGTATGATCTGTAATTATTACTGTTATTCTACTTCTTCTAACCCTTCCAGTACTAGCAGGGGCTATTACGATGCTATTAACAGACCGAAATCTAAATACATCATTCTTCGACCCTGCGGGAGGGGGAGATCC…
OTU_415	COI	8737	45	Arthropoda	Insecta	Odonata	Aeshnidae	Boyeria		Boyeria	97.06	Published	ACGTTTAAACAACATGAGATTTTGATTATTACCACCATCACTAACATTATTATTAGCAGGAAGTATGGTTGAAAGAGGAGCAGGAACAGGATGAACAGTATATCCTCCTTTAGCGGGAGCCATTGCACATGCTGGAGCATCTGTAGATTTAACTATTTTCTCTCTTCATTTGGCAGGAATTTCTTCAATTTTAGGTGCAATTAATTTTATTACTACAACCATTAATATAAAATCTCCTGGGATAAAAATAAATCAAATACCTTTATTTGTATGAGCAGTAGTTATTACAGCTGTACTTTTATTACTTTCATTACCAGTTCTAGCAGGAGCAATTACGATATTATTAACAGATCGAAACATTAACACTTCTTTTTTTGATCCTGCAGGTGGAGGAGATCC…
OTU_416	COI	6966	44	Arthropoda	Insecta	Odonata	Aeshnidae				93.41	Published	ACGTTTAAACAACATAAGATTTTGATTATTACCTCCATCACTAACATTATTATTAGCAGGAAGTATGGTTGAAAGAGGAGCAGGAACAGGGTGGACAGTATATCCTCCTCTAGCGGGAGCTATTGCCCATGCTGGAGCATCTGTAGATTTAACCATGTTCACTCTTCATTTAGCTAGAATTTCTTCTATTTTAGGTGCAATTAATTTTATTACTACAACCATCAATATAAAATCTCCTGGAATAAAAATACATCAAATACCTTTATTTGTATGAGCAGTAGTCATTACAGCTGTACTTTTATTGCTTTCATTACCAGTTCTAGCAGGAGCAATTACAATACTATTAACAGATCGAAATATTAACACTTCTTTTTTTGATCCTGCAGGTGGGGGAGATCC…
OTU_417	COI	5539	9	Arthropoda	Insecta	Diptera	Chironomidae	Micropsectra		Micropsectra	100	Published	TCGAATAAATAATATAAGCTTTTGATTACTTCCACCGTCTCTTTCTCTTCTTCTTTCAAGAAGAATAGTAGAAAACGGGGCAGGAACAGGATGAACAGTTTATCCCCCCCTTTCTTCAAGAATTGCACATAGAGGAGCATCTGTTGATTTAGCTATTTTTTCTCTTCATCTTGCTGGAATTTCTTCTATTCTAGGATCAGTAAACTTTATCACAACTGCAATTAATATACGATCAAACGGAATTACTTTAGACCGAATACCTTTATTTGTATGATCTGTAATTATTACCACAATTCTTCTTCTTTTATCACTTCCAGTTCTAGCTGGAGCCATTACAATGCTTTTAACTGATCGAAACTTAAATACTTCTTTCTTTGATCCTGCAGGAGGAGGAGACCC…
OTU_418	COI	6658	23	No Match	No Match	No Match	No Match	No Match	No Match	No Match No Match	No Match	No Match	CGGATGAATAATTGGGCGTTTTGGATTTTGCCCGTCGCGGCAATCTTACTTTTTAGTACCTTATTTATGGATGGTTCGGCACCTAATTTTGGTTGGACTATGTATGCTCCCTTATCAACCACCTATGGACCGGCAAGCACAGATTATTTAATTCTTGCAATTCACTTAATGGGACTTTCTTCATTAATGGGTGCAATTAACATTATTGTCACGCTTCTGAATCTTCGAACACCTGGAATGACCATGATGAAAATGCCCATCTTCTGTTGGAGCTGGTTTGTTACGGCTTTTTTGCTTATAGGAGTAATGCCCGTTTTAGCCGCTGCAGTTACAATGATGCTTATGGACAGACATTTTGCTACAAGTTTTTTTAACGCTGCGGGTGGAGGGGATCCTTTA…
OTU_419	COI	3668	2	Arthropoda	Insecta	Diptera	Chironomidae				100	Private	GCGAATAAATAATATGAGATTTTGACTACTTCCCCCTTCGTTAACATTATTACTATCAAGCTCTATTGTAGAAAACGGAGCCGGGACAGGTTGAACTGTATACCCTCCTCTTGCCTCTGGAATTGCTCACGCAGGGGCTTCAGTAGATTTAGCTATTTTTTCACTACACCTTGCAGGAATCTCATCTATTTTAGGAGCAGTAAATTTTATTACAACCGTAATTAATATACGTTCTAGAGGAATTACATTAGACCGGATACCTTTATTTGTCTGATCTGTTGTAATTACAGCAATTTTACTTTTATTATCTTTACCAGTTTTAGCAGGAGCAATTACAATACTATTAACTGACCGAAACTTAAATACATCATTCTTTGACCCAGCTGGGGGAGGAGACCC…
OTU_420	COI	11081	15	Arthropoda	Insecta	Diptera	Chironomidae	Orthocladius		Orthocladius	99.52	Published	TCGAATAAATAATATAAGTTTTTGATTATTACCCCCATCATTAACATTATTATTATCTAGTTCTATTGTAGAAAACGGAGCTGGTACTGGATGAACAGTATACCCTCCTCTTTCTTCTGGTATTGCTCATGCAGGTGCCTCTGTTGACTTAGCTATTTTTTCATTACATTTAGCAGGAATCTCATCAATTCTAGGAGCAGTAAATTTTATCACAACAGTAATTAATATACGATCTAATGGAATTACTTTAGACCGAATACCCTTATTCGTCTGATCAGTTATTATTACAGCTATTTTATTACTTTTATCTTTACCAGTTTTAGCCGGAGCTATTACTATATTACTAACAGATCGAAATTTAAATACTTCTTTTTTTGATCCTGCAGGAGGGGGAGACCC…
OTU_421	COI	3323	17	Annelida	Clitellata	Haplotaxida					100	Published	ACGATTAAATAATCTAAGATTCTGGTTATTACCACCATCATTAATTCTTTTAGTTTCATCAGCCGCAGTAGAAAAAGGAGCAGGAACTGGTTGAACCGTATACCCACCACTATCTAGAAACTTAGCACACGCTGGTCCATCAGTTGATATGGCTATTTTCTCACTCCATTTAGCAGGTGCATCATCTATTTTAGGAGCTATTAACTTCATTACAACAGTAATAAATATACGATGAAATGGAATACGATTAGAACGAGTACCATTATTTGTATGAGCTGTATTACTAACCGTTATTCTCCTTCTATTATCATTACCAGTACTTGCAGGAGCAATTACAATACTACTAACAGATCGAAATCTAAACACTTCATTCTTCGATCCTGCCGGTGGTGGTGATCC…
OTU_422	COI	3053	10	Annelida	Clitellata	Haplotaxida	Naididae				100	Published	TCGACTCAACAATCTTAGATTTTGACTGATGCCACCTTCATTAATTTTACTAGTGTCCTCTGCTGCAGTAGAAAAAGGCGCAGGTACTGGATGAACTGTATACCCCCCATTAGCTAGAAATCTGGCACATTCGGGGCCATCTGTAGATCTAGCAATTTTCTCACTACATTTAGCCGGAGTAGCTTCTATTCTAGGTGCTATCAACTTTATTACCACAATAATTAATATACGGTGAAAAGGAATACGACTAGAGCGAATTCCATTATTTGTATGATCAGTGATTATTACTGTCATTCTACTCCTTTTAACTCTACCAGTATTAGCTGGAGCTATTACAATATTACTAACTGACCGAAATCTAAACACATCATTCTTCGACCCTGCAGGGGGTGGAGATCC…
OTU_423	COI	4252	4	Arthropoda	Insecta	Diptera	Limoniidae				95.92	Published	TCGAATAAATAATATAAGTTTCTGACTTTTGCCCCCTTCTCTAACACTGCTACTAGCAAGCAGCTTAGTGGAAAACGGAGCAGGCACTGGATGAACAGTTTACCCCCCACTTTCAGCAGGGATTGCCCATGCAGGAGCTTCAGTTGATTTAGCAATTTTCTCTTTACATTTAGCGGGAGTATCAAGAATTTTAGGAGCAGTTAATTTTATTACCACTGTAATTAATATACGATCCTCAGGAATTACATTTGATCGAATACCTCTATTTGTGTGAGCAGTAGTAATTACAGCCGTACTTTTACTATTATCTTTACCTGTCTTAGCTGGAGCGATTACTATACTATTAACAGATCGAAATTTTAATACCTCATTCTTTGACCCTGCCGGAGGAGGAGACCC…
OTU_424	COI	4069	8	Arthropoda	Insecta	Trichoptera	Leptoceridae	Oecetis	inconspicua	Oecetis inconspicua	98.56	Published	ACGAATAAATAATATAAGATTTTGACTATTACCTCCTTCTTTAAATTTTTTATTACTCAGAAGTTTAGTAGAAAATGGGACAGGTACCGGTTGAACTGTATATCCCCCATTAGCAAGAAATATTGGACACATGGGGAGTTCCGTTGATTTATCTATTTTTTCTTTACATATAGCCGGAATTTCTTCAATTTTAGGTGCTATTAATTTTATTACAACTTGTTTAAGAATAAAACCAAAAAGGATGCTATTAGATCAAATACCTTTATTCGTATGATCAGTATTAATTACTGCATTACTATTACTTCTTTCTTTACCAGTTTTAGCCGGAGCAATTACTATATTACTAACGGACCGGAATTTAAATACATCTTTTTTTGACCCAGCAGGTGGTGGAGACCC…
OTU_425	COI	4207	38	Arthropoda	Insecta	Odonata					88.08	Private	ACGTGTAAATAATATAAGTTTTTGATTATTACCTTTATCATTAACACTATTATTAGCAGGAAGTACGGTTGAAAGAGGAGCCGGAACAGGATGAACAGTATACCCTCCTTTAGCGGGAGCAATCGCTCATGCTGGGCCATCTGTAGATTTATCCATTTTTTCATTACATTTAGCTGGAATTTCCTCTATTCTGGGTGTGATTAATCTTATTACTACAACAATTAATATAAAATCCCCTTGAATAAAGATGTATCTAATACCTTTATTTGTATGAGCAGTAGTAATTGCAGCTGTACTTTTATTACTTTCATTACCAGTTCTAGCAGGAGCAATCACAACATTATTAACAGATCGAAATATTAATACATCTTCCTTTTATCCTGCAGGAGGGGGAGATCC…
OTU_426	COI	7503	45	Arthropoda	Insecta	Odonata					88.31	Early-Release	ATATTTAAATAATATAAGATTTTGATTATTACCTCTGTCTTTAATTCTATTATTAGCCGGAGGTATAGTTGAAAGAGGGGCTGGGACAGGTTGAACTGCATATCCTCTAGCTGGAGCAATTGCACACGCAGGAGCATCTTTAGATTTAACTATTTTTTCTTTACATTTGACTGGAATATTCTCCATTCTAGGTGCTATTAATTTTATTACTATAACAATCAATACGAAGTCTCCTGGAATAAAAATGGATCAAATACCTTTATTTGTACGAGCAGTAATAATTATACTTTTATTACTTTCCTTACCAGTCCTAGCCAGAGCAATTACATTATTATTAACAGATCCAAATATCAATACATCATTTTTTGATCCTGCAGGAGGGGGAGACCCAATTTTATA…
OTU_427	COI	10552	4	Arthropoda	Insecta	Diptera	Culicidae	Anopheles	punctipennis	Anopheles punctipennis	100	Published	TCGAATAAATAATATAAGATTTTGAATATTACCTCCTTCTTTGACTCTTTTAATTTCTAGTAGTATAGTAGAAAATGGAGCCGGGACAGGTTGAACTGTTTACCCTCCTCTATCCTCTGGAATTGCTCATGCCGGGGCTTCAGTAGATTTAGCTATTTTTTCATTACATTTAGCAGGAATTTCTTCAATTTTAGGAGCAGTAAATTTTATTACAACTGTAATTAATATACGATCTCCCGGAATTACACTTGATCGAATACCTTTATTTGTTTGATCAGTTGTGATTACAGCAGTATTATTATTATTATCTCTTCCTGTATTAGCTGGAGCTATTACAATATTATTAACAGATCGAAATTTAAATACATCATTTTTCGACCCTGCTGGAGGAGGAGACCC…
OTU_428	COI	3217	32	Arthropoda	Insecta	Odonata					88.54	Published	ACGTTTAAATGATACAAGATTTTGATTATTTCCTCCCTCACTAACACTATTATTAGCAGGAAGCATAGTTGAAAGAGGAGCCGGTACAGGATGAACAGTATACCCTCCTCTAGCAGGAGCTATTTGCTCATGCCGGAGCATCTGTAGATTTAACTATTTTCTCTCTACATATAGCTGCAATTTCCTCCATTCTAGGTGCAATTAACTTTATTACTACAGCGATTAATATAAAATCACCTGGAATAAAAATAGATCAAATACCTTTATTTGTACGAGCAGTAGATTTTACAGCCGTATTTTCATTACTTTCACTACCAGTTATAGCAGGAGCAATCGCAACGTTATTAACGGATCGAAATATTAATACATCTTTTTTTTCTGATCCTGCAGGAGGAGGGG…
OTU_429	COI	10530	4	Arthropoda	Insecta	Diptera	Chironomidae	Chironomus		Chironomus	99.76	Published	TCGAATAAATAACATAAGTTTTTGATTACTTCCCCCATCTCTAACTCTTCTTCTTTCTAGTTCATTTGTAGAAAATGGAGCAGGAACCGGATGAACTGTTTATCCCCCTCTTTCAGCAGCCATTGCACATAGTGGTGCTTCTGTAGACTTAGCTATTTTTTCTTTACATTTAGCCGGTGTATCTTCTATTTTAGGTTCAGTAAATTTTATTACTACTGTAATTAATATACGAGCTAATGGAATTACTTTAGATCGAATACCTTTATTTGTTTGATCTGTAGTTATTACAACTGTCTTATTACTTCTCTCATTACCTGTGTTAGCGGGAGCAATTACTATACTTTTAACCGATCGAAATTTAAATACATCATTTTTTGACCCGGCCGGAGGAGGAGATCC…
OTU_430	COI	14750	30	Arthropoda	Insecta	Diptera	Chironomidae	Paratanytarsus		Paratanytarsus	99.71	Published	CGAATAAATAATATAAGATTTTGACTATTACCCCCCTCACTAACATTACTTTTATCAAGAAGAATTGTAGAAAACGGGGCTGGAACTGGATGAACTGTATATCCCCCCCTATCTTCAAGAATTGCCCATAGAGGAGCATCCGTAGATTTAGCTATTTTTTCTTTACACTTGGCAGGTATTTCTTCTATTCTTGGTTCAGTAAATTTTATTACAACTGCAATCAATATACGATCAAATGGAATTACTTTAGATCGAATACCTTTATTTGTATGGTCTGTTATTATTACAACTATTTTACTTTTACTATCTTTACCTGTATTAGCTGGAGCTATTACAATACTATTAACAGATCGAAATTTAAATACTTCTTTCTTCGATCCTGCTGGGGGAGGAGACCCT…
OTU_431	COI	4241	2	Annelida	Clitellata	Rhynchobdellida	Glossiphoniidae	Helobdella	transversa	Helobdella transversa	99.76	Published	ACGACTAAATAATCTTAGCTTCTGACTTTTACCGCCATCATTAATTTTACTGGTTACATCAGCACTAATTGAAAAAGGTGCTGGAACAGGATGAACAGTATACCCACCATTAGCAGCAAACTTAGCTCATTCTGGACCATCAGTAGATCTTGCTATTTTCTCCCTCCATCTTGCTGGGGCATCATCAATTTTAGGATCATTAAACTTTATAACAACAGTTATCAATATGCGATGACAAGGAATGCAAATTGAACGTTTACCACTATTTGTCTGAGCAGTATTCATCACCGTTGTATTACTACTCCTATCTCTACCAGTTCTAGCTGCAGGGATTACAATACTACTAACAGATCGTAACTTAAATACATCATTTTTTGATCCTGTTGGTGGAGGTGACCC…
OTU_432	COI	10197	14	Arthropoda	Insecta	Diptera	Chironomidae	Cladotanytarsus		Cladotanytarsus	97.97	Published	CCGAATAAATAATATGAGTTTTTGACTACTCCCCCCATCTCTTTCTCTACTTCTTTCTAGTTCTATTGTAGAAAATGGAGCAGGTACTGGATGAACAGTATACCCCCCTCTATCTTCTAATATTGCACATAGAGGGGCTTCAGTTGATTTAGCAATTTTTTCTTTACATTTAGCTGGAATTTCTTCTATTCTAGGATCTGTCAATTTTATTACAACAGCAATTAATATACGAAGTAATGGAATTACTTTAGACCGTATACCTTTATTTGTATGATCAGTTATTATTACCACTATTCTATTATTACTTTCTTTGCCCGTTTTAGCCGGAGCTATTACTATACTTTTAACTGATCGAAATCTTAATACATCATTTTTTGATCCCGCCGGAGGTGGAGACCC…
OTU_433	COI	5345	2	Arthropoda	Insecta	Diptera	Chironomidae	Cladotanytarsus		Cladotanytarsus	100	Published	CGAATAAATAATATAAGTTTTTGACTATTGCCCCCTTCTTTATCTTTATTACTTTCTAGCTCTATTGTAGAAAATGGAGCCGGAACGGGATGAACAGTATACCCCCCACTATCTTCTAATATTGCTCATAGAGGAGCTTCTGTAGATCTTGCTATTTTTTCTCTTCATTTAGCCGGAATTTCTTCTATTTTAGGATCAGTAAATTTTATTACTACCGCAATTAATATACGTAGAAATGGAATTACATTAGATCGTATGCCTTTATTCGTTTGATCTGTAATTATTACAACAATTTTACTATTACTTTCTTTACCTGTTTTAGCCGGAGCTATCACAATACTTTTAACAGATCGAAATTTAAATACTTCTTTCTTTGATCCTGCCGGAGGAGGAGATCCT…
OTU_434	COI	3194	3	Arthropoda	Insecta	Diptera	Chironomidae				100	Private	TCGAATAAATAATATAAGATTCTGACTACTTCCCCCTTCTTTATCCCTTCTTCTTTCTAGTTCTATTGTAGAAAATGGAGCAGGAACAGGTTGAACTGTTTATCCTCCTCTTTCTTCTAATATTGCACACAGAGGAGCTTCGGTTGATTTAGCAATTTTTTCATTACATTTAGCTGGAGTTTCATCCATTTTAGGATCAGTAAATTTTATTACAACAGTAATTAATATACGAGCAAATGGTATTACTTTAGATCGAATACCTTTATTTGTTTGATCAATTGTAATTACCACTGTTCTTCTTCTTTTATCTTTACCTGTTTTAGCTGGTGCTATTACAATATTATTAACAGATCGAAATTTAAATACATCTTTTTTTGACCCTGCAGGAGGAGGTGATCC…
OTU_435	COI	3055	1	Arthropoda	Insecta	Diptera	Chironomidae				94.96	Published	TCGAATAAATAATATAAGTTTTTGACTTTTACCCCCTTCTTTAACTCTTCTTCTTTCAAGCTCTATTGTCGAAAATGGGGCAGGAACCGGTTGAACAGTCTATCCTCCACTATCAGCAAGAATTGCCCATAGAGGAGCTTCTGTAGACTTAGCTATTTTTTCTCTTCATTTAGCAGGAATCTCTTCAATTTTAGGTTCAGTAAATTTTATTACTACAGCTATTAATATACGAGCTAACGGAATCACATTAGACCGAATGCCTCTTTTTGTTTGATCCGTTGTAATTACTACAATTCTTCTTCTTCTTTCTTTGCCTGTATTAGCAGGTGCAATTACTATACTTTTAACTGATCGAAATTTAAATACCTCTTTTTTTGACCCTGCCGGAGGAGGAGACCC…
OTU_436	COI	4866	42	Arthropoda	Insecta	Odonata	Aeshnidae				91.95	Private	ATGTCTAAATAATATAAGCTTTTGATTATTACATCCATCATTAACACTACTATTAGCAGGAAGTATGGTTGAAAGAGGAGCTGGAACAGGATGAACTGTATATCCCCCTCTAGCTGGAGCAATTGCCCATGCTGGAGCATCTGTAGATTTAACTATTTTTCTTTACATTTGGCTGGGGTTTCCTCCATTTTAGACGCTATTAATTTTATTATCACAACAATTAATATAAAATCTCCTGGAATAAAAATAGATGAAATACCTTTATTTGTATGAGCAGTAGTAATTACAGCTGTACTTTCATTACTCTCTTTACCAGTTCTAGCCCGAGCAATTACAATATTATTAACAGATCGAAATATGAATACATCTTTCTTTGATCCTGCAGGGGGAGGAGATCCA…
OTU_437	COI	14734	48	Arthropoda	Insecta	Diptera	Chironomidae	Tvetenia	paucunca	Tvetenia paucunca	99.45	Published	CGAATGAATAATATAAGATTTTGGCTTTTACCCCCATCACTAACTCTTCTTTTATCTAGATCTATTGTTGAAAATGGAGCAGGAACTGGTTGAACTGTATATCCCCCTCTTTCTTCAGGAATTGCTCATGCAGGGGCTTCAGTTGATTTAGCTATTTTTTCTTTACATTTAGCAGGAATTTCTTCAATTTTAGGAGCAGTAAATTTTATTACCACAGTAATTAACATACGATCAGAAGGGATTACATTAGATCGAATACCATTATTTGTTTGATCTGTAATTATTACAGCTATTCTTCTTTTACTATCTTTACCTGTTTTAGCTGGTGCAATTACCATATTATTAACAGACCGAAATTTAAATACTTCTTTTTTTGACCCAGCTGGGGGAGGTGACCCT…
OTU_438	COI	3056	29	Arthropoda	Insecta	Odonata					88.54	Published	ACGTTTAAATGATACAAGATTTTGATTATTTCCTCCCTCACTAACACTATTATTAGCAGTAAGCATAGTTGAAAGAGGAGCCGGTACAGGATGAACAGTATACCCTCCTCTAGCAGGAGCTATTTGCTCATGCCGGAGCATCTGTAGATTTAACTATTTTCTCTCTACATTTAGCTGGAATTTCCTCCATTCTAGGTGCAATTAATTTCATTACTACAGCGATTAATATAAAATCACCTGGAATAAAAATAGATCAAATACCTTTATTTGTACGAGCAGTAGCAATTACAGCCATACTTTCATTACTTTCACTACCAGTTATAGCAGGAGCAATCGCAACGTTATTAACGGATCGAAATATTAATACATCTTTTATTTTTTGATCCTGCAGGAGGGGGG…
OTU_439	COI	5144	8	Annelida	Clitellata	Haplotaxida	Naididae	Aulodrilus	pluriseta	Aulodrilus pluriseta	100	Private	ACGACTAAATAACCTAAGATTTTGACTAATACCACCCTCACTAATTCTACTAGTTTCATCAGCAGCTGTAGAAAAAGGTGCGGGGACAGGTTGAACAGTATATCCACCACTTGCTGGCAATCTAGCCCATTCAGGACCTTCCGTAGATCTAGCAATCTTCTCTCTACACTTAGCAGGAGTAGCATCAATTCTAGGTGCTATTAACTTCATTACCACTATAATCAACATACGATGAAAAGGAATGCGCCTAGAACGAATTCCTCTATTTGTCTGAGCCGTAATTCTTACCGTTGTACTCCTTCTATTAACCTTACCAGTTCTGGCGGGGGCAATTACTATACTTCTAACTGACCGCAATCTAAACACCTCCTTCTTCGATCCAGCTGGGGGCGGTGACCC…
OTU_440	COI	5380	5	Arthropoda	Insecta	Diptera	Chironomidae				94.96	Published	CCGAATAAATAATATAAGATTTTGATTATTACCTCCTTCTTTAACATTATTATTATCTAGTTCAATTGTTGAAAATGGAGCAGGTACAGGCTGAACTGTATATCCACCTCTTTCATCAGGAATTGCTCATACAGGGGGATCGGTAGATTTAGCTATTTTTTCTTTACATTTAGCGGGTATTTCTTCTATTTTAGGAGCTGTAAATTTTATTACAACTGTAATTAATATACGATCTAATGGAATTACATTAGATCGAATACCTTTATTTGTATGATCTGTTGTAATTACAGCTGTATTATTACTACTTTCTTTACCGGTATTAGCTGGAGCTATTACTATATTATTAACAGATCGAAACTTAAATACATCATTCTTTGATCCTGCTGGTGGGGGAGACCC…
OTU_441	COI	12281	5	Arthropoda	Insecta	Diptera	Simuliidae	Prosimulium	magnum	Prosimulium magnum	100	Published	ACGAATAAATAATATAAGATTTTGAATACTTCCCCCTTCGCTTACCTTACTTTTAGCTAGTAGAATAGTAGAAGCAGGAGCCGGTACTGGTTGAACAGTATATCCTCCCCTATCTTCAGGAATTGCTCATGCTGGAGCATCTGTTGATTTGGCCATTTTTTCACTTCATTTAGCTGGAATTTCCTCAATTCTAGGAGCTGTAAACTTTATTACAACTATTATTAATATACGATCAAATGGAATTACTTTCGATCGAATACCTCTTTTTGTTTGATCAGTAGTTATTACTGCTGTTCTTCTCCTTTTATCATTGCCTGTATTAGCGGGAGCAATCACTATACTTTTAACAGACCGGAATTTAAACACATCCTTCTTTGACCCAGCTGGAGGAGGTGACCC…
OTU_442	COI	3802	2	Arthropoda	Insecta	Ephemeroptera	Baetidae	Pseudocloeon	propinquum	Pseudocloeon propinquum	98.67	Published	ACGTATAAATAATATAAGATTTTGATTGTTACCCCCGTCTTTAACACTTTTAGTATCCAGAAGTTTAGTTGATGTAGGAGCAGGTACTGGTTGAACGGTGTATCCTCCTTTAGCTGCTAATATTGCTCATGGAGGGTCATCTGTTGATTTCGCAATTTTTTCTTTACATTTAGCAGGGGTATCTTCTATTTTAGGTGCTGTAAATTTTATTACTACTGTTGTTAATATGCGTAGTCCAGGTATAACATTAGATCGTATACCCCTATTTGTTTGATCTGTTGTAATTACGGCTGTACTACTCTTATTATCGCTTCCCGTTTTAGCAGGAGCTATCACAATATTATTAACAGATCGAAATTTAAATACTTCATTTTTCGATCCTGCAGGAGGTGGTGATCC…
OTU_443	COI	9035	13	Arthropoda	Insecta	Diptera	Chironomidae				100	Private	CCGTATAAATAATATAAGTTTTTGAATACTTCCCCCTTCTCTAACCCTACTTTTATCTAGCTCAATCGTCGAAAACGGGGCAGGAACAGGTTGAACAGTTTATCCCCCCTTATCTTCAGGAATTGCTCATGCAGGAGCTTCCGTAGATTTGGCAATTTTTTCTTTACACTTAGCTGGAATTTCCTCTATTTTAGGGGCTGTAAATTTTATTACTACTGTAATTAATATGCGATCAAATGGGATCACTTTAGACCGAATACCCTTATTTGTGTGATCTGTAGTTATTACAGCAGTTTTATTATTACTTTCTTTACCAGTTTTAGCAGGAGCTATCACCATACTATTGACAGATCGAAATTTAAATACATCATTTTTTGATCCTGCCGGCGGAGGAGACCC…
OTU_444	COI	8540	9	Arthropoda	Insecta	Diptera					88.56	Private	CGAATAAATAATATAAGATTTTGATTATTGCCTCCCTCCTTAACTTTATTGTTAACTAGCAGTCTTGTAGAAACAGGGGCAGGAACAGGATGAACTGTTTATCCCCCTTTATCAGCAAGCATTGCTCATGCTGGGGCCTCTGTAGATTTAGCTATTTTTTCTCTACATTTAGCAGGAATTTCCTCTATCTTAGGAGCAGTAAATTTTATTACAACAGTAATTAATATACGCTCAACAGGAATTACTTTTGATCGAATACCTTTATTTGTTTGAGCAGTTGTAATTACAGCTATTTTATTACTACTCTCTCTCCCTGTATTAGCGGGGGCAATTACAATGCTTTTAACAGATCGAAACTTAAATACCTCTTTTTTTGATCCTGCAGGAGGAGGAGACCCT…
OTU_445	COI	6603	12	Arthropoda	Insecta	Odonata	Aeshnidae	Aeshna	palmata	Aeshna palmata	98.69	Published	ACGTTTAAATAATATAAGATTTTGAATATTACCTCCTTCATTAACACTATTATTAGCAGGAAGTATAGTTGAAAGAGGGGCTGGAACAGGTTGAACAGTATATCCTCCTCTGGCTGGTGCAATTGCTCATGCAGGAGCATCAGTAGATTTAACTATTTTTTCTTTACATTTAGCTGGAGTGTCTTCAATTCTTGGTGCTATTAATTTTATTACTACAACAATTAATATAAAGTCACCAGGAATAAAGATAGATCAAATACCTTTATTTGTATGAGCTGTCGTAATTACAGCTGTACTTTTATTATTATCATTACCTGTTCTGGCTGGTGCAATTACTATATTATTAACTGATCGAAATATTAATACATCATTTTTTGATCCAGCAGGAGGAGGAGATCC…
OTU_446	COI	26554	67	Arthropoda	Insecta	Diptera	Chironomidae	Cricotopus	sp. 18ES	Cricotopus sp. 18ES	100	Published	TCGAATAAATAATATAAGTTTTTGATTATTACCTCCTTCACTAACATTATTATTATCAAGTTCAATTGTGGAAAACGGGGCTGGGACAGGTTGAACTGTTTATCCTCCTCTATCTTCTGGAATTGCTCATGCTGGGGCTTCTGTTGATTTAGCAATTTTTTCTTTACATTTAGCAGGAATTTCTTCTATTTTAGGAGCTGTAAATTTTATTACAACAGTAATTAATATACGATCAGAAGGAATTACTCTTGATCGAATACCATTATTTGTTTGATCAGTTGTAATTACTGCTGTATTATTACTTTTATCTTTACCTGTATTAGCAGGAGCTATTACTATATTATTAACTGATCGAAATTTAAATACTTCCTTCTTTGACCCTGCTGGAGGGGGAGATCC…
OTU_447	COI	3514	9	Arthropoda	Insecta	Coleoptera	Psephenidae	Ectopria		Ectopria	97.96	Published	TCGAATAAATAATATAAGATTTTGATTGCTGCCTCCTTCATTATCTTTATTATTAATAAGAAGAATAGTAGAAAGAGGGGCAGGGACAGGATGAACGGTATATCCCCCCCTCTCTGGAAACATTGCCCATAGAGGGGCATCTGTTGATTTAGCAATTTTTAGTCTTCATTTAGCGGGAATTTCTTCAATTCTTGGAGCAGTAAACTTTATTACAACTGTAATTAATATACGAGCACCTGGAATATCTTTCGATCAAATACCTTTATTTGTTTGATCAGTTGCTATTACTGCTTTACTTTTACTTCTATCTTTACCGGTTCTAGCAGGAGCTATTACAATACTTCTTACTGATCGGAATCTTAATACATCATTTTTTGATCCAGCAGGAGGAGGGGACCC…
OTU_448	COI	3007	6	Arthropoda	Insecta	Coleoptera	Psephenidae	Ectopria		Ectopria	96.22	Published	TCGAATAAATAATATAAGATTTTGATTGCTGCCCCCTTCATTATCCTTATTATTAATAAGAAGAATAGTAGAAAGAGGAGCAGGAACAGGATGAACAGTCTATCCCCCTCTCTCTGGAAACATTGCTCACAGAGGAGCATCTGTTGATTTAGCAATTTTTAGCCTACATTTAGCAGGAATTTCTTCAATTCTTGGTGCAGTAAATTTTATTACAACAGTGATTAATATACGATCACCTGGAATATCTTTTGATCAAATACCTTTATTTGTTTGATCAGTAGCCATCACCGCTTTACTATTGCTCTTATCTTTACCAGTTTTAGCAGGAGCTATTACTATACTTCTTACTGATCGAAATTTAAATACTTCATTTTTTGACCCAGCAGGAGGGGGGGACCC…
OTU_449	COI	7144	15	Arthropoda	Insecta	Hemiptera	Veliidae	Rhagovelia	obesa	Rhagovelia obesa	98.56	Published	GCGAATAAATAATATAAGATTTTGATTACTACCACCATCATTAACATTATTAATTGTAGGAAGAATTGTTGACACAGGTGCAGGAACCGGTTGGACAGTTTACCCCCCTTTATCAAGAAATATTGCCCATAACGGACCTTCGGTAGATCTAACAATTTTCTCGCTTCACTTAGCTGGTGTGTCATCAATTTTAGGAGCAATCAATTTTATTTCAACAATTATTAATATACGAACAACAGGAATAACAAGAGAAAAAATTCCCCTATTTGTATGATCGGTAGGAATCACTGCATTATTATTATTATTATCTTTACCCGTATTGGCGGGAGCCATTACAATACTGTTAACAGACCGCAATTTAAATACATCATTTTTTGATCCAGCAGGAGGGGGGGATCC…
OTU_450	COI	4044	1	Arthropoda	Insecta	Diptera	Tabanidae	Hybomitra	cincta	Hybomitra cincta	99.76	Published	TCGAATAAATAATATAAGTTTTTGATTACTTCCGCCATCATTAACTCTTTTATTAGCCAGTAGTATAGTAGAAAATGGGGCTGGAACTGGTTGAACAGTTTACCCCCCTCTATCTGCTGCAATTGCTCATGGAGGAGGATCAGTTGATTTAGCAATTTTTTCTTTACACTTAGCAGGAATTTCCTCTATTTTAGGAGCTGTTAATTTTATTACTACTGTAATTAATATACGATCAACAGGGATCACTTTTGACCGAATACCTTTATTTGTATGGGCAGTAATAATTACAGCTATCCTTTTATTATTATCATTACCAGTATTAGCTGGAGCTATTACTATATTATTAACTGATCGAAATTTAAATACTTCTTTTTTTGACCCCGCAGGAGGAGGAGACCC…
OTU_451	COI	5693	14	Arthropoda	Insecta	Diptera	Chironomidae				100	Private	TCGAATAAATAATATAAGTTTTTGACTACTTCCTCCTTCATTAACACTATTGTTATCAAGCTCTATTGTAGAAAACGGAGCTGGAACAGGTTGAACTGTTTACCCTCCTCTTTCTTCTGGAATTGCTCATGCTGGAGCTTCTGTTGATTTAGCTATTTTTTCTCTCCATTTGGCAGGTATTTCTTCTATTTTAGGAGCAGTAAATTTTATTACAACTGTTATTAATATACGGTCGGAAGGAATTACTTTAGATCGAATACCCTTATTTGTTTGATCTGTAGTAATTACAGCTATCCTTCTACTTTTATCTTTACCTGTATTAGCCGGAGCTATTACTATATTATTAACGGATCGAAATTTAAACACTTCATTCTTTGACCCAGCTGGGGGAGGAGACCC…
OTU_452	COI	3446	19	Arthropoda	Insecta	Ephemeroptera	Baetidae	Baetis	intercalaris	Baetis intercalaris	100	Private	TCGTATAAACAACATGAGCTTTTGGATATTGCCCCCTTCTTTGACTTTATTAGTTTCAAGAAGCCTGGTGGATGTAGGGGCAGGAACTGGGTGAACTGTCTACCCTCCGTTAGCTGCTAATATCGCCCATGGAGGGTCATCGGTTGATTTCGCTATTTTTTCATTGCATTTGGCAGGGGTATCATCAATTTTAGGTGCTGTAAATTTTATTACCACCGTGGTTAATATGCGTAGCCCTGGCATGACTCTTGACCGAATGCCTTTATTCGTCTGGTCTGTAGTAATTACTGCGATTTTATTATTGCTCTCCCTTCCTGTTTTGGCAGGAGCTATTACTATACTTTTAACTGACCGTAATCTTAATACTTCTTTTTTTGATCCGGCCGGGGGCGGGGATCC…
OTU_453	COI	5280	19	Annelida	Clitellata	Haplotaxida	Naididae				100	Published	TCGACTTAACAATCTAAGATTTTGACTATTACCACCATCACTTATTCTATTAGTTTCCTCTGCAGCAGTAGAAAAAGGAGCTGGAACTGGGTGAACAGTATATCCACCACTCTCAAGAAACCTGGCACATGCTGGACCTTCTGTAGACTTAGCTATTTTCTCCCTACATCTTGCAGGTGCATCATCTATTCTAGGGGCTCTAAACTTCATTACTACTGTAATTAACATACGATGAAATGGAATAAAACTAGAACGACTTCCGTTATTCCTATGAGCAGTATTATTAACAGTAATTCTACTTCTTTTATCACTTCCAGTACTTGCTGGGGCAATTACCATACTATTAACAGACCGTAACCTAAATACTTCATTCTTCGACCCTGCAGGAGGAGGTGATCC…
OTU_454	COI	8613	6	Arthropoda	Insecta	Diptera	Chironomidae	Orthocladius		Orthocladius	100	Published	CGAATAAATAACATAAGATTTTGAATATTACCCCCTTCACTAACATTGCTTTTATCAAGCTCAATTGTTGAAAACGGGGCCGGAACTGGATGAACTGTTTACCCTCCTCTTTCTTCAGGGATTGCTCATGCTGGAGGATCAGTAGATTTAGCTATTTTTTCTTTACATTTAGCTGGAATTTCTTCAATTTTAGGAGCAGTAAATTTTATTACAACAGTAATTAATATACGATCCAATGGAATTACATTAGACCGTATACCTTTATTTGTTTGATCTGTAGTAATTACAGCTATTTTATTACTTCTTTCTTTACCTGTTCTTGCTGGAGCTATTACCATATTATTAACTGACCGTAATCTAAATACCTCATTCTTTGATCCTGCTGGAGGAGGAGACCCT…
OTU_455	COI	4071	6	Arthropoda	Insecta	Diptera	Chironomidae	Krenopelopia		Krenopelopia	100	Published	TCGAATGAATAATATAAGTTTTTGAATATTACCTCCTTCTTTAACTTTACTTTTATCTAGTTCAATTGTAGAAAATGGAGCAGGAACAGGCTGAACTGTATACCCCCCTCTTTCTTCCGGGATTGCCCATGCAGGTGCTTCTGTAGATTTAGCAATTTTTTCTCTTCATCTTGCTGGGATTTCCTCAATTTTAGGAGCTGTTAATTTTATTACAACAGTAATTAATATACGTTCTAGAGGAATCACTTTAGATCGAATGCCTTTATTTGTGTGATCAGTAGTTATTACAGCTATTTTACTATTACTATCTTTACCTGTTTTAGCTGGAGCTATTACTATGCTTTTAACAGATCGAAATTTAAATACTTCTTTCTTTGATCCTGCTGGAGGAGGAGATCC…
OTU_456	COI	4671	2	Arthropoda	Insecta	Diptera	Chironomidae	Tanytarsus		Tanytarsus	100	Published	CGAATAAATAATATAAGATTTTGACTTTTACCCCCTTCTTTAACTCTTCTTCTTTCTAGTTCAATTGTAGAAAATGGTGCCGGAACAGGCTGAACTGTTTATCCCCCTCTATCTGCTAGAATTGCTCATAGAGGAGCTTCAGTAGATTTAGCAATTTTTTCTTTACACTTAGCTGGTATTTCTTCAATTTTAGGATCCGTAAATTTTATTACTACTGCAATTAATATACGAGCTAATGGAATTACTTTAGATCGAATACCTTTATTTGTTTGATCAGTTGTAATTACAACTATTCTTCTTCTTTTATCTCTTCCTGTTTTAGCAGGTGCAATTACTATACTTTTAACAGATCGAAATTTAAACACTTCTTTTTTTGACCCGGCAGGAGGAGGAGATCCA…
OTU_457	COI	4974	1	Arthropoda	Insecta	Diptera	Chironomidae				99.72	Private	CGAATAAATAATATAAGATTTTGACTTTTACCTCCTTCTTTAACATTATTAATTTCAAGAGCAATTGTTGAAAATGGAGCAGGAACTGGATGAACAGTTTATCCCCCTCTTTCAAATTCAATTGCACATAGAGGGGCTTCTGTTGACTTAGCTATTTTTTCATTACACTTAGCAGGAATTTCCTCTATTTTAGGATCTGTTAATTTTATTTCAACTATTATAAATATACGATCAAAAAATTTAAACCTTGATCGAATACCTTTATTTGTTTGATCAATTTTAATTACAACAATTTTATTACTTTTATCTTTACCTGTTTTAGCAGGAGCTATTACCATACTTCTTACTGATCGAAACTTAAATACAAGCTTTTTTGACCCAAGAGGAGGGGGGGACCCT…
OTU_458	COI	5506	2	Arthropoda	Insecta	Diptera	Chironomidae	Tanytarsus		Tanytarsus	97.88	Published	CCGAATAAATAATATAAGCTTTTGACTTTTACCCCCCTCTCTTACTCTTTTACTTTCAAGTTCAATTGTAGAAAACGGAGCTGGAACTGGTTGAACTGTTTACCCTCCTTTATCTGCCAGTATCGCCCACAGAGGAGCATCTGTTGATCTTGCGATTTTTTCTCTTCATTTAGCAGGAATCTCTTCAATTCTCGGCTCTGTAAATTTTATTACTACAGCAATCAATATACGAGCCAACGGTATTACTTTAGATCGAATACCTTTATTTGTTTGATCTGTTATTATTACCACAATTCTCCTTCTTTTATCGCTACCGGTTTTAGCTGGAGCAATTACTATACTTCTTACAGACCGAAATTTAAATACTTCTTTTTTTGACCCTGCGGGAGGAGGGGACCC…
OTU_459	COI	2432	1	Arthropoda	Insecta	Diptera	Culicidae	Culex	restuans	Culex restuans	100	Published	TCGAATAAATAATATAAGTTTTTGAATACTACCTCCTTCATTAACATTACTACTTTCAAGTAGTATAGTAGAAAATGGAGCTGGGACTGGATGAACAGTTTACCCCCCTCTTTCATCTGGTACAGCCCATGCTGGAGCTTCAGTAGATTTAGCTATTTTTTCATTACATTTAGCTGGAATTTCATCAATTTTAGGAGCAGTAAATTTTATTACTACTGTAATTAATATACGATCTTCAGGTATTACACTTGATCGAATACCATTATTTGTTTGATCAGTAGTAATTACTGCTGTTCTTTTACTTCTTTCTTTACCTGTATTAGCTGGTGCTATTACTATACTATTAACTGATCGAAATCTAAATACTTCGTTCTTTGATCCTATTGGAGGAGGAGATCC…
OTU_460	COI	10922	8	Annelida	Clitellata	Enchytraeida					89.45	Published	CCGACTTAATAATATAAGATTTTGACTTCTCCCACCATCTCTCCTTCTTCTTCTATCCTCTGCAGCAGTAGAAAAAGGAGCAGGCACAGGGTGAACTGTTTACCCCCCACTATCTAGTAATATTGCTCATGCTGGCCCATCTGTAGACTTAGCCATTTTCTCCCTTCACCTTGCTGGTGCCTCTTCAATTCTAGGAGCAGTTAATTTCATCACTACAGTAATCAACATACGATGACAAGGTCTCCACTTAGAACGAATTCCTCTTTTTGTATGAGCAGTAACCATTACTGTAGTTCTTCTTCTATTATCCCTCCCAGTTTTAGCCGGAGCAATTACAATATTATTAACAGATCGAAATCTAAACACCTCATTCTTTGACCCAGCAGGAGGCGGTGACCC…
OTU_461	COI	4158	10	Annelida	Clitellata	Haplotaxida	Naididae	Bothrioneurum	vejdovskyanum	Bothrioneurum vejdovskyanum	100	Published	ACGACTCAACAACATAAGATTCTGACTCCTACCCCCATCCCTAATTCTCCTAGTATCATCCGCAGCAGTAGAAAAAGGAGCCGGTACAGGATGAACAGTGTATCCGCCCCTAGCAAGAAACCTTGCACACTCCGGCCCATCAGTAGATCTAGCAATTTTCTCCCTCCACTTAGCCGGGGCATCCTCAATCCTAGGCGCTATTAACTTCATCACCACAATAATCAACATACGCTGAAACGGACTTCGACTTGAACGAATCCCCCTATTCGTCTGAGCAGCAGTAATTACAGTAATCCTACTCCTACTATCACTTCCAGTACTAGCTGGGGCTATTACCATACTATTAACAGACCGCAACCTAAATACATCCTTCTTTGACCCAGCTGGAGGGGGCGACCC…
OTU_462	COI	4909	14	Arthropoda	Insecta	Diptera	Ceratopogonidae				98.19	Published	CCGAATAAATAATATAAGATTTTGAATACTCCCTCCTTCCTTATCCTTACTTTTAGTTAGAAGCTTAGTAGAAAACGGGGCAGGAACGGGATGAACAGTTTACCCTCCTCTTTCTGCCAATATCTCCCATGCCGGAGCATCCGTTGATTTAGCTATTTTTTCCCTTCATTTAGCTGGAGTCTCTTCTATCCTAGGAGCAGTAAATTTCATTACAACAATTATTAACATACGAAGCCCAGGAATTAAATTTGACCGAATACCTCTATTTGTTTGATCAGTATTCATTACTGCTATTCTTTTGCTTCTTTCTTTACCTGTTTTAGCAGGAGCAATTACAATGCTATTAACAGATCGAAACCTAAATACATCTTTCTTTGACCCCGCAGGAGGAGGAGATCC…
OTU_463	COI	3547	22	Arthropoda	Malacostraca	Amphipoda	Hyalellidae	Hyalella	azteca	Hyalella azteca	100	Published	TCGAATAAACAACATAAGGTTCTGACTTTTGCCCCCTTCTTTAGTACTTCTTTTGATGAGAGGCATAGTAGAGAGTGGAGTGGGGACAGGCTGGACTGTGTATCCTCCGCTATCAGGTAATGTCGCTCACAGAGGGAGGTCAGTAGATATAGCTATTTTTTCATTACATCTGGCAGGTGCATCTTCAATCTTGGGGGCTATTAATTTTATTTCGACGGTTTTAAACATGCGAACTTCGGGGATAAGAATAGACCGAGTGCCCTTATTTGTTTGGTCCGTGTTTATTACGGCCATTCTTTTGTTATTGTCTTTGCCTGTTCTAGCCGGGGCAATCACTATGTTGCTTACTGATCGAAACCTTAATACCTCTTTTTTTGACCCAAGCGGAGGGGGCGATCC…
OTU_464	COI	3081	2	Arthropoda	Insecta	Diptera	Stratiomyidae	Berkshiria	albistylum	Berkshiria albistylum	98.32	Published	ACGAATAAATAATATAAGATTTTGAATATTACCCCCTTCATTAACTTTACTTTTAGTCTCTTCTATAGTTGATGCTGGAGCTGGAACAGGATGAACAGTTTATCCTCCCTTAGCTGCTGGAATTGCTCATGGTGGAGCTTCTGTAGATTTAGCTATTTTTTCTCTTCACTTAGCTGGAATTTCTTCAATTTTAGGAGCAGTAAATTTTATTACAACAGTAATTAATATACGATCAACTGGAATTACATTTGATCGAATACCTTTATTTGTCTGATCAGTAGTAATTACAGCTGTTTTACTTTTGCTATCCTTGCCAGTATTAGCCGGAGCAATTACAATACTTTTAACTGATCGAAATTTAAATACTTCTTTCTTTGATCCTGCTGGAGGAGGAGATCC…
OTU_465	COI	6808	7	Arthropoda	Insecta	Diptera	Chironomidae	Cryptochironomus		Cryptochironomus	97.12	Published	TCGAATAAATAATATAAGTTTTTGACTTCTTCCCCCATCTTTAACTCTTTTACTTTCTAGATCAATTGTAGAAAATGGAGCAGGTACGGGTTGAACTGTTTATCCCCCCTTATCTGCCGCTATTGCTCATAGAGGGGCTTCTGTAGATCTAGCAATTTTTTCTCTACACTTAGCCGGAGTATCTTCTATTTTAGGATCTGTAAATTTTATTACAACTGTAATTAACATACGAGCCAATGGTATTACTTTAGATCGAATACCTTTATTTGTTTGATCTGTAGTTATTACAACAGTTCTTCTTTTATTATCATTACCTGTATTAGCTGGAGCTATTACTATACTTTTAACAGATCGAAATTTAAATACATCCTTCTTTGACCCAGCGGGAGGGGGGGACCC…
OTU_466	COI	2515	42	Arthropoda	Malacostraca	Isopoda	Asellidae	Caecidotea		Caecidotea	95.11	Published	CCCGTATAAACAATATAAGATTTTGACTTCTCCCTCCCTCTCTAACCCTACTTTTAAGGAGAGGGCTAATTGAAAGAGGGGTTGGGACAGGTTGAACTGTCTATCCTCCTTTAGCTGCTAGTATTGCCCATAGGGTACCTTCTGTAGATTTTTGGATCTTTTCACTTCATTTAGCAGGAGCTAGGTCGATTTTAGGGTCTGTTAACTTTATTTCAACAGTTATTAATATGCGGTCTGAAGGTATAAGATTTGATAAAGTTCCTTTATTTGTTTGGTCAGTATTTATTACTACAATTTTACTCCTTCTCTCTCTTCCTGTCTTAGCTGGAGCTATTACTATACTTTTAACAGATCGTAATCTTATTACCTCTTTTTTCGACCCTAGACCCAATCCTCTAC…
OTU_467	COI	2655	2	Annelida	Clitellata	Haplotaxida	Naididae	Limnodrilus	hoffmeisteri	Limnodrilus hoffmeisteri	100	Published	TCGTCTCAATAATCTTAGATTTTGGCTGATACCACCATCATTAATTTTACTAGTATCCTCTGCTGCAGTAGAAAAAGGCGCAGGTACCGGATGAACTGTATATCCTCCATTAGCTAGAAATCTAGCACATTCAGGGCCATCTGTAGATCTAGCAATTTTCTCACTACATTTAGCCGGAGTAGCTTCAATTCTAGGGGCTATCAACTTTATCACAACAATAATTAATATACGATGAAAAGGAATGCGATTAGAACGAATCCCATTATTTGTATGATCTGTAATTATTACTGTCATTTTACTCCTTTTAACCCTACCAGTATTAGCCGGAGCTATTACAATATTACTGACTGACCGAAATCTAAATACATCATTCTTCGACCCAGCAGGGGGGGGTGATCC…
OTU_468	COI	2796	7	Annelida	Clitellata	Haplotaxida	Naididae	Rhyacodrilus	falciformis	Rhyacodrilus falciformis	100	Published	ACGATTAAATAATCTAAGATTTTGATTACTACCACCGTCATTAATTTTATTAATTTCATCTGCAGCAGTAGAAAAGGGTGCTGGAACAGGATGAACTGTTTATCCCCCATTAGCTAGAAACATAGCCCATGCTGGCCCATCAGTAGATATAGCAATTTTTTCTCTACATTTAGCTGGTGCTTCATCAATTCTTGGAGCAGTAAATTTTATTACAACTGTAATAAATATACGATGAAGAGGAATAAAATTAGATCGAATTCCACTATTTGTATGGGCTGTTACATTAACAGTTATCTTACTTTTATTATCTCTTCCAGTTTTAGCGGGGGCCATTACAATATTATTAACAGATCGCAATTTAAATACTTCATTTTTCGATCCTGCAGGTGGTGGAGACCC…
OTU_469	COI	11850	12	Arthropoda	Insecta	Diptera	Chironomidae	Pagastia	orthogonia	Pagastia orthogonia	100	Published	TCGAATAAATAATATAAGTTTTTGACTTCTTCCACCTTCTTTAACATTATTATTAGCCAGCTCAATCGTTGAAAACGGAGCTGGAACTGGTTGAACAGTATACCCGCCGTTATCATCAGGTATTGCTCATGCAGGAGCTTCTGTTGATCTAGCTATTTTTTCTTTACATTTAGCTGGAATTTCTTCTATTTTAGGAGCCGTAAATTTTATTACTACAGTAATTAATATACGTTCTAGTGGTATTACTTTAGACCGAATACCTTTATTTGTGTGATCAGTATTAATTACAGCTATTCTTTTATTATTATCTTTACCTGTTTTAGCTGGAGCTATTACAATACTACTAACTGATCGAAATTTAAATACTTCTTTTTTCGACCCTGCTGGAGGAGGAGATCC…
OTU_470	COI	8120	26	Arthropoda	Insecta	Diptera	Chironomidae	Paratanytarsus		Paratanytarsus	99.04	Published	CGAATAAATAATATAAGATTTTGACTATTACCCCCCTCACTGACATTACTTTTATCAAGAAGAATTGTAGAAAATGGGGCTGGAACTGGCTGAACTGTATATCCCCCCTTATCTTCAAGAATTGCCCATAGAGGGGCATCTGTAGATTTAGCTATTTTTTCTTTACACTTAGCCGGTATTTCTTCTATTCTTGGTTCAGTAAATTTTATTACAACTGCAATCAATATACGATCAAATGGAATTACTTTAGATCGAATACCTTTATTTGTATGGTCTGTTATTATTACAACTATTTTACTTTTGCTATCTTTACCTGTATTAGCTGGAGCTATTACAATATTATTAACAGACCGAAATTTAAATACTTCTTTCTTCGATCCTGCTGGAGGGGGGGACCCT…
OTU_471	COI	8490	15	Arthropoda	Insecta	Diptera	Chironomidae	Polypedilum	convictum	Polypedilum convictum	100	Published	CCGAATAAATAATATAAGTTTTTGACTTTTACCTCCCTCTTTAACTCTTCTTCTTTCTAGTTCAATTGTAGAAAATGGGGCAGGAACAGGTTGAACAGTTTATCCACCCTTATCAGCTAGAATTGCTCATAGAGGAGCATCTGTAGACCTTGCTATTTTTTCTTTACATTTAGCAGGTGTTTCTTCAATTCTTGGATCAGTAAATTTTATTACAACTGTAATTAATATACGATCTAATGGAATCACTTTAGATCGAATACCTTTATTTGTGTGATCTATTGTTATTACTACAGTATTACTACTTTTATCTTTACCAGTATTAGCCGGAGCTATTACAATACTTTTAACTGATCGAAATTTAAATACATCATTTTTTGATCCAGCTGGAGGAGGGGACCC…
OTU_472	COI	11522	21	Arthropoda	Insecta	Diptera	Chironomidae	Micropsectra	polita	Micropsectra polita	100	Published	TCGAATAAATAATATAAGATTTTGACTATTGCCCCCCTCTCTTTCACTTCTTCTTTCAAGTAGAATCGTAGAAAATGGAGCAGGAACCGGTTGAACGATTTATCCCCCCCTATCTTCAAGAATTGCTCATAGAGGGGCATCAGTTGATTTAGCTATTTTTTCCCTTCATCTTGCAGGAATTTCTTCAATTTTAGGATCTGTAAATTTTATTACAACTGCAATTAATATACGATCAAATGGGATTACATTAGATCGAATACCTCTATTTGTATGATCAGTCATTATTACAACTATTTTGTTACTTCTATCTTTACCTGTATTAGCAGGAGCAATTACAATACTTCTCACAGACCGAAATTTAAATACTTCTTTTTTTGATCCTGCTGGAGGAGGAGATCC…
OTU_473	COI	2712	4	Arthropoda	Insecta	Diptera	Chironomidae	Tanytarsus		Tanytarsus	99.44	Published	TCGAATAAATAACATGAGATTCTGATTACTTCCCCCATCTATTTCTTTACTTCTTTCTAGATCAATTGTTGAAAATGGTGCAGGAACAGGATGAACTGTTTATCCGCCCTTATCGGCAAATATTGCTCATAGAGGGGCTTCTGTAGATCTAGCAATCTTTTCCCTTCATTTAGCAGGAATTTCATCTATTTTAGGATCAGTAAATTTTATTACTACTGCAATCAATATACGAGCTAATGGTATTACATTAGATCGAATACCTTTATTTGTTTGATCAGTTGTTATTACAACTATTCTTTTACTCCTTTCTCTTCCTGTGCTTGCAGGAGCAATCACTATACTTCTGACCGATCGAAATCTAAATACATCTTTCTTTGATCCAGCGGGTGGTGGTGACCC…
OTU_474	COI	3975	21	Arthropoda	Insecta	Diptera	Chironomidae	Paratanytarsus		Paratanytarsus	99.76	Published	TCGAATAAATAATATAAGATTCTGATTGCTTCCTCCATCTTTAACACTTTTACTCTCAAGAAGAATGGTAGAAAACGGGGCTGGAACAGGATGAACAGTATACCCTCCTTTATCTTCAAGAATTGCTCACAGAGGTGCTTCAGTAGACTTAGCAATTTTTTCACTACATTTAGCTGGAATCTCTTCAATCTTGGGATCAGTAAATTTTATCACTACAGCAATTAATATACGTTCAAATGGAATCACTTTAGACCGAATACCTTTATTTGTGTGATCTGTTATTATTACTACTATTCTTTTACTCCTTTCTTTACCTGTTTTAGCTGGAGCAATTACAATATTATTAACCGATCGAAATTTAAATACTTCTTTTTTTGACCCAGCAGGAGGAGGAGACCC…
OTU_475	COI	5040	6	Arthropoda	Insecta	Diptera	Chironomidae	Conchapelopia	telema	Conchapelopia telema	99.69	Published	TCGAATAAATAATATAAGATTTTGAATATTACCCCCTTCTTTAACTTTACTTTTATCTAGCTCAATTGTAGAAAACGGAGCAGGAACAGGATGAACTGTATACCCCCCTCTTTCTTCTGGAATTGCACATGCAGGAGCTTCCGTAGATTTAGCTATTTTTTCCCTTCATTTAGCAGGAATTTCTTCAATTTTAGGGGCAGTAAATTTTATTACAACAGTAATCAATATACGATCTAGAGGAATCACTTTGGACCGGATACCTTTATTTGTTTGATCTGTTGTAATTACTGCAGTATTATTATTATTATCTTTACCAGTATTAGCTGGAGCAATTACTATATTATTAACAGACCGAAATTTAAATACATCTTTTTTCGACCCTGCTGGAGGAGGAGATCC…
OTU_476	COI	2864	3	Mollusca	Gastropoda		Physidae	Physa	gyrina	Physa gyrina	100	Published	ACGGATAAATAATATAAGATTTTGACTTTTACCCCCTTCTTTTATTTTATTATTATGTAGATCTATAGTTGAGGGTGGAGTTGGAACTGGATGAACTGTTTATCCCCCTCTATCGGGCCCTGTAGCACACTCAGGTTCATCGGTAGATCTTGCTATTTTTTCTTTACACTTAGCCGGATTATCATCTATTTTAGGTGCTATTAATTTTATCACTACTATTTTTAACATACGTTCTCCTGGTATTACATTGGAACGAATAAGCTTATTTGTTTGATCAGTGTTAATTACTGCATTTTTATTATTATTGTCATTGCCTGTTTTAGCGGGGGCTATTACTATACTATTAACCGATCGAAATTTTAATACTAGGTTTTTTGATCCAAGAGGAGGGGGAGACCC…
OTU_477	COI	3868	5	Arthropoda	Insecta	Coleoptera	Dytiscidae				99.76	Published	ACGAATAAATAATATAAGATTTTGATTATTACCCCCTTCCTTGACCCTTTTATTAATAAGAAGAATAGTAGAAAATGGGGCAGGAACAGGTTGAACAGTTTATCCTCCTTTATCTTCAGGAATTGCTCATAGAGGAGCATCAGTAGACCTAGCAATTTTTAGATTACATTTAGCAGGGGTATCATCAATTCTAGGGGCCGTAAACTTTATTACAACTATTATTAACATACGATCAATAGGAATAACCTTTGATCGAATACCTTTATTTGTTTGATCAGTAGGAATTACTGCCCTACTCCTTCTTCTATCTTTACCAGTTCTGGCTGGAGCTATTACTATACTTTTAACAGACCGAAATTTAAATACCTCATTTTTTGATCCTGCAGGAGGGGGGGACCC…
OTU_478	COI	5276	9	Arthropoda	Insecta	Diptera	Chironomidae				100	Private	CCGAATAAATAACATGAGATTTTGAATACTCCCACCTTCTTTAACTTTACTTTTATCTAGCTCAATTGTTGAAAACGGAGCCGGAACAGGGTGAACTGTTTACCCTCCTTTATCTTCAGGAGTAGCTCATGCCGGAGCCTCTGTAGATTTAGCAATCTTTTCCCTTCATTTAGCAGGTATTTCCTCTATTTTAGGAGCTGTAAATTTTATTACTACTGTAATTAATATACGTTCAAATGGTATTACTTTAGACCGCATACCTTTATTTGTGTGATCAGTTGTTATTACTGCCGTTCTACTTCTACTCTCTTTGCCAGTTTTAGCCGGAGCTATTACTATGCTATTAACAGACCGAAATTTAAATACATCTTTTTTTGATCCTGCTGGAGGGGGAGACCC…
OTU_479	COI	2183	3	Arthropoda	Insecta	Diptera	Limoniidae	Ilisia		Ilisia	95.92	Early-Release	TCGAATAAATAATATAAGTTTTTGACTTCTTCCTCCTTCATTAACTCTTCTTTTAGCCAGTAGCTTAATCGAAAATGGAGCTGGGACAGGATGAACTGTTTATCCGCCTTTATCAGCAGGAATTGCCCATGCAGGGGCTTCTGTTGATTTAGCTATTTTTTCTTTACATTTAGCAGGAATTTCCTCAATTTTAGGAGCAGTTAATTTTATTACAACAGTAATTAATATACGATCAACTGGAATTACTTTTGATCGTATACCTCTCTTTGTTTGAGCAGTTGTAATTACTGCTATTTTATTACTTTTATCTCTTCCTGTTTTAGCTGGAGCTATTACAATACTTTTAACAGATCGAAATTTTAATACATCTTTTTTTGATCCTGCAGGAGGGGGAGACCC…
OTU_480	COI	10959	65	Arthropoda	Malacostraca	Isopoda	Asellidae	Caecidotea		Caecidotea	96.26	Published	TCGCATAAACAATATAAGATTTTGACTTCTCCCTCCTTCTCTAACCCTACTTTTAAGGAGAGGGCTAATTGAAAGAGGGGTTGGGACAGGCTGAACTGTCTATCCTCCTCTAGCAGCTAGTATTGCCCATAGGGGACCTTCTGTAGATTTAGGAATCTTTTCACTTCATTTAGCAGGGGCTAGGTCGATTTTAGGGTCTGTTAACTTTATTTCAACAGTTATTAATATACGGTCTGAGGGTATAAGATTCGATAAAGTTCCTTTATTTGTTTGGTCGGTATTTATTACTACAATTTTACTTCTTCTCTCTCTTCCTGTTTTAGCTGGAGCTATTACTATACTTTTAACAGATCGTAATCTTAATACCTCTTTTTTTGACCCTAGAGGGGGTGGAGATCC…
OTU_481	COI	3096	3	Arthropoda	Insecta	Diptera	Chironomidae				99.73	Published	ACGAATAAATAATATAAGATTTTGATTACTCCCCCCCTCACTTTCTTTACTTCTTTCTAGCTCTATTGTTGAAAATGGTGCAGGAACCGGATGAACAGTTTATCCCCCCCTATCCTCAAATATTGCCCATAGAGGAGCTTCTGTTGATTTAGCTATTTTTTCTTTACATCTAGCTGGAATTTCTTCTATTTTAGGGTCCGTAAACTTTATTACTACTGCTATTAATATACGAAGAAACGGAATTACTTTAGACCGCATACCTTTATTTGTATGATCTGTAATTATTACAACTATTCTTTTATTATTGTCATTACCCGTTTTAGCCGGAGCTATTACAATACTATTAACTGACCGAAATTTAAATACTTCATTTTTTGACCCTGCTGGAGGAGGGGATCC…
OTU_482	COI	2039	1	Arthropoda	Insecta	Diptera	Simuliidae	Prosimulium	arvum	Prosimulium arvum	99.72	Published	ACGAATAAATAATATAAGATTCTGAATACTACCACCCTCATTAACACTTCTTTTAGCTAGTAGTATAGTAGAAGCAGGAGCAGGTACCGGATGAACTGTTTACCCTCCCCTTTCTTCAGGAATTGCCCATGCTGGGGCCTCTGTTGATTTAGCCATTTTTTCCCTTCATTTAGCTGGTATTTCATCAATTTTAGGGGCCGTAAACTTTATTACAACAATTATTAACATACGATCAAACGGAATTACTTTTGATCGAATACCCCTTTTTGTTTGATCAGTTGTAATTACGGCTATTTTACTCTTATTATCTCTTCCTGTTTTAGCCGGAGCTATTACAATACTATTAACAGACCGTAATTTAAATACATCCTTTTTTGACCCGGCAGGAGGAGGAGACCC…
OTU_483	COI	4430	8	Arthropoda	Insecta	Diptera	Chironomidae				100	Private	TCGAATAAATAACATAAGTTTTTGAATACTTCCCCCTTCATTAACATTACTATTATCTAGTTCAATTGTAGAAAATGGAGCAGGTACTGGGTGAACTGTTTACCCACCTCTTTCATCTGGAATTGCCCATGCAGGAGCATCAGTAGATTTAGCAATCTTTTCCCTTCATTTAGCAGGAATCTCTTCTATTCTTGGAGCAGTAAACTTTATTACAACAGTTATTAATATACGGTCTAGAGGAATTACTTTAGATCGGATCCCCCTATTTGTATGATCAGTACTAATTACTGCTGTATTATTACTTTTATCTTTACCTGTTTTAGCTGGGGCTATCACCATATTACTAACTGATCGAAATTTAAATACTTCATTTTTTGACCCTGCCGGAGGTGGAGATCC…
OTU_484	COI	2471	3	Arthropoda	Insecta	Diptera	Chironomidae				100	Private	TCGAATAAATAATATAAGTTTTTGATTACTTCCCCCCTCTTTAACCCTTTTACTTTCAAGTTCAATTGTAGAAAATGGGGCTGGAACAGGTTGAACAGTTTATCCTCCTTTATCTGCAGCAATTGCCCATAGAGGGGCTTCTGTAGACTTAGCGATTTTTTCTCTTCACTTAGCAGGAGTATCTTCTATTTTAGGATCTGTAAATTTCATTACTACTGTAATTAATATGCGAGCCAATGGAATTACTTTAGATCGAATGCCTTTATTTGTTTGATCTGTAGTTATTACTACAGTTCTCCTTTTATTATCTTTACCAGTATTAGCAGGGGCTATTACAATACTTTTAACGGACCGAAATTTAAATACTTCTTTTTTTGATCCTGCGGGTGGGGGAGACCC…
OTU_485	COI	2785	6	Nematomorpha	Gordiida	Gordioidea	Gordiidae	Gordius		Gordius	97.34	Published	ACGAATAAATAATCTATCTTTTTGACTTCTCCCTCCCAGCTTAATTCTCCTCTTAACCAGAAGTCTTACAGAATCAGGATGTGCTACAGGGTGGACGATCTACCCTCCTTTGTCAAGCTTAATTGGCCACCCGTCACCGTCCACTGATTTAGCGATTCTTTCCCTTCACATTGCGGGGGTCAGCTCCCTTCTAGGTTCTATAAACTTTATTACAACAATTATTACTTTACGTCCAGCTGGTTTTCCCATAGAGAAACTGTCACTGTTTTTATGGTCCTCACTGATTACTGCTTTTTTATTGCTTTTAAGATTACCTGTACTGGCTGGGGCTTTAACTATACTTATTTTAGACCGTAACATCAATACTTCTTTTTTTGACCCTGTTGGGGGTGGTGATCC…
OTU_486	COI	4019	6	Arthropoda	Insecta	Coleoptera	Dytiscidae	Ilybiosoma	seriatum	Ilybiosoma seriatum	100	Private	CGAATAAATAATATAAGATTTTGATTACTGCCCCCCTCTTTAACTCTATTATTAATAAGTAGAATAGTAGAAAATGGAGCTGGGACAGGATGAACTGTTTATCCACCATTATCTTCAGGAATTGCTCATGGAGGAGCATCAGTAGACTTAGCTATTTTTAGTTTACACTTAGCTGGAATTTCCTCTATTTTAGGAGCAGTAAATTTTATTACTACTATTATTAATATACGATCAATTGGTATAACATTTGATCGAATACCTTTATTTGTTTGATCAGTAGGAATTACAGCCCTATTATTATTACTTTCTCTCCCAGTTTTAGCTGGAGCTATTACAATACTTTTAACTGATCGAAATTTAAATACATCTTTCTTTGACCCGGCGGGGGGAGGAGATCCA…
OTU_487	COI	7851	8	Arthropoda	Insecta	Diptera	Chironomidae	Eukiefferiella		Eukiefferiella	100	Published	CCGAATAAATAATATAAGTTTTTGATTGTTACCCCCTTCATTAACTTTACTTTTATCAAGCTCAATTGTAGAAAATGGAGCTGGTACAGGATGAACTGTTTATCCTCCTCTTTCATCTGGAATTGCTCATGCAGGAGCTTCTGTAGATTTAGCTATTTTTTCTTTACATTTAGCTGGTATTTCATCAATTTTAGGAGCTGTAAATTTTATTACTACAGTAATTAATATACGATCAGAAGGAATTACATTAGACCGAATACCTTTATTTGTGTGATCTGTAATTATTACTGCTGTTCTCCTTCTTTTATCTTTACCTGTATTAGCCGGAGCTATTACAATACTATTAACAGACCGAAACTTAAATACTTCTTTTTTTGATCCCGCTGGTGGTGGTGACCC…
OTU_488	COI	6854	67	Arthropoda	Insecta	Coleoptera	Elmidae				95.41	Private	CCGAATAAATAACATAAGATTTTGATTACTTCCCCCATCTTTAACTCTTCTTCTGATAAGAAGAGTAGTAGAAAGAGGAGTAGGAACTGGATGAACTGTTTATCCACCATTATTAGCAAATATTGCCCATAGAGGATCTTCAGTTGACTTAGCAATTTTTAGTCTTCACTTAGCTGGTATTTCGTCAATTCTAGGAATCGTTAATTTTATTATTACTGTAATTAATATACGAACACCAGGAATAGCATTTAATCGAATACCCTTATTTGTATGATCTGTAGCTATTACAGCCCTCTTATTACTTCTTTCTCTACCTGTTCTTGCGGGTGCAATTACTATACTTTTAACAGACCGAAACCTAAATACCTCATTCTTTGACCCAGCAGGTGGGGGAGATCC…
OTU_489	COI	7968	13	Arthropoda	Insecta	Plecoptera	Perlidae	Perlesta	placida complex	Perlesta placida complex	98.3	Private	ACGAATAAATAACATAAGTTTTTGATTATTACCACCCTCACTAACATTATTGTTGGCAAGTAGCCTAGTCGAAAACGGGACGGGAACAGGTTGAACAGTTTACCCACCGCTCTCTGCCGGGATCGCTCATGCTGGAGCGTCTGTTGACATGGCCATTTTCTCCCTCCATTTAGCAGAGTATCCTCTATTCTCGGGGCTGTGAATTTCATTACTACAGTAATTAATATACGATCGGCGGGTATATCACTAGACCGAATACCTTTATTCGTATCAGCTGTTGCTATCACAGCTCTTCTCCTTTTATTATCCCTACCAGTTCTTGCCGGAGCCATCACTATACTCCTTACAGACCGTAACTTAAACACATCTTTCTTTGACCCAGCGGGTGGGGGGGACCCC…
OTU_490	COI	3801	16	Arthropoda	Insecta	Diptera	Chironomidae				100	Private	TCGAATAAATAATATAAGATTTTGACTCCTCCCTCCTTCATTAACACTACTTCTTTCAAGATCCATCGTAGAAAATGGTGCAGGAACAGGATGAACTGTTTATCCCCCCCTTTCTTCAAGAATTGCTCATAGAGGGGCTTCTGTAGACTTAGCAATTTTTTCCTTACATTTAGCAGGAATTTCTTCTATTTTAGGATCAGTAAATTTTATTACAACAGCTATTAACATACGATCTAGAGGTATTACTTTAGATCGAATACCTTTATTTGTATGATCAGTAATTATTACTACTATTTTATTATTACTATCTTTACCCGTTCTAGCAGGAGCTATTACTATATTATTAACCGACCGAAATTTAAATACTTCTTTTTTTGATCCAGCAGGAGGAGGAGATCC…
OTU_491	COI	5998	18	Arthropoda	Insecta	Diptera	Chironomidae	Polypedilum		Polypedilum	98.8	Published	TCGAATAAATAATATAAGTTTTTGATTACTTCCCCCATCCTTAACTTTATTACTTTCTAGTTCCATTGTAGAAAACGGAGCTGGAACAGGATGAACAGTTTATCCTCCTCTTTCTTCAAGAATTGCTCATAGAGGAGCTTCTGTTGATTTAGCTATTTTTTCTCTTCATTTAGCAGGGGTTTCTTCAATTCTAGGTTCTGTAAATTTTATTACAACTGTAATTAATATACGTTCAAACGGAATCACCCTTGATCGTATACCTTTATTTGTTTGATCAATTGTTATTACAACAGTACTTTTATTATTATCTTTACCTGTATTAGCAGGAGCAATTACTATATTACTAACTGATCGAAATTTAAATACTTCATTTTTTGACCCCGCAGGAGGGGGTGACCC…
OTU_492	COI	2250	9	Arthropoda	Insecta	Diptera	Chironomidae	Parakiefferiella		Parakiefferiella	100	Published	TCGAATAAATAATATAAGTTTTTGATTATTACCCCCTTCTTTAACTTTATTGCTTTCTAGATCAATTGTGGAAAATGGAGCAGGTACAGGATGAACAGTTTACCCCCCTCTTTCTTCAGGAATTGCCCATGCAGGGGCTTCGGTTGATTTAGCTATTTTTTCTCTTCATTTAGCTGGTATTTCTTCTATTTTAGGGGCTGTTAATTTTATTACAACTGTAATTAATATACGATCTAACGGAATTACTTTAGATCGAATGCCTTTATTTGTTTGATCCGTAATAATTACAGCAATTTTATTATTACTTTCATTACCAGTATTAGCGGGAGCTATTACTATGCTTTTAACAGATCGAAATTTAAATACCTCTTTTTTTGATCCTGCAGGAGGAGGAGATCC…
OTU_493	COI	2714	11	Arthropoda	Insecta	Diptera	Chironomidae	Polypedilum		Polypedilum	100	Private	TCGAATAAATAATATAAGTTTTTGACTCTTACCCCCTTCTTTAACTCTTCTTCTTTCTAGTTCAATCGTAGAAAACGGAGCAGGAACTGGATGAACAGTTTATCCTCCTCTTTCAGCTAGTATTGCTCATAGAGGGGCCTCAGTAGATTTAGCTATTTTTTCTTTACATTTAGCAGGAGTATCTTCAATTTTAGGTTCCGTAAATTTTATTACCACTGTTATTAATATACGATCAAATGGAATTACCTTAGACCGTATACCTTTATTTGTTTGATCGATTGTAATTACAACAGTATTACTTCTTTTATCATTACCAGTTTTAGCTGGAGCTATTACTATATTATTAACTGATCGTAATTTAAATACTTCTTTTTTTGACCCTGCTGGAGGAGGAGACCC…
OTU_494	COI	2426	1	Arthropoda	Insecta	Hemiptera	Corixidae	Sigara	alternata	Sigara alternata	100	Published	TCGAATAAATAATATAAGTTTTTGATTGTTGCCTCCCTCACTAACCCTACTTTTATCAAGTAGATTTGTAAATTCAGGAGCAGGAACAGGATGAACTGTATATCCGCCTCTATCAAGAAATTTAACACATAGAGGAGCATCAGTAGATCTGGCAATTTTTTCCCTACACTTAGCAGGTGTATCATCAATTTTAGGTGCTATTAACTTCATTTCAACTATTATTAATATACGAGTTATAGGAATAACTCCTGAACGAACTCCGCTATTTGTATGATCAGTGGGTATTACTGCACTACTATTACTTCTATCTTTACCAGTATTAGCTGGAGCTATTACTATATTATTAACAGACCGTAATTTTAATACATCATTCTTTGATCCAGCAGGAGGAGGGGACCC…
OTU_495	COI	2016	2	Arthropoda	Insecta	Diptera	Pediciidae	Tricyphona		Tricyphona	100	Published	TCGAATAAATAATATAAGATTTTGATTATTACCTCCTTCCTTAACATTATTATTAGCTAGAAGTTTAGTGGAAAATGGAGCTGGGACAGGATGAACTGTATACCCCCCGCTATCAGCAGGTATTGCACATGCTGGAGCTTCTGTTGATTTAGCTATTTTTTCTTTACATTTAGCAGGAATTTCCTCAATTCTAGGAGCAGTAAATTTTATTACTACGGTAATTAATATACGATCTTCTGGAATTACTTTTGATCGAATACCTTTATTTGTATGAGCTGTAGTAATTACTGCAGTTTTACTTCTTTTATCATTGCCAGTTTTAGCTGGAGCTATTACTATACTTTTAACAGATCGAAATTTAAATACATCTTTTTTTGATCCAGCAGGAGGAGGAGATCC…
OTU_496	COI	6747	67	Arthropoda	Insecta	Coleoptera	Elmidae	Stenelmis		Stenelmis	97.05	Published	CGAATAAATAATATAAGATTTTGATTACTTCCCCCATCTTTGACCCTTCTTCTAATAAGAAGAATAGTAGAAAGAGGAGTAGGAACTGGATGAACTGTTTATCCACCATTATCGGCAAATATCGCTCATAGAGGATCTTCAGTTGACTTAGCAATTTTTAGTCTTCACTTAGCTGGTATTTCATCAATTCTGGGAGCCGTTAATTTTATTACTACTGTAATTAATATACGAGCACCAGGAATAACATTTGATCGAATACCTTTATTTGTATGATCTGTAGCTATCACAGCCCTATTATTACTTCTATCTCTACCTGTTCTTGCAGGTGCAATTACTATACTTTTAACAGACCGAAACCTAAATACCTCATTCTTTGACCCAGCAGGTGGGGGAGAACCT…
OTU_497	COI	5447	14	Arthropoda	Insecta	Diptera	Chironomidae				93.99	Published	TCGAATAAATAATATAAGTTTTTGATTATTACCACCTTCTTTAACTCTTCTTCTTTCTAGATCAATCGTTGAAAATGGAGCAGGAACCGGGTGAACAGTATACCCGCCTCTCTCATCAGCTATTGCACATAGAGGGGCTTCAGTAGATTTAGCTATTTTTTCTCTTCACTTAGCTGGAGTTTCCTCTATTTTAGGATCAGTAAATTTTATTACAACTGTAATTAATATACGAGCAAATGGAATTACTTTAGATCGAATACCTCTTTTTGTTTGATCTGTAGTAATTACTACAGTATTATTACTATTATCTTTACCTGTTTTAGCAGGAGCAATTACTATATTATTAACCGATCGAAATTTAAATACTTCTTTTTTTGACCCTGCTGGAGGAGGAGATCC…
OTU_498	COI	18819	18	Arthropoda	Insecta	Diptera	Chironomidae	Rheocricotopus	robacki	Rheocricotopus robacki	99.52	Published	TCGAATAAATAATATAAGATTTTGATTATTACCTCCTTCTTTAACATTATTATTATCTAGTTCAATTGTTGAAAATGGAGCCGGTACAGGTTGAACTGTTTATCCTCCCCTTTCATCTGGAATTGCTCATACAGGAGGATCTGTAGATTTAGCAATTTTTTCTCTACATCTAGCTGGTATTTCTTCTATTTTAGGGGCAGTAAATTTCATTACTACTGTAATTAATATACGATCTAATGGAATTACTTTAGACCGAATACCTTTATTTGTGTGATCAGTTGTAATTACAGCTGTATTATTATTACTTTCTTTACCAGTTTTAGCTGGAGCTATTACTATATTATTAACAGACCGAAATTTAAATACATCATTCTTTGACCCAGCTGGCGGGGGAGACCC…
OTU_499	COI	3026	7	Arthropoda	Arachnida	Trombidiformes	Lebertiidae				92.33	Private	ACGAATAAATAATATAAGATTTTGATTACTTCCCCCTTCTTTAATTTTACTACTATCAAGATCTTTTACATCTATAGGAGCAGGAACAGGATGAACAGTATACCCACCTCTATCTGGAAATTTAGCTCATGCTGGACCATCAGTAGACTTAACAATTTTCTCTCTTCATCTAGCCGGAATTTCATCTATTTTAGGAGCAATTAATTTTTTAGCAACAATTATTAATATAAAACCAAAAAGCATAAAAATAGAACAAGTACCATTATTTGTATGATCAATCTTTATTACAGTTATTTTATTACTACTTTCTCTCCCAGTTTTAGCTGGAGCTATCACTATACTTTTAACAGACCGAAATTTTAATACATCATTCTTTGATCCAGCTGGGGGAGGAGATCC…
OTU_500	COI	2802	7	Arthropoda	Insecta	Diptera	Chironomidae				98.32	Private	TCGAATAAATAATATAAGTTTTTGGCTTCTTCCTCCATCTCTTACCTTATTACTCTCTAGCTCGATTGTAGAAAATGGAGCTGGCACAGGATGAACAGTCTACCCTCCACTCTCTTCTGGGATTGCTCATGCAGGGGCTTCTGTTGACTTAGCAATCTTTTCTCTACATTTAGCCGGTATTTCTTCTATTTTAGGGGCTGTAAATTTCATTACAACAGTAATTAACATACGTTCAGAAGGTATTACTTTAGATCGAATGCCTTTATTTGTTTGATCAGTTGTTATTACAGCCATTTTACTTTTACTTTCTTTACCAGTTTTAGCCGGAGCCATCACTATATTACTAACAGATCGAAATTTAAACACTTCTTTTTTTGATCCTGCGGGGGGAGGAGACCC…
OTU_501	COI	79775	62	Arthropoda	Insecta	Ephemeroptera	Caenidae	Caenis		Caenis	97.6	Early-Release	CGTATAAATAACATAAGCTTTTGACTATTGCCTCCTGCACTAACCCTTCTTTTAACTAGAAGACTAGTAGAAGCAGGAGCCGGTACAGGTTGAACAGTGTACCCTCCTTTAGCAGCAGGAATCGCTCATGCTGGAGCATCAGTGGATTTAGCCATCTTCTCATTACATTTAGCGGGTATTTCTTCAATTTTAGGAGCTGTTAATTTTATCACCACTACTATCAATATGCGTTCAAGAGGAATAACAATAGACCGTATCCCTTTATTTGTTTGGTCTGTAGTTATTACCGCAGTTCTACTTCTATTATCCTTGCCGGTTCTAGCTGGTGCTATTACCATGCTATTAACAGACCGTAACTTAAACACCTCTTTCTTTGACCCCGCCGGCGGTGGTGACCCT…
OTU_502	COI	2126	12	Arthropoda	Insecta	Diptera					89.97	Published	TCGAATAAATAATATAAGATTCTGACTACTACCCCCTTCTTTATCTCTTCTTCTTTCTAGCTCTATTGTAGAAAATGGTGCAGGAACGGGATGAACAGTTTATCCCCCCTTATCTTCAAATATTGCTCACAGAGGGGCATCTGTTGATTTAGCTATTTTTTCATTACATCTAGCAGGAATTTCATCAATTTTAGGATCTGTTAATTTTATTACAACAGCTATTAATATGCGTAGTAATGGAATTACTTTAGACCGAATACCTTTATTTGTCTGATCAGTTATTATTACAACAATTTTATTATTATTATCACTACCGGTATTAGCTGGAGCTATTACTATACTCCTAACTGATCGAAATTTAAATACTTCCTTTTTTGACCCGGCCGGAGGTGGAGACCC…
OTU_503	COI	11196	43	Arthropoda	Insecta	Odonata					87.21	Published	ACGACTCAATCATATGAGATTTTGACTACTACCCCCTGCCTTAACTATCCTCCTAGCAAGAAGATTAGTAGAAAGAGGGGCGGGGACCGGATGAACTGTATATCCCCCACTGGCTGGGGTAATTGGTCATGCAAGGGGGTCTGTTGACCTAACAATTTTCTCTCTAAACTTGGCCGGAGTATCATCAATTTTAGGGGCAATCAACTTCATTACAACAACAATTAATATGAAGGCCCCAGGAATGAAATTAGATCAAATACCATTGCTAGTGTGGGCAGTGGTAATTACCGCAATCCTGTTACTATTATCACTACCAGTACTTGCAGGTGCTATTACCATACTACTAACTGACCGTAATGTAAAAACCTGATTTTTTTTACCCTGCAGGGCGGGAGACCC…
OTU_504	COI	5656	7	Arthropoda	Insecta	Coleoptera	Hydrophilidae	Berosus	peregrinus	Berosus peregrinus	100	Published	ACGAATAAATAATATAAGATTTTGACTTCTTCCTCCTTCCTTAACATTACTATTAATAAGAAGAATAGTTGAAAGAGGTGCTGGAACTGGATGAACTGTTTATCCACCCCTATCTTCAAATATCGCCCATGGGGGTGCTTCAGTTGATCTTGCAATTTTCAGTCTACATCTAGCAGGTATTTCATCAATTCTAGGTGCTGTAAACTTTATTACTACAGTAATTAACATACGAGCCCCTAATATAACATACGATCGAATACCACTTTTCGTATGATCAGTAGCAATTACTGCCCTTCTTCTACTTTTGTCCCTCCCAGTACTCGCAGGGGCTATTACAATACTTCTCACAGACCGAAATCTAAATACTTCCTTTTTTGACCCGGCTGGGGGTGGGGATCC…
OTU_505	COI	3572	3	Arthropoda	Insecta	Diptera	Ceratopogonidae				99.52	Published	CGAATAAATAATATAAGTTTTTGAATACTACCCCCTTCTTTATCACTTCTTCTTATTAGTAGCTTAGTCGAAAATGGGGCAGGTACGGGATGAACTGTATACCCTCCTTTAGCAGCGAATGTTTCACATGCCGGTGCTTCAGTTGATTTAGCTATTTTTTCATTACATTTAGCTGGTATTTCTTCAATTTTAGGGGCAGTAAATTTTATTACAACAATTATTAATATACGATCAACTGGTATTACATTCGACCGAATACCATTATTTGTATGATCAGTCTTTATTACAGCAATCCTTTTACTTTTATCCTTGCCTGTTTTAGCCGGAGCTATCACAATACTTTTAACTGATCGAAATCTAAATACATCTTTTTTTGACCCTGCAGGTGGGGGAGACCCT…
OTU_506	COI	2358	3	Arthropoda	Insecta	Diptera					89.33	Private	TCGGATAAATAATATAAGTTTTTGACTTTTACCTCCTTCTTTAACTTTACTACTTTCTAGTTCAATCGTAGAAAATGGGGCAGGGACCGGTTGAACAGTTTACCCCCCTTTATCTTCGAATATTGCTCACAGAGGAGCTTCCGTTGATTTGGCTATTTTTTCTTTACATTTAGCAGGAGTCTCTTCAATTTTAGGTTCTGTAAATTTTATTACTACTATTATTAATATACGCTCAACAGGAATTTCTTTAGATCGAATACCTTTATTTGTTTGATCTGTAGGTATTACAACAATTTTATTATTATTATCATTACCTGTATTAGCAGGAGCTATTACTATACTATTAACAGATCGAAATTTAAATACTTCTTTTTTTGATCCAGCCGGAGGAGGAGACCC…
OTU_507	COI	2571	2	Arthropoda	Insecta	Diptera	Chironomidae				100	Private	TCGAATAAACAATATAAGTTTTTGATTACTCCCTCCTTCTTTAACACTTCTTCTTTCTAGCTCAATTGTCGAAAACGGAGCCGGTACAGGATGAACCGTCTATCCTCCTCTATCTTCAGGAATTGCTCATGCCGGAGGTTCTGTTGATTTAGCTATTTTTTCTCTTCACTTAGCAGGTATCTCCTCAATTTTAGGAGCAGTTAATTTTATTACAACCGTAATCAATATACGGTCTAATGGTATTACATTAGACCGAATACCTTTATTTGTTTGATCAGTTGTCATTACTGCAGTTTTATTACTTTTATCCTTACCAGTTTTAGCCGGAGCTATTACTATATTATTAACAGATCGAAATTTAAATACTTCTTTCTTTGACCCTGCAGGTGGAGGAGACCC…
OTU_508	COI	2501	7	Mollusca	Gastropoda		Planorbidae	Gyraulus	circumstriatus	Gyraulus circumstriatus	99.52	Published	TCGTATAAATAATATATCATTTTGATTATTACCTCCTTCTTTTGTTTTATTACTTGTTTCTAGTATAGTTGAAGGTGGGGTTGGAACAGGTTGAACAGTTTATCCACCTTTAAGTAGAACATTAGGTCATGCTGGACCATCAGTAGATTTAGCAATTTTTTCGTTACACTTAGCTGGTATATCTTCAATTTTAGGTGCAATTAATTTTATTACAACGGTTTTTAATATACGTTCTCCTGGGATAACTATGGAACGATTATCTTTATTTGTTTGATCTGTTTTAATTACTGCTTTTTTATTACTTTTATCTTTACCTGTTTTAGCAGGAGCAATTACTATACTTCTTACTGATCGAAATTTTAATACATCTTTTTTTGATCCAGCCGGTGGTGGTGATCC…
OTU_509	COI	2595	2	Arthropoda	Insecta	Diptera	Chironomidae	Nanocladius		Nanocladius	97.6	Published	TCGAATAAATAATATAAGATTTTGATTACTTCCTCCCTCATTAACACTACTTCTTTCAAGCTCAATCGTAGAAAATGGAGCTGGTACTGGCTGAACTGTTTACCCTCCTTTATCTTCAAGAATTGCTCACAGAGGGGGATCCGTTGATTTAGCAATTTTTTCTCTTCACTTAGCCGGGATTTCTTCTATTTTAGGGGCAGTAAATTTCATTACTACTGTAATTAATATACGTTCTATGGGAATTACTTTAGACCGAATGCCTTTATTTGTTTGATCTGTATTAATTACAGCAATTTTATTACTACTTTCTTTACCAGTATTAGCCGGAGCTATTACAATATTATTAACTGACCGAAATTTAAATACCTCTTTTTTTGATCCAGCCGGAGGGGGGGATCC…
OTU_510	COI	3742	12	Arthropoda	Insecta	Diptera	Chironomidae				100	Private	ACGAATAAATAATATAAGATTTTGATTATTACCCCCATCTTTAACACTTCTTTTATCTAGTTCAATAGTAGAAAACGGAGCTGGAACAGGCTGAACAGTTTATCCTCCATTATCTTCAAATATTGCTCATGCAGGGGCTTCAGTAGATTTAGCTATTTTTTCACTACATTTAGCTGGAATTTCTTCAATTTTAGGGGCTGTAAATTTTATTACAACAGTAATTAATATACGATCTGAAGGAATTTCATTAGATCGAATACCTTTATTTGTGTGATCAGTAATTATTACAGCTATTTTATTATTACTATCTCTTCCTGTATTAGCAGGAGCTATTACAATACTTTTAACAGATCGAAATTTAAATACCAGATTTTTTGATCCTGCGGGTGGAGGAGACCC…
OTU_511	COI	2294	13	Arthropoda	Insecta	Diptera	Chironomidae				99.76	Private	TCGAATAAATAATATAAGTTTTTGACTTTTACCCCCTTCTTTAATACTTCTTCTTTCTAGCTCAATTGTTGAAAACGGGGCTGGAACAGGATGAACAGTATACCCTCCTTTATCCTCAGGAATTGCTCATGCTGGGGCTTCTGTTGACTTAGCTATTTTTTCATTACATTTAGCTGGAATTTCTTCTATTTTAGGAGCTGTAAATTTTATTACCACTGTAATTAATATACGCTCAGAAGGAATTACTTTCGATCGAATACCATTATTTGTTTGATCTGTTGTTATTACAGCTATTTTATTATTGCTTTCTTTACCTGTATTAGCAGGAGCTATTACTATATTATTAACAGATCGAAATTTAAACACCTCTTTCTTTGACCCTGCTGGAGGAGGGGATCC…
OTU_512	COI	4740	8	Arthropoda	Insecta	Diptera	Ceratopogonidae	Palpomyia		Palpomyia	99.06	Published	ACGAATAAATAACATAAGTTTTTGGATACTCCCTCCTTCTTTATCTTTATTACTAACTAGAAGTTTAGTTGAAAACGGGGCAGGAACAGGGTGAACTGTTTACCCTCCTTTATCAGCAAATATCGCCCATGCAGGAGCATCTGTTGATTTAGCTATTTTTTCTTTACATTTAGCTGGTATTTCCTCAATTTTAGGGGCAGTAAATTTTATTACAACAATTATTAATATACGATCTAATGGAATTACTTTTGATCGAATACCTTTATTTGTTTGATCAGTATTTATTACTGCTATTTTATTACTTTTATCTTTACCCGTATTAGCCGGAGCTATCACAATACTTTTAACAGACCGAAATTTAAATACTTCATTTTTTGACCCAGCAGGAGGCGGTGACCC…
OTU_513	COI	4241	7	Arthropoda	Arachnida	Trombidiformes	Hygrobatidae				100	Published	TCGTATAAATAACATAAGCTTCTGACTTTTACCACCATCCATTCTCTTACTGCTTTCAAGAGCTATAGTTTCTATGGGAGCCGGAACAGGATGAACCGTTTACCCACCCTTATCAAGAAATATTGCCCATAGAGGACCATCAGTTGATTTAACAATTTTCTCTCTTCATTTAGCAGGCATTTCTTCTATTTTAGGGGCTATTAATTTTATAGTGACAATCATAAACATGAAACCTAAGCATATAGAATTAGAGCAGATCCCACTATTCGTATGATCAATCTTTATCACAGTTATTTTACTCTTACTATCTTTGCCTGTATTAGCAGGAGCTATTACAATGCTTTTAACAGATCGAAATTTTAACACCTCTTTTTTTGACCCTGCTGGAGGGGGGGACCC…
OTU_514	COI	2481	3	Arthropoda	Insecta	Diptera	Ceratopogonidae				95.96	Published	TCGGATGAATAACATAAGATTCTGAATACTCCCGCCTTCTTTATCATTATTATTAATTAGTAGCCTTGTAGAAAACGGAGCAGGAACTGGGTGAACAGTCTACCCTCCTTTATCAGCTAATATTGCCCATGCTGGGGCCTCAGTAGATTTAGCTATTTTTTCCCTACATTTAGCAGGAATCTCTTCTATTTTAGGAGCTGTAAATTTTATTACTACTATTATTAATATGCGATCAAATGGGATCACTTTTGATCGAATACCATTATTTGTCTGATCAGTACTAATTACAGCAATTTTATTACTATTATCTCTTCCGGTATTAGCCGGAGCTATTACTATACTTTTAACTGATCGTAATATTAATACATCTTTTTTCGATCCAGCGGGAGGAGGAGACCC…
OTU_515	COI	8210	8	Arthropoda	Insecta	Diptera	Chironomidae	Chironomus	maturus	Chironomus maturus	100	Published	CCGAATAAATAATATAAGTTTTTGACTTCTTCCCCCTTCTCTTACTCTTTTACTTTCTAGTTCATTCGTAGAAAATGGAGCAGGAACTGGCTGAACGGTCTACCCCCCTCTTTCTGCGGCTATTGCTCATAGAGGGGCTTCTGTTGATTTAGCTATTTTTTCTCTCCATTTAGCAGGTGTGTCTTCTATTTTAGGTTCTGTAAATTTTATTACTACAGTTATTAATATGCGAGCTAACGGAATTACATTAGATCGAATACCCTTATTTGTCTGATCTGTGGTAATTACAACTGTTTTATTACTTCTTTCATTACCTGTGTTAGCAGGAGCTATTACTATACTTTTAACAGATCGAAATCTTAATACATCTTTCTTTGATCCTGCGGGAGGGGGTGACCC…
OTU_516	COI	1546	28	Bacillariophyta	Bacillariophyceae	Naviculales					85.37	Published	AAGAATGAATAACATTAGTTTTTGGTTATTACCACCTTCTCTTTTACTGTTAATAGAATCAATTCTTTGTGAAGCGGGTGCTGGTACAGGGTGGACAATTTACCCCCCTCTGTCAAGTATTACAGCCCACTCAGGAGGATCTGTAGATTTAGCAATTTTCAGTCTGCACTTGTCTGGTGCTTCTTCAATTTTAGGAGCTATTAACTTTATTTGTACTATTACTAATATGCGAACAAAAAACTTAGCTTTTCATAGACTACCTCTATTCGCATGGGCTATTTTTATTACAGCATTTTTACTATTACTTTCTTTACCAGTACTTGCAGGAGCGATTACAATGTTACTAACTGATCGAAATTTTAACACTACTTTTTTTGATCCAGCAGGTGGTGGAGATCC…
OTU_517	COI	2290	2	Arthropoda	Insecta	Lepidoptera	Noctuidae	Apamea	unanimis	Apamea unanimis	100	Published	ACGAATAAATAATATAAGTTTTTGATTACTACCCCCCTCTTTAACTTTATTAATTTCAAGAAGAATTGTAGAAAATGGAGCAGGAACAGGATGAACAGTGTACCCCCCACTTTCATCTAACATTGCTCATGGAGGAAGTTCTGTAGATTTAGCTATTTTTTCCCTTCATTTAGCTGGTATTTCCTCTATTTTAGGAGCTATTAATTTTATTACCACAATTATTAACATACGATTAAATAATTTATCTTTTGATCAAATACCTTTATTTATTTGAGCTGTGGGAATTACTGCATTCTTATTACTATTATCACTGCCTGTTTTAGCAGGAGCTATTACAATACTATTAACAGATCGAAATTTAAACACATCATTTTTTGATCCTGCAGGAGGGGGAGACCC…
OTU_518	COI	4965	17	Annelida	Clitellata	Haplotaxida	Naididae				99.52	Published	ACGACTTAATAACCTAAGATTCTGACTAATACCCCCATCACTAATTCTACTAGTCTCCTCGGCTGCAGTTGAAAAAGGTGCGGGAACAGGGTGAACTGTATACCCCCCCCTAGCAAGAAATCTAGCCCATTCCGGACCTTCTGTGGATCTGGCAATTTTTTCATTACACTTGGCGGGAGCCGCATCAATCCTTGGGGCAATCAACTTCATTACAACAATAATTAATATACGATGAAAAGGAATACGTTTAGAGCGTATTCCCTTATTTGTGTGATCTGTAATTATCACGGTTGTTTTACTTCTTCTCACTCTTCCAGTACTTGCCGGAGCTATTACCATACTTTTAACAGATCGAAACCTAAACACCTCATTCTTTGATCCGGCGGGGGGAGGTGATCC…
OTU_519	COI	3223	5	Annelida	Clitellata	Enchytraeida	Enchytraeidae				91.53	Published	ACGACTAAATAATATAAGATTTTGACTTTTACCTCCCTCATTACTATTACTTGTATCATCCGCCGCAGTAGAAAAAGGAGCAGGAACAGGATGAACAGTATACCCACCTCTTTCTAGAAATATAGCACATGCAGGGCCTTCTGTAGATTTAGCTATTTTTTCTCTTCATTTAGCAGGTGCCTCTTCAATTTTAGGGGCAGTAAACTTTATTACAACTGTAATCAATATACGATGACAAGGACTTAGATTAGAACGAATTCCTTTATTTGTATGAGCAGTGACTATTACCGTAGTTCTTCTTCTTTTATCTCTACCAGTTTTAGCCGGTGCTATTACTATACTTTTAACTGATCGAAATTTAAATACATCATTCTTTGATCCCGCTGGAGGAGGTGATCC…
OTU_520	COI	1865	22	Annelida	Clitellata	Haplotaxida					85.02	Published	TCGAATAAATAACCTAAGATTTTGACTAATACCTCCATCACTAATTCTTCTCGTTTCATCAGCTGCAGTAGAAAAAGGTGCTGGAACAGGGTGAACCGTATACCCACCACTTGCTAGAAATCTAGCTCATTCTGGACCATCAGTAGACTTAGCTATTTTTTCACTCCATTTAGCGGGTGCTTCTTCAATTCTTGGATCTATTAACTTCATTACCACCATAATTAATATACGGTCTAAAGGTATACGCCTAGAACGAATTCCCCTATTTGTGTGAGCCGTTATTATTACCACAATCCTCCTAGTTCTCACTCTTCCAGTACTTGCCGGTGCTATTACAATACTCCTAACAGATCGAAATCTAAATACATCATTCTTCGATCCTGCAGGAGGTGGGGATCC…
OTU_521	COI	1988	1	Arthropoda	Malacostraca	Isopoda	Trachelipodidae	Trachelipus	rathkii	Trachelipus rathkii	100	Published	GCGTATAAATAATATAAGATTTTGGCTTCTTCCCCCATCACTAATTTTGTTATTAAGAAGAGGTTTAGTTGAAAGAGGTGTTGGGACTGGCTGGACTGTCTACCCACCTTTGGCAAGTGGAATTGCCCATAGAGGGGCTTCAGTAGATTTAGGGATTTTTTCCCTTCATTTGGCTGGAGCTTCTTCAATTTTAGGAGCTGTAAATTTTATTACTACTGTAATTAATATACGAGCAGAGGGGATAAGGATAGATCGTGTCCCTCTATTTGTTTGGTCAGTGTTAATTACAGCAATTCTCTTGTTACTTTCACTACCAGTTTTAGCAGGGGCCATTACTATGTTATTAACAGACCGTAATCTGAACACCTCTTTTTTCGACCCTAGGGGGGGAGGAGATCC…
OTU_522	COI	3744	12	Arthropoda	Insecta	Diptera	Chironomidae	Tanytarsus		Tanytarsus	99.2	Published	GCGAATAAATAATATAAGCTTCTGATTACTTCCCCCATCTATTTCTTTACTTCTTTCTAGATCAATTGTAGAAAATGGAGCAGGAACTGGATGAACAGTTTATCCCCCCTTATCGGCTAATATCGCGCATAGCGGAGCCTCAGTAGATTTAGCAATTTTTTCCCTTCATTTGGCAGGAATTTCTTCAATTTTAGGATCCGTAAATTTTATTACTACTGCAATTAATATACGAGCTAATGGAATCACATTAGACCGAATACCTTTATTTGTTTGGTCAGTTGTTATTACAACTATTCTTTTACTTCTTTCACTTCCTGTTCTTGCAGGGGCAATTACAATACTTTTAACAGACCGTAACCTTAATACATCCTTCTTCGACCCGGCAGGAGGAGGAGACCC…
OTU_523	COI	2168	7	Arthropoda	Insecta	Diptera	Chironomidae	Stempellinella		Stempellinella	98.8	Published	TCGAATAAATAATATAAGTTTTTGATTACTACCCCCCTCTCTTTCTCTTCTTCTTTCTAGATCAATTGTTGAAAATGGAGCTGGAACTGGGTGAACTGTTTACCCACCACTATCTGCCAGTATTGCTCATAGAGGGGGATCTGTAGATCTTGCTATTTTTTCTCTTCATTTAGCTGGTATTTCTTCTATTTTAGGTTCAGTAAATTTCATTACAACAGCAATTAATATACGATCAAATGGTATTACTTTAGATCGAATACCTTTATTTGTTTGATCAGTAGTAATTACGACTATTCTACTTTTATTGTCTCTCCCTGTTCTAGCTGGAGCGATTACAATATTATTGACAGATCGAAATTTAAATACATCATTCTTTGACCCTGCTGGTGGGGGAGACCC…
OTU_524	COI	2914	46	Arthropoda	Insecta	Coleoptera	Elmidae	Stenelmis		Stenelmis	97.85	Private	CGAATGAATAATATAAGATTTTGATTACTTCCCCCATCTTTGACCCTTCTTCTGATAAAAAGAGTAGTAGAAAGAGGAGTAGGAACTGGATGAACTGTTTATCCACCATTATCGGCAAATATTGCTCATAGAGGATCTTCGGTTGACTTAGCAATTTTTAGTCTTCATCTAGCTGGTATTTCATCAATTCTAGGGGCCGTTAATTTTATTACTACCGTAATCAATATACGAGCACCAGGAATAACATTTGACCGAATACCTTTATTCGTATGATCTGTAGCTATTACAGCCCTATTATTACTTCTATCCTTACCTGTCCTTGCAGGTGCAATTACTATACTTTTAACAGACCGAAACCTAAATACCTCATTCTTTGACCCAGCAGGTGGGGGAGATCCT…
OTU_525	COI	4796	86	Proteobacteria	Alphaproteobacteria	Rickettsiales					98.92	Private	AAGGCTAAATAATATAAGTTTTTGGCTGCTTGTTCCTGCTTTTATGTTATTAATGCTTTCGGCTTTTGTTGATGGTGGTGCAGGTACTGGCTGGACGCTTTACCCCCCTCTAAGTACTCTAGTGGGACATCCTGGGGCAGCAGTCGATATGGCTATTTTAAGTTTACATATTACAGGACTTTCTTCTATTCTTGGTTCAATCAATATGATTGTTACTATCTTTAATATGAGAACCGATGGTATGGGGTTATTTGAAATGCCTCTATTTATTTGGTCAATTCTGGTTACTGCCTTCTTGCTGATACTAGCAATTCCAGTATTAGGTGGTGCAATAACCATGTTATTGACTGATCGAAACTTTGGTACTACTTTCTTTAAACCTGAAGGGGGCGGAGATCC…
OTU_526	COI	2638	7	Arthropoda	Insecta	Plecoptera	Perlidae	Perlesta	placida complex	Perlesta placida complex	98.06	Private	ACGAATAAATAACATAAGTTTTTGGTTATTACCGCCCTCACTAACATTATTGTTGGCAAGTAGCCTAGTCGAAAACGGGGCGGGAACAGGCTGAACAGTCTACCCACCACTTTCTGCCGGGATCGCTCATGCTGGAGCGTCTGTTGACATGGCCATTTTCTCCCTCCATTTAGCAGGTGTATCTTCTATTCTTGGGGCTGTGAATTTCATTACTACAGTAATTAATATACGATCAGCAGGTATGTCACTAGAACGAATACCTTTATTCGTATGAGCTGTTGCTATCACAGCTCTTCTCCTTTTATTATCCCTACCAGTTCTTGCCGGAGCCATCACTATACTCCTTACAGACCGTAACTTGAATACATCTTTCTTTGACCCCGCGGGTGGGGGTGACCC…
OTU_527	COI	3134	9	Arthropoda	Insecta	Diptera	Chironomidae				91.61	Private	TCGAATAAATAATATAAGATTTTGACTTTTACCCCCTTCTTTAACATTACTTTTATCTAGCTCAATTGTAGAAAATGGGGCGGGGACTGGGTGAACCGTTTATCCTCCTCTTTCTTCAGGTATTGCTCATGCTGGAGCTTCTGTTGATCTAGCCATTTTTTCCCTTCATTTAGCAGGTATTTCTTCTATTTTAGGGGCAGTTAATTTTATTACGACAGTAATTAATATACGAACTAATGGGATTACACTAGACCGAATACCCCTATTTGTCTGATCTGTAGTTATTACTGCAATTTTATTACTTCTATCTTTACCAGTACTTGCCGGAGCAATTACAATACTTTTGACAGATCGAAATTTAAATACATCTTTTTTTGATCCTGCAGGTGGGGGTGACCC…
OTU_528	COI	1755	2	Annelida	Clitellata	Lumbriculida	Lumbriculidae	Lumbriculus	variegatus	Lumbriculus variegatus	100	Published	ACGACTAAATAATCTTAGTTTTTGACTACTACCCCCTTCCCTAATTTTATTAGTAAGATCAGCTGCAGTAGAAAAAGGAGCAGGAACTGGATGAACTGTATACCCACCTCTAGCAAGTAATCTAGCACACGCTGGACCTTCTGTAGATCTAGCTATCTTCTCCCTTCATTTAGCCGGAGCATCCTCAATTCTAGGAGCCCTAAACTTTATTACAACTGTTATCAATATACGATGAAATGGTATACGTCTAGAACGAATTCCTTTATTTGTATGAGCCGTAATAATTACAGTAATTTTACTCCTATTATCCTTACCGGTATTAGCAGGAGCCATTACTATATTACTAACAGATCGAAACCTAAACACCTCCTTCTTTGATCCAGCTGGGGGTGGAGACCC…
OTU_529	COI	1801	1	Arthropoda	Insecta	Diptera	Chironomidae	Rheotanytarsus		Rheotanytarsus	96.11	Private	GCGAATAAATAATATAAGATTTTGAATACTTCCCCCGTCTCTTTCTCTTCTTCTTTCTAGTTCAATTGTAGAAAATGGTGCAGGAACTGGGTGAACTGTTTATCCCCCGCTTTCTGCAAGTATTGCCCATAGAGGAGCCTCTGTTGATTTAGCCATTTTTTCATTACATTTAGCAGGGATCTCTTCTATTTTAGGTTCAGTAAATTTTATTACAACAACTATTAATATACGATCAAAAGGGATTACTCTTGATCGAATACCTTTATTTGTTTGATCTATTATTATTACAACAATTTTACTCCTTTTATCCCTCCCCGTTTTAGCTGGAGCAATTACAATACTATTAACAGACCGAAATTTAAATACCTCTTTCTTTGATCCTGCTGGAGGAGGAGACCC…
OTU_530	COI	4869	13	Arthropoda	Insecta	Ephemeroptera	Baetidae	Plauditus	virilis	Plauditus virilis	99.76	Published	GCGTATGAATAATATAAGTTTTTGAATGTTACCGCCCTCTTTAACCCTATTGGTATCTAGAAGCATTGTTGATGTTGGGGCGGGGACGGGTTGGACAGTTTACCCTCCTTTGGCGGCAAATATTGCACATGGGGGGTCTTCAGTAGATTTCGCTATCTTTTCACTACATTTAGCTGGGGTGTCTTCAATTTTAGGTGCGGTTAATTTTATTACTACAGTGATTAATATACGCAGACCTGGGATAACCTTAGATCGTATGCCTTTATTTGTGTGGTCCGTATTAATCACTGCTGTTTTATTATTGTTATCCTTGCCCGTTTTAGCTGGGGCTATTACTATGTTATTAACAGACCGTAATCTTAATACTTCCTTTTTTGACCCTGCAGGAGGGGGAGACCC…
OTU_531	COI	2178	13	Arthropoda	Malacostraca	Amphipoda					87.05	Published	TCGTTTGAATAATATAAGCTTTTGGTTAATAGTTGCATCCCTTATTCTATTATGTATTTCTGCTGTTACAGCTGAAGGCCCTGGAGTTGGCTGGACTGCATATCCACCTCTTTCTTCAATACAATTTCACCCGAGTCTTGCTGTTGATATAGCAATTTTTAGTTTACATTTAGCAGGATTGTCTTCTATTTTTGGAGCAATAAATTTCATTACAACAATAATTAATATGCGTGCACCGGGTATACATTTCAATAACATGCCACTGTTTGTTTGGGCAATATTTGTGACATCATTCATTATTGTTTTCTCTATTCCTGTTTTCGCTGGTGCAATTACAATGATATTAACTGATAGAAATTTTGGAACAACATTCTTTAATCCCGCTGGCGGTGGAGACCC…
OTU_532	COI	3130	9	Proteobacteria	Alphaproteobacteria						72.78	Private	AGAATGAACAACTTGAGCTTCTGGCTTTTGGTGGCCTCACTGCTATTGCTGTTATCATCAGTTTTTATCGGTGAGGGAGCAGGAACTGGTTGGACTTTGTATCCACCGCTTTCTGGTTCGGCTTCACATCCTAGCGCTGCGGTTGATGTGGCAATCTTGGCGGTACATGTGGCCGGGGTTTCTTCAATAGTAGGAGCGATAAACTTCATTGTCACCATCTTGAATATGCGAACTACTGGAATGTCTCTCCATAAAATGCCACTTTTTGTCTGGTCTGTGTTCCTCACAGCAGTAATGCTAGTGGTGGTTTTACCCGTCTTGGCAGGTGCTATAACCATGCTGCTGACGGATCGTAATTTTGGCACTTCTTTTTTCTCACCTGCTGGTGGTGGTGATCCT…
OTU_533	COI	2095	4	Arthropoda	Insecta	Plecoptera	Nemouridae	Soyedina	vallicularia	Soyedina vallicularia	100	Published	TCGAATAAATAATATAAGTTTTTGGCTACTACCCCCATCATTAACACTCCTTTTAGCTAGCAGCCTAGTTGAAAATGGAGCCGGAACTGGATGAACAGTTTACCCTCCCCTATCGGCCGGAATCGCCCACGCGGGGTCATCAGTAGATATGGCAATTTTTTCTTTACATTTAGCTGGAATTTCTTCAATCTTAGGAGCTGTAAATTTTATTACTACTGTCATTAATATACGATCTTCTGGGATATCTTTGGACCGTATACCTTTATTTGTTTGAGCAGTTGTAATTACAGCTTTATTACTTCTTCTTTCCCTACCAGTTCTCGCTGGAGCTATTACTATATTATTAACTGACCGTAACTTAAATACGTCTTTCTTTGACCCAGCAGGAGGGGGAGATCC…
OTU_534	COI	2375	3	Annelida	Clitellata	Haplotaxida					100	Published	TCGTCTAAATAATCTAAGATTTTGATTACTCCCACCATCTTTAATTCTTCTAGTATCATCAGCCGCTGTAGAAAAAGGAGCAGGAACTGGATGAACTGTCTACCCACCATTAGCCGGAAACTTAGCTCATTCAGGTCCTTCAGTAGATTTAGCTATTTTTTCACTTCATTTAGCAGGAGTTGCATCAATTCTAGGGGCTATTAACTTCATTACTACAATAATTAACATACGATGAAAAGGGATGCGTTTAGAACGAATCCCATTATTTGTATGAGCTGTTATTTTAACAGTAATTCTTCTCCTGTTAACTCTTCCTGTTCTAGCAGGAGCAATTACTATATTACTAACAGATCGAAATCTAAATACATCATTTTTTGATCCTGCAGGTGGGGGAGACCC…
OTU_535	COI	3363	2	Arthropoda	Insecta	Diptera	Chironomidae	Polypedilum		Polypedilum	100	Published	CCGAATAAACAATATAAGTTTTTGATTACTTCCCCCATCATTAACCTTATTGCTTTCTAGTTCCATTGTAGAAAATGGAGCAGGAACAGGATGAACAGTATACCCTCCTCTTTCCTCAAGAATTGCTCATAGAGGGGCCTCCGTCGACTTAGCTATTTTTTCTCTTCATTTAGCAGGAGTTTCATCAATTTTAGGTTCTGTAAATTTCATTACAACTGTAATTAATATACGTTCAAATGGAATCACTCTTGATCGCATACCTTTATTTGTCTGATCAATTGTTATTACAACAGTACTTTTACTACTATCACTACCTGTATTAGCCGGAGCTATTACTATACTATTAACAGACCGAAACCTTAATACTTCCTTTTTTGATCCGGCAGGAGGAGGAGACCC…
OTU_536	COI	6709	37	Arthropoda	Insecta	Odonata	Calopterygidae				96.87	Early-Release	ACGACTCAATAACATGAGATTTTGATTACTACCCCCTGCCCAAACTCTTCTCCTAGCCAGAAGATTAGTAGAAAGAGGGGCAGGGACCGGAAGGACTGTATACCCCCCATTGGCTGGTGTAATTGGCCACGCGGGAGGATCGGTTGATCTAACAATTTTCTCTCTACACTTAGCCGGTGTATCATCAATTTTGGGTGCAATCAACTTCATTACAACAACAATTAACATGAAGGCCCCAGGAATAAAATTAGATCAGATACCATTACTAGTATGGGCAGTAATGATTACTGCGGTTCTATTACTACTATCATTACCAGTACTCGCGGGTGCTATTACTATATTACTAACTGACCGCAATATAAACACCTCATTTTTTGACCCTGCGGGGGGGAGGGGGAG…
OTU_537	COI	9700	18	Arthropoda	Insecta	Diptera	Chironomidae	Cricotopus	annulator cmplx	Cricotopus annulator cmplx	100	Published	CCGAATAAATAATATAAGTTTTTGATTGCTTCCCCCATCATTAACTTTATTATTATCAAGTTCAATTGTAGAAAATGGAGCTGGGACAGGTTGAACTGTTTACCCTCCTCTTTCTTCTGGAATTGCTCATGCTGGAGCATCTGTTGATTTAGCTATTTTTTCTCTTCACTTAGCAGGAATTTCATCTATTTTAGGAGCTGTAAATTTCATTACTACTGTAATTAATATACGGTCTGAAGGTATTACTTTAGATCGAATACCTTTATTTGTTTGATCTGTAGTAATTACAGCTATTCTTTTATTACTATCTTTACCTGTATTAGCAGGAGCTATTACTATGTTATTAACAGACCGAAATTTAAATACATCATTTTTCGACCCTGCTGGAGGAGGAGACCC…
OTU_538	COI	3726	6	Arthropoda	Insecta	Diptera	Chironomidae	Cricotopus	trifascia	Cricotopus trifascia	100	Published	TCGAATAAATAATATAAGTTTTTGACTTCTACCACCCTCATTAACTTTATTATTATCAAGTTCAATTGTAGAAAACGGAGCTGGTACAGGATGAACCGTATACCCCCCTCTTTCTGCTGGAATTGCTCATGCCGGAGCATCGATCGACTTAGCAATTTTCTCTCTACATTTAGCTGGGATTTCTTCTATTTTAGGAGCCGTAAATTTTATTACAACAGTAATTAATATACGGTCTGAAGGAATTACTTTAGATCGAATACCTTTATTTGTCTGATCAGTGGTAATTACTGCAATCTTACTTCTTTTATCATTACCAGTTTTAGCTGGAGCTATTACTATACTTTTAACAGACCGGAATTTAAATACATCATTCTTTGATCCCGCGGGTGGTGGAGATCC…
OTU_539	COI	1899	4	Arthropoda	Diplopoda	Julida	Julidae	Cylindroiulus	caeruleocinctus	Cylindroiulus caeruleocinctus	100	Early-Release	GCGCTTAAACAATATAAGCTTCTGACTTCTCCCTCCATCTCTGTTTTTATTGCTTATATCCTCAGCAGTTGAAAGGGGAGCTGGCACTGGCTGAACGGTATACCCCCCACTTGCCGGTAACCTCTCACATTCAGGCCCCTCTGTTGATATGGCTATTTTCTCCTTACACCTCGCCGGAGCCTCGTCGATCCTGGGAGCAATCAACTTCATTACCACAATTATTAATATACGATCCATCGGAATAGGTTTCGAACACCTACCCTTATTTGTTTGGTCTGTAAAAATTACTGCAGTCTTACTTTTGCTCTCCTTACCTGTACTTGCAGGGGCAATCACAATACTTCTCACAGATCGAAACTTTAATACCTCATTTTTCGACCCCTCTGGTGGGGGTGACCC…
OTU_540	COI	2246	2	Arthropoda	Arachnida	Trombidiformes	Lebertiidae				92.81	Private	ACGAATGAATAATATAAGATTCTGACTTCTTCCTCCATCTCTAACTTTACTTTTATCAAGCTCTTTCACAGCTATAGGAGCCGGAACAGGATGAACTGTTTATCCTCCTTTATCAGGAAATTTAGCTCACGCTGGTCCATCAGTAGATTTAACCATTTTCTCCCTTCACCTAGCAGGAATTTCCTCAATTTTAGGAGCTATTAATTTTATAGCAACAATTATCAATATAAAACCAAAAACTATAAAAATAGAACAAATTCCTTTATTCGTTTGATCAATTTTTATTACAGTAATTTTATTACTTTTATCACTTCCAGTTTTAGCTGGAGCTATCACTATACTTCTAACAGATCGAAATTTTAATACATCATTTTTTGATCCAGCAGGAGGAGGGGATCC…
OTU_541	COI	8008	33	Arthropoda	Insecta	Odonata	Calopterygidae				94.61	Published	ACGACTTAATAACATGAGATTTTGATTACTACCCCCCGCCTTGACCTTACTTCTAGCAAGAAGATTAGTAGAAAGAGGGGCGGGGACCGGGTGAACCGTGTACCCCCCATTAGCTGGGGTAATTGGCCATGCGGGAGGGTCTGTTGACCTAACAATTTTCTCCTTACACTTAGCAGGCGTATCATCAATTTTAGGCGCAATCAACTTCATTACAACAGCAATTAATATGAAGGCCCCAGGAATAAAATTAGATCAAATACCATTGCTAGTGTGAGCAGTAGTAATTACGGCAGTTTTATTATTACTATCCTTACCAGTCCTCGCAGGAGCTATTACCATATTACTGACCGACCGTAATATAAACACCTCATTTTTTGACCCTGCAGTAGGGGGGGACCC…
OTU_542	COI	3978	29	Arthropoda	Insecta	Diptera	Chironomidae				100	Private	CGTATAAATAATATAAGCTTTTGACTTCTTCCTCCATCATTAACTCTTCTTCTTTCAAGTTCAATCGTAGAAAATGGTGCAGGAACAGGCTGAACTGTTTATCCCCCCCTATCTTCAAGAATCGCGCATAGAGGAGCATCTGTTGATTTAGCAATTTTTTCATTACATTTAGCAGGAATTTCTTCTATTTTAGGATCAGTAAACTTTATTACAACAGCAATTAATATACGATCAAGAGGAATCACATTAGATCGAATACCTTTATTTGTATGATCGGTAATCATTACTACTATTTTATTACTTTTATCTTTACCTGTTCTAGCAGGAGCTATTACTATATTATTAACTGACCGAAATTTAAACACTTCTTTTTTTGACCCTGCCGGAGGAGGAGACCCT…
OTU_543	COI	2294	6	Arthropoda	Insecta	Trichoptera	Hydroptilidae	Hydroptila	spatulata	Hydroptila spatulata	100	Published	ACGTATAAACAATATAAGATTTTGACTTCTACCACCCGCTTTATTCATACTCCTATTAAGATCTATAATTAGTGACGGAGCCGGAACTGGGTGAACCGTATACCCCCCATTAGCCTCCAATATTGCTCACAGAGGAGCATCTGTGGATATTGCTATTTTCTCTTTACATTTAGCAGGGATCTCCTCAATCTTAGGGGCAATCAACTTCATTTCAACCATCATTAATATAAAGCCTATCAATATAAAATTTGATCAAATACCACTTTTTGTTTGATCAGTTCTAATTACAGCAATTCTTTTACTTCTTTCACTCCCTGTATTAGCAGGAGCTATTACAATACTTCTTACAGACCGAAATATTAATACCTCATTTTTTGACCCTGCAGGAGGGGGAGACCC…
OTU_544	COI	1762	1	Arthropoda	Arachnida	Trombidiformes	Hygrobatidae				99.52	Published	TCGAATAAATAATATAAGATTTTGGCTATTGCCCCCTTCTATCTTGTTACTTTTATCTAGTTCTATATCTTCAATAGGGGCTGGCACTGGGTGAACAGTTTATCCACCATTGTCGGGAAATTTAGCCCATGGGGGCCCCTCCGTAGATTTAACTATTTTTTCTTTACATTTAGCAGGAATCTCCTCCATTTTAGGTGCTATTAACTTTTTAGTTACCGTGATAAATATAAAACCAGAATATTTTAGATTTGGCCAAATTCCTTTATTTGTATGGTCTATCCTTATCACAGTTATTCTTCTTCTTTTATCTCTGCCTGTGCTTGCAGGAGCGATCACTATACTTTTAACCGATCGAAATTTCAATACTTCTTTCTTCGACCCTGCGGGGGGAGGGGATCC…
OTU_545	COI	3598	5	Arthropoda	Insecta	Diptera	Limoniidae				100	Published	CCGAATAAACAATATGAGATTTTGATTATTACCCCCCTCTTTAACATTATTATTAGCCAGCAGTCTAGTCGAAACTGGAGCAGGAACAGGATGAACTGTATACCCCCCTCTTTCTGCAGGAATTGCTCATGCAGGAGCTTCTGTCGACCTAGCTATTTTTTCATTACATTTAGCGGGAGTTTCATCAATTTTAGGGGCAGTTAATTTTATTACTACTGTAATTAATATACGAGCCACAGGAATAACCTTTGATCGTATACCCCTTTTTGTTTGAGCTGTTGTAATTACAGCAATTTTATTGCTTTTATCCCTTCCTGTCTTAGCCGGAGCAATTACTATACTTTTAACAGATCGAAATTTTAATACTTCTTTTTTTGACCCTGCAGGAGGGGGAGATCC…
OTU_546	COI	1890	1	Annelida	Clitellata	Rhynchobdellida	Glossiphoniidae	Helobdella	sp. 6 RI-2019	Helobdella sp. 6 RI-2019	99.52	Published	ACGCCTTAATAATTTAAGTTTCTGACTTCTACCACCATCATTAATTCTACTAGTGTCTTCAGCCTTAGTAGAAAAAGGAGCAGGTACAGGATGAACTGTATATCCACCATTAGCTGCAAATCTAGCACATTCAGGACCATCAGTAGACCTAGCAATCTTCTCTCTACATCTTGCAGGAGCCTCATCAATTCTCGGATCATTAAACTTTATGACTACAATTATTAATATACGATGACAAGGAATACAAATTGAACGTCTACCATTATTTGTTTGAGCCGTACTCATTACAGTAGTACTACTTCTACTCTCACTGCCAGTCCTTGCTGCTGGAATCACTATACTTTTAACTGACCGTAATTTAAATACATCTTTCTTTGACCCAATAGGAGGAGGAGACCC…
OTU_547	COI	1804	2	Arthropoda	Insecta	Diptera	Ptychopteridae	Ptychoptera	quadrifasciata	Ptychoptera quadrifasciata	100	Early-Release	TCGAATAAATAATATAAGATTCTGGTTATTACCCCCTTCTTTAACTTTATTATTAACTAGTAGAATAGTTGAAAATGGAGCTGGTACAGGATGAACAGTTTACCCCCCTCTTTCCTCTGGAATTGCTCATGCTGGGGCTTCAGTTGATTTAGCAATTTTTTCACTTCATTTAGCCGGAATTTCATCAATTTTAGGAGCCGTAAATTTTATTACTACTGTAATTAATATACGAGCTAATGGAATTTCTTTAGATCGAATACCTTTATTTGTTTGGTCAGTTGTTATTACAGCTGTTCTTTTACTTCTTTCTTTACCTGTCTTAGCTGGAGCTATTACTATATTATTAACAGATCGAAATTTAAATACATCTTTCTTTGATCCAGCAGGAGGAGGAGATCC…
OTU_548	COI	1983	3	Annelida	Clitellata	Enchytraeida	Enchytraeidae	Henlea	cf. andreae PDW2010	Henlea cf. andreae PDW2010	99.73	Published	ACGACTTAATAACATAAGATTTTGACTCCTTCCCCCCTCTCTAATTTTACTTCTATCATCGGCAGCAGTTGAAAAAGGTGCAGGTACTGGATGAACTGTATATCCACCCCTATCATCTAATATCGCCCATGCCGGGCCATCTGTAGATTTAGCAATTTTTTCTCTTCATTTAGCAGGTGCCTCATCTATTTTAGGAGCAGTAAACTTTATTACTACCGTTATCAATATACGATGACAAGGATTAACACTAGAACGAATTCCATTATTTGTATGAGCAGTAACAATTACTGTTGTTCTTCTTCTTCTTTCACTTCCAGTTCTAGCAGGAGCCATTACAATGCTTCTTACAGATCGTAATTTAAATACCTCATTTTTTGACCCAGCAGGAGGAGGAGATCC…
OTU_549	COI	3082	1	Arthropoda	Insecta	Ephemeroptera	Baetidae	Callibaetis	ferrugineus	Callibaetis ferrugineus	100	Published	CCGTATGAATAATATAAGATTTTGGTTATTACCCCCTTCTCTAGCATTACTAGTTTCTAGAAGCCTTGTTGATGTAGGGGCTGGAACTGGTTGAACGGTGTACCCTCCTTTAGCGGCTAATATCGCCCATGGAGGTTCTTCTGTAGATTTTGCTATCTTTTCATTACATTTAGCTGGTATTTCTTCTATTTTAGGTGCAGTTAATTTTATTACTACTGTCATTAACATGCGTAGCCCGGGTATAACTTTAGATCGTGTTCCTTTATTTGTATGATCTGTGGTAATTACAGCTGTTCTTTTATTACTTTCCCTCCCAGTTTTAGCGGGTGCGATTACAATATTATTAACGGATCGTAATTTAAATACATCTTTCTTCGACCCGGCTGGGGGTGGGGATCC…
OTU_550	COI	2994	2	Arthropoda	Insecta	Diptera	Chironomidae	Limnophyes		Limnophyes	99.14	Published	CGTATAAATAATATAAGATTTTGACTTTTACCCCCCTCTTTAACCCTTCTTTTATCAAGCTCAATTGTTGAAAATGGGGCTGGAACCGGTTGAACAGTCTACCCCCCCCTTTCCTCAAGAATTTCTCACGCAGGGGCTTCCGTAGATTTAGCTATTTTTTCTCTTCATTTAGCGGGAATCTCATCCATTTTAGGAGCTGTAAATTTTATCACAACAGTAATTAATATACGATCAGAAGGAATTACCTTTGACCGTATACCTTTATTTGTTTGATCAGTTTTAATTACTGCTATCTTACTATTATTATCTTTGCCAGTATTAGCCGGAGCAATTACTATATTATTAACGGATCGAAATTTAAATACTTCCTTTTTCGACCCCGCAGGAGGAGGAGACCCG…
OTU_551	COI	4095	12	Arthropoda	Insecta	Diptera	Chironomidae	Stempellinella		Stempellinella	99.52	Published	TCGAATAAATAATATAAGTTTTTGATTACTGCCTCCTTCTCTTTCTCTTCTTCTCTCTAGATCAATTGTTGAAAATGGAGCTGGAACTGGGTGAACTGTTTACCCACCCCTATCTGCTTCTATTGCTCATAGAGGGGGATCTGTAGATCTTGCTATTTTTTCTCTCCATTTAGCTGGTATTTCTTCTATTTTAGGTTCAGTAAATTTCATTACAACAGCAATTAATATACGATCAAATGGTATTACTTTAGATCGAATACCTTTATTTGTTTGATCCGTAGTAATTACGACTATTCTACTTCTCTTATCTCTCCCTGTTCTAGCTGGAGCTATTACAATATTATTAACAGATCGAAATTTAAATACGTCCTTCTTTGACCCTGCTGGTGGAGGAGACCC…
OTU_552	COI	1502	2	Arthropoda	Insecta	Trichoptera	Philopotamidae	Chimarra	obscura	Chimarra obscura	98.31	Published	TCGAATAAATAATATAAGATTTTGATTTTTGCCCCCCTCATTGTTCTTTCTTTTATTTAGAATACTTATAGATAGTGGGACTGGGACGGGATGGACCGTTTACCCTCCTCTCTCTGCAAATATTTCCCATATAGGAAAAGCTGTAGATTTAACAATCTTCTCACTACACTTAGCAGGAATTTCATCAATTTTAGGAGCTGTTAATTTTATTTCAACAATTATTAACATACGTTTAAATTTCCTTACATTTGATCAATTACCACTGTTTGTTTGATCAGTAATAATTACTGCTATTCTCCTCTTACTTTCTCTTCCTGTATTAGCAGGAGCTATCACTATATTATTAACAGATCGAAATATAAATACTTCCTTTTTTGATCCTGCCGGAGGGGGGGACCC…
OTU_553	COI	3347	4	Arthropoda	Insecta	Ephemeroptera	Heptageniidae	Maccaffertium	exiguum	Maccaffertium exiguum	99.28	Published	TCGAATGAATAATATGAGCTTCTGACTTCTTCCACCGGCCCTAACACTACTACTGGCTAGAAGCATAGTAGAAAGAGGAGCTGGTACAGGTTGGACAGTCTACCCTCCTCTATCAGCAGGTATTGCACATGCCGGAGCCTCCGTAGATTTAGCAATTTTCTCACTTCACTTAGCGGGTGTATCTTCTATCTTAGGGGCAGTAAATTTTATTACAACAACTATTAACATGCGATCCACAGGTATAACTATAGACCGTATCCCTTTATTTGTTTGGTCTGTCTTAATTACGGCTATCCTTCTTCTACTTTCATTACCTGTATTAGCGGGGGCCATTACTATGCTCTTAACGGACCGTAACCTTAATACTTCTTTCTTCGATCCGGCAGGAGGAGGAGATCC…
OTU_554	COI	1619	3	Arthropoda	Insecta	Diptera	Chironomidae				100	Published	TCGAATGAATAATATAAGTTTTTGAATATTACCTCCTTCATTAACCCTTCTTTTATCAAGATCAATTGTAGAAAACGGGGCCGGGACAGGATGAACTGTTTACCCACCCCTGTCTTCTGGTATTGCCCACGCAGGTGCTTCTGTAGATTTAGCAATTTTTTCTTTACATTTAGCAGGAATTTCTTCAATTTTAGGAGCTGTAAATTTTATTACAACAGTTATTAATATACGATCTAGAGGAATTACTTTAGACCGAATACCTTTATTTGTATGATCAGTAGTAATTACAGCGGTGTTACTTTTACTATCTCTACCTGTATTAGCAGGAGCTATTACAATACTTTTAACTGATCGAAATTTAAATACATCATTTTTTGATCCTGCAGGTGGGGGAGACCC…
OTU_555	COI	5377	16	Arthropoda	Insecta	Diptera	Chironomidae	Dicrotendipes		Dicrotendipes	100	Published	CGAATAAATAATATAAGTTTTTGACTTTTACCCCCCTCCCTTACTCTTCTTCTTTCTAGATCAATTGTAGAAAACGGAGCAGGAACAGGATGAACAGTTTATCCCCCCCTATCAGCAGCTATCGCTCATAGAGGGGCTTCTGTAGATCTAGCAATTTTCTCTCTTCATTTAGCAGGAATTTCATCAATTTTAGGCTCTGTAAATTTTATTACAACAGTTATTAATATACGGGCTAATGGAATTACTTTAGATCGCATACCTTTATTTGTTTGATCAGTAGTAATTACTACTGTTCTTCTTCTTCTTTCTTTACCAGTTTTAGCAGGGGCTATTACTATATTATTAACGGATCGAAACTTAAATACATCATTTTTTGACCCAGCGGGGGGAGGAGATCCT…
OTU_556	COI	4372	24	Arthropoda	Insecta	Diptera	Tipulidae				93.87	Published	TCGAATAAATAATATAAGTTTTTGAATACTACCCCCTTCATTAACACTACTATTAGCAAGCAGTATAGTAGAAAATGGGGCTGGAACAGGCTGAACAGTTTACCCACCACTCTCAGCTGGAATTGCCCATACTGGAGCATCTGTTGATTTAGCAATTTTTTCTCTTCATTTGGCGGGAATTTCATCAATTTTAGGTGCAGTAAATTTTATAACTGCAGTAATTAATATACGATCAAGAGGAATTACTCTAGATCGAATACCATTATTTGTTTGATCAGTTGTAATTACTGCAGTTTTATTATTACTCTCCTTGCCTGTATTAGCAGGAGCTATTACAATATTATTAACTGATCGAAATGTAAATACTTCATTTTTTGACCCTGCTGGAGGAGGAGATCC…
OTU_557	COI	1583	1	Arthropoda	Insecta	Diptera	Ephydridae				99.76	Published	TCGAATAAATAATATAAGATTTTGATTACTTCCTCCTGCCTTAACCCTATTATTAGTCAGTAGTATAGTGGATAATGGGGCTGGAACAGGTTGAACGGTTTACCCCCCACTTTCATCTGGGATTGCACATGGAGGGGCTTCTGTTGATCTTGCTATTTTTTCTTTACACCTAGCTGGAATCTCTTCAATTTTAGGAGCAGTAAATTTTATTACTACAGTAATTAATATACGATCCACAGGAATTACCTTTGATCGAATACCTTTATTTGTATGATCTGTCATAATTACAGCTTTACTACTCCTATTATCCCTGCCAGTATTAGCCGGTGCTATTACTATATTATTAACAGATCGAAATTTAAATACATCCTTTTTTGATCCTGCAGGAGGGGGAGACCC…
OTU_558	COI	1587	1	Arthropoda	Insecta	Coleoptera	Phalacridae	Olibrus	semistriatus	Olibrus semistriatus	100	Published	TCGAATAAATAATATAAGATTTTGACTATTACCACCATCATTATTTTTACTTTTAATAAGAAGATTAATTGAAAAAGGAGCAGGAACGGGTTGAACTGTTTATCCCCCTCTTTCATCCAATATCGCCCATAGAGGGGCTTCTGTCGATTTAGCTATTTTTAGACTACATTTAGCAGGAATTTCATCAATTCTAGGGGCTATTAATTTTATTACTACTATAATTAATATACGACCAAGGGGAATAACTCTTGACCGAATACCCCTATTTATTTGAGCTGTAATAATTACTACTATCTTATTACTTCTATCATTACCAGTATTAGCAGGTGCTATCACAATACTTTTAACAGATCGAAATATTAATACATCATTTTTTGACCCGGCGGGAGGAGGAGATCC…
OTU_559	COI	1653	13	Annelida	Clitellata	Enchytraeida	Enchytraeidae	Globulidrilus		Globulidrilus	96.09	Published	ACGACTAAATAATATGAGATTTTGACTTTTACCTCCATCATTACTACTACTTGTATCATCTGCTGCTGTTGAAAAAGGTGCAGGAACAGGATGAACAGTTTATCCCCCTCTTTCCAGTAATATAGCTCATGCAGGACCTTCCGTTGATTTAGCTATTTTTTCTCTACATTTAGCAGGTGCTTCTTCAATCTTAGGAGCAGTAAATTTTATTACTACCGTAATTAATATACGATGACAAGGTCTCAGACTAGAACGAATTCCACTATTTGTATGAGCAGTAACTATTACTGTTGTACTTCTCCTATTATCTCTCCCAGTCTTAGCTGGTGCTATTACTATACTTTTAACTGACCGAAATTTAAACACATCATTTTTCGATCCTGCTGGTGGAGGTGATCC…
OTU_560	COI	1312	1	Arthropoda	Insecta	Diptera	Limoniidae	Antocha		Antocha	100	Published	TCGAATAAATAATATAAGATTTTGAATACTTCCTCCTTCTCTTACTCTTTTATTAGCAAGTAGTATAGTGGAAAATGGGGCTGGAACAGGATGAACAGTTTACCCCCCTCTTTCTTCCGGAATTGCTCACACAGGGGCTTCTGTTGATTTAGCTATTTTTTCTCTTCATCTTGCAGGAATTTCCTCAATTTTAGGAGCAGTAAACTTTATTACAACTGTAATTAACATACGATCAGCAGGAATTACTTTTGATCGAATACCCTTATTTGTATGATCTGTAGTAATTACGGCTGTTTTACTTTTATTATCTTTACCTGTATTAGCTGGAGCTATTACAATACTTTTAACAGATCGAAATTTAAACACTTCTTTCTTCGACCCAGCAGGAGGAGGAGACCC…
OTU_561	COI	2895	1	Arthropoda	Insecta	Ephemeroptera	Baetidae	Procloeon		Procloeon	99.76	Private	TCGTATAAATAATATAAGTTTTTGGTTGCTACCTCCTTCATTAACTCTTTTGATTTCTAGCAGCATAGTAGACATAGGGGCAGGTACTGGATGAACTGTGTATCCTCCCCTATCAGCTAATATTGCTCACGGTGGGGCATCGGTGGATTTTGCTATTTTTTCTTTACACCTAGCTGGGGTTTCGTCAATTTTAGGGGCTGTAAATTTCATTACTACAGTAATTAACATACGTAGACCAGGTATGACACTTGATCGAATTCCTTTATTTGTTTGGTCAGTAATTATTACAGCTGTGTTATTATTATTGTCTTTGCCAGTGTTAGCAGGAGCTATTACCATATTGTTGACGGATCGTAATTTAAATACGTCATTTTTTGACCCGGCGGGAGGAGGGGATCC…
OTU_562	COI	3327	10	Arthropoda	Insecta	Diptera	Ceratopogonidae	Bezzia		Bezzia	97.12	Published	CCGAATAAATAATATGAGATTCTGAATACTCCCGCCTTCTCTATCCTTATTATTAATTAGTAGCCTAGTAGAAAATGGAGCAGGAACTGGATGAACAGTATACCCCCCTTTATCAGCTAATATTGCCCATGCCGGAGCTTCTGTAGACTTGGCTATTTTTTCCCTTCACTTGGCCGGAATTTCTTCTATTTTAGGGGCTGTAAATTTTATCACAACTATTATTAATATGCGATCAAATGGAATTACCTTTGATCGTATGCCTTTATTTGTGTGATCAGTATTAATTACGGCAATTTTATTATTACTATCATTACCAGTTTTAGCCGGAGCTATTACAATACTTCTTACCGATCGTAATATTAATACATCATTTTTCGACCCTGCAGGAGGAGGGGACCC…
OTU_563	COI	1978	3	Arthropoda	Insecta	Ephemeroptera	Baetidae	Acerpenna	macdunnoughi	Acerpenna macdunnoughi	100	Published	TCGTATGAATAATATAAGATTTTGGTTATTACCTCCATCGTTGACTCTTTTGGTTTCAAGAAGACTGGTTGATGTAGGGGCCGGGACTGGTTGAACAGTTTACCCACCTCTGGCTGCTAATATCGCTCATGGGGGATCTTCAGTGGATTTTGCTATTTTTTCTTTACACTTGGCTGGTGTGTCATCTATTTTAGGGGCGGTTAACTTCATTACTACAGTCATTAATATACGTAGCCCGGGAATAACGTTAGATCGTATACCTTTATTTGTGTGGTCGGTAGTTATTACTGCGGTGTTATTACTTCTTTCACTACCCGTATTAGCTGGAGCCATTACTATGCTCTTAACGGACCGTAATTTGAACACTTCATTTTTCGACCCTGCCGGGGGAGGGGATCC…
OTU_564	COI	1828	6	Annelida	Clitellata	Haplotaxida	Naididae	Aulodrilus		Aulodrilus	96.64	Private	ACGAATAAATAACCTCAGATTTTGACTTATACCACCATCACTAATCTTACTAGTATCTTCTGCAGCAGTAGAAAAAGGAGCAGGTACTGGATGAACAGTATATCCACCACTAGCTAGAAATCTAGCACATTCAGGACCATCAGTAGATCTAGCAATTTTCTCTCTACATCTTGCAGGTGCTGCCTCAATTCTAGGCGCAATCAACTTTATTACTACAATAATCAACATACGATGAAAAGGAATACGACTAGAACGAATTCCACTATTTGTGTGAGCAGTAATCTTAACAGTAATCCTACTACTCCTAACTCTACCAGTTCTAGCCGGTGCTATCACCATGCTACTAACAGATCGAAATCTAAACACCTCATTCTTCGATCCTGCAGGAGGCGGAGACCC…
OTU_565	COI	3990	13	Arthropoda	Insecta	Diptera	Chironomidae	Paratendipes		Paratendipes	97.1	Published	TCGAATAAATAATATAAGTTTTTGACTACTGCCTCCTTCTTTATCTCTTTTACTTTCTAGCTCTTTTGTAGAAAACGGAGCAGGAACTGGATGAACTGTTTATCCCCCTCTTTCTTCTAGTATTGCCCACAGAGGAGCTTCTGTAGACTTAGCTATTTTTTCTCTTCATTTAGCTGGGGTATCTTCTATTTTAGGTTCAGTAAATTTTATTACTACTGTTATTAATATACGAACAAATGGGATCACCCTTGATCGAATACCTTTATTTGTCTGATCTGTAGTTATTACAACAGTTCTTCTTCTTCTTTCTTTACCTGTTTTAGCCGGAGCTATTACAATATTATTAACCGATCGAAACTTAAACACATCCTTCTTTGACCCCGCAGGAGGTGGAGACCC…
OTU_566	COI	2800	5	Annelida	Clitellata	Haplotaxida	Naididae				91.13	Published	ACGACTAAATAATCTAAGATTTTGATTAATACCCCCATCTCTAATTCTATTAGTTTCCTCAGCTGCGGTTGAAAAAGGAGCCGGAACAGGATGAACTGTATACCCACCTTTAGCTAGAAACCTGGCTCATTCCGGACCTTCTGTAGATCTGGCCATTTTTTCACTTCACTTGGCAGGAGCTGCATCAATCTTAGGCGCAATTAACTTCATTACCACAATAATTAACATGCGTTGAAAAGGAATACGGTTAGAACGTATTCCCCTATTCGTGTGATCTGTTATTATCACGGTCATCTTACTACTTCTAACCTTACCAGTTCTAGCGGGAGCAATTACTATACTTCTAACAGACCGAAATCTAAACACATCATTCTTCGATCCTGCAGGGGGGGGTGACCC…
OTU_567	COI	2061	26	Arthropoda	Insecta	Coleoptera	Elmidae	Optioservus		Optioservus	97.05	Published	GCGAATAAACAACATAAGATTTTGGTTACTTCCTCCTTCATTAACCTTTCTTCTAATAAGAAGAATTGTAGAAAGAGGAGCAGGAACAGGATGAACAGTTTATCCTCCCCTATCAGCTAATATTGCTCATGGTGGATCCTCAGTAGACCTAGCAATTTTCAGCCTCCATTTAGCAGGAATTTCATCAATCCTGGGAGCCGTTAATTTTATCACCACAGTAATTAATATACGATCCCCTGGTATAACATTTGATCGAATACCTCTATTTGTTTGATCAGTAGTAATTACCGCCTTATTACTTCTTCTATCTCTTCCAGTTCTAGCTGGAGCTATTACTATACTACTAACAGACCGAAATTTAAACACCTCATTTTTTGACCCAGCAGGAGGAGGAGACCC…
OTU_568	COI	1495	5	Arthropoda	Insecta	Diptera	Ephydridae	Parydra	aquila	Parydra aquila	100	Published	TCGAATAAATAATATAAGATTTTGATTACTACCTCCTTCATTATCCCTTCTTCTAACTAGTAGTATAGTAGAAAACGGAGCAGGTACAGGTTGAACCGTTTACCCTCCTTTATCAGCAAATATTGCACATGGAGGAGCTTCAGTAGATTTAGCTATTTTTTCTTTACACTTAGCAGGAATTTCCTCTATTTTAGGAGCAGTAAATTTTATTACTACAGTTATTAATATACGAGCAACCGGTATTACATTTGATCGGATACCTTTATTTGTTTGATCTGTAGTGATTACTGCTCTACTACTTTTACTTTCTTTACCTGTTTTAGCTGGTGCAATTACTATACTATTAACAGATCGAAATTTAAATACTTCCTTTTTTGACCCGGCAGGAGGAGGAGACCC…
OTU_569	COI	1715	1	Arthropoda	Insecta	Hemiptera	Miridae	Stenotus	binotatus	Stenotus binotatus	100	Published	TCGAATAAACAATATAAGATTTTGATTATTACCCCCTTCAATCACATTATTAATTATAAGAAGAATTATTGAAAATGGGGCAGGGACTGGGTGAACAGTATACCCTCCTTTATCAGCAAATATTTCCCATAATGGGGCATCAGTTGATTTAGCAATCTTTTCACTTCATTTAGCTGGAGTATCATCAATCCTAGGGGCAGTGAATTTTATTTCAACTATTATTAATATACGTCCAGCCGGAATAATTGCTGAACGAATTCCTTTATTTGTATGATCAGTAGGAATCACTGCATTATTATTATTATTATCATTACCAGTACTAGCTGGGGCTATTACTATATTATTAACAGATCGAAATTTTAATACATCATTCTTTGACCCCGCAGGAGGGGGAGATCC…
OTU_570	COI	1661	11	Arthropoda	Insecta	Odonata	Aeshnidae	Aeshna		Aeshna	96.06	Published	GCGTTTAAATAATATAAGGTTTTGATTACTACCTCCCTCATTGACACTATTATTAGCAGGAAGCATAGTTGAAAGAGGAGCTGGAACAGGTTGAACTGTCTATCCTCCTCTGGCTGGTGCAATTGCTCATGCAGGAGCATCAGTAGACTAAACTATTTTTTCTTTACATTTGGCTAGAGTATCTTCAATTTTATGAGCTATTAATTTTATTACTACAACAATTAATATAAAATCATATAAAATCACCAGGGATAAAGATAGATCAAATACCTTTATTTGTATGAGCGGTTGTAATTACAGCTGTACTTTTATTACTATCCTTACCAGTTTTAGCTGGTGCAATTACTATACTATTAACGGATCGAAATATTAATACATAATTTTTTGATCCAGCAGGAG…
OTU_571	COI	2574	2	Annelida	Clitellata	Haplotaxida	Lumbricidae	Helodrilus	oculatus	Helodrilus oculatus	100	Published	CCGACTAAATAACATAAGATTTTGACTACTTCCCCCCTCATTAATCCTCTTAGTTTCCTCTGCAGCAGTAGAAAAAGGAGCAGGAACCGGCTGAACAATGTATCCACCTTTAGCCAGAAATCTTGCCCACGCAGGTCCCTCAGTAGATTTAGCCATTTTTTCCCTACACTTAGCAGGGGCATCTTCAATTCTCGGGGCCATCAATTTTATTACAACAGTTATCAACATACGATGAAGAGGTCTACGTCTAGAACGTATTCCTTTATTCGTCTGAGCCGTTGTAATTACGGTAGTACTCCTACTCCTATCTCTTCCAGTGCTGGCAGGGGCAATTACTATGCTCCTCACAGACCGAAACCTTAATACCTCTTTCTTTGACCCTGCTGGAGGGGGGGATCC…
OTU_572	COI	47146	74	Arthropoda	Insecta	Diptera	Chironomidae				97.94	Private	CCGAATAAATAATATAAGTTTTTGACTTCTTCCCCCTTCTTTAACACTTTTACTTTCAAGTTCAATTGTGGAAAATGGGGCGGGAACAGGGTGAACAGTTTATCCTCCCCTATCTGCTGCTATTGCTCATAGAGGAGCTTCGGTAGATTTAGCTATTTTTTCTTTACACTTGGCAGGAGTTTCCTCAATTTTAGGATCTGTAAATTTTATTACTACAGTAATTAATATACGAGCTAATGGAATTACCCTTGATCGAATACCTTTATTTGTTTGATCGGTTGTAATTACTACAGTACTACTATTATTATCTCTCCCTGTTTTAGCTGGAGCTATTACTATACTTTTAACTGACCGAAATTTAAATACTTCCTTTTTCGATCCGGCAGGAGGAGGGGATCC…
OTU_573	COI	4432	8	Arthropoda	Insecta	Ephemeroptera	Baetidae	Centroptilum	triangulifer	Centroptilum triangulifer	99.76	Published	TCGAATAAATAATATAAGATTTTGAATATTACCACCATCTTTGACTTTATTAATTTCTAGCAGTATAGTTGACGTAGGAGCTGGTACAGGGTGAACTGTTTACCCGCCCCTATCCGCTAATATCGCTCATGGTGGGGCTTCTGTAGACTTTGCAATTTTCTCTTTGCATCTGGCTGGTGTCTCATCAATTTTAGGAGCGGTTAATTTTATTACTACAGTGATTAATATACGTAGAGCAGGTATAACATTAGATCGTATACCTTTATTTGTCTGGTCAGTAGTAATTACTGCAGTATTATTACTTCTTTCTTTACCTGTATTGGCTGGTGCAATTACTATATTATTAACTGATCGTAATTTAAACACTTCTTTTTTTGACCCTGCGGGCGGTGGGGACCC…
OTU_574	COI	1028	13	Ochrophyta	Phaeophyceae						78.1	Private	TAGAATGAACAATATCAGTTTTTGGCTTTTGCCTCCTTCTCTTTTGTTGTTAATTTCATCTGTTTTAGCTGAAGCTGGCGTAGGTACAGGTTGGACAGTTTATCCACCACTTTCAAGTGGAAATTCTCATTCAGGCCCTGCTGTAGACTTGGCTATTTTCAGTTTACATTTGTCTGGAGCAGCGTCTATTTTAGGTGCGATTAATTTTATATGCACTATTTTAAACATGAGAACTAAAGGTTTGTATATGCATAAATTGCCATTATTCGTTTGGTCTATTTTAATTACTGCAGTATTATTGTTGTTATCTTTACCTGTTCTTGCTGGAGCAATTACTATGTTGTTGACGGATAGAAATTTTAACACTTCATTTTTTGATCCTGCTGGAGGAGGTGACCC…
OTU_575	COI	1725	3	Annelida	Clitellata	Haplotaxida	Naididae	Ophidonais	serpentina	Ophidonais serpentina	100	Published	ACGACTAAATAATCTTAGATTCTGACTTCTACCACCATCATTAATTCTATTAATTTCATCTGCAGCCGTTGAAAAAGGTGCTGGAACAGGATGAACTGTATATCCTCCATTATCAAGAAATCTAGCTCACGCTGGACCTTCAGTTGACATGGCTATTTTTTCACTACATCTAGCAGGTGCATCTTCTATTTTAGGTGCAGTTAACTTCATTACTACAGTAATAAACATACGATGAAATGGAATACGACTTGAACGAGTACCATTATTTGTATGAGCTGTAACACTTACTGTAATTCTTCTTCTTTTATCATTACCTGTATTAGCTGGTGCAATTACCATACTATTAACAGATCGAAATCTAAATACCTCATTCTTCGATCCTGCAGGAGGGGGAGACCC…
OTU_576	COI	1770	5	Arthropoda	Insecta	Diptera	Chironomidae				98.29	Private	TCGAATAAATAATATAAGTTTTTGACTACTTCCGCCTTCTCTTACTCTTCTTCTTTCTAGTTCAATTGTAGAAAATGGAGCAGGAACTGGATGAACTGTTTATCCCCCCCTTTCTGCCAGTATTGCTCATAGAGGGGCTTCTGTTGATCTAGCTATTTTTTCTCTTCATTTAGCGGGAGTTTCTTCAATTTTAGGTTCAGTAAATTTTATTACAACTGTAATTAATATACGCTCAAAAGGAATTACTTTAGATCGAATACCTTTATTTGTTTGATCTATTGTTATTACAACAGTTTTATTACTTCTTTCATTACCTGTTTTAGCCGGGGCTATTACTATACTTTTAACAGATCGAAATTTAAATACTTCTTTTTTTGATCCAGCAGGAGGAGGAGACCC…
OTU_577	COI	1816	17	Arthropoda	Insecta	Odonata	Calopterygidae				94.9	Published	ACAACTTAATAATATGAGATTTTGATTACTGCCCCCCGCCTTGACCTTACTTCTAGCAAGAAGATTAGTAGAAAGAGGGGTGGGGACCGGGTGAACCGTGTACCCCCCATTAGCGGGGGTAATTGGCCATGCGGGGAGATCCGTTGACCTAACAATTTTCTCTTTACACTTAGCAGGAGTATCATCAATTTTAGGCGCAATCAACTTCATTACAACAACAATTAATATGAAGGCCCCAGGAATAAAATTAGACCAAATACCATTGCTGGTGTGGGCAGTAGTAATTACGGCAGTTTTATTATTACTATCCTTACCAGTTCTAGCAGGAGCTATTACCATATTACTGACCGACCGTAATATAAACACCTCATTTTTTGACCCCGCAGGAGGGGGAGACCC…
OTU_578	COI	13174	13	Arthropoda	Insecta	Diptera	Chironomidae	Orthocladius		Orthocladius	99.04	Published	CCGTATAAATAATATAAGTTTTTGGTTATTACCCCCATCATTAACTTTATTATTATCTAGTTCTATTGTAGAAAATGGAGCCGGGACAGGTTGAACAGTTTACCCCCCCTTATCCTCAGGAATTGCCCATGCAGGAGCTTCTGTAGATTTAGCTATTTTTTCTTTACATTTAGCCGGAATTTCTTCTATTTTAGGAGCAGTAAATTTTATTACTACAGTAATTAATATACGCTCTAATGGTATTACTTTAGACCGAATGCCTTTATTTGTTTGATCTGTTATTATTACAGCTATCCTTTTATTGCTATCTTTACCGGTATTAGCCGGTGCTATCACAATATTATTAACAGACCGAAATTTAAATACTTCATTTTTTGATCCTGCTGGAGGAGGAGACCC…
OTU_579	COI	1397	4	Arthropoda	Insecta	Diptera	Chironomidae	Tanytarsus		Tanytarsus	100	Published	TCGTATAAATAATATAAGTTTTTGACTTTTGCCCCCTTCCCTTACTCTTCTTCTTTCAAGATCAATTGTAGAAAATGGAGCGGGGACAGGTTGAACGGTTTATCCTCCTTTATCTGCCAGTATTGCCCATAGAGGGGCTTCTGTTGACTTAGCAATTTTCTCACTACATTTAGCAGGAATCTCGTCAATTTTAGGGTCAGTAAATTTTATTACAACAGCCATTAATATACGAGCGAATGGAATTACCTTAGACCGAATACCTTTATTTGTCTGATCTGTTGTTATTACTACAGTTTTACTTCTTTTATCTTTACCTGTATTAGCCGGAGCTATTACTATACTTTTAACAGACCGAAATTTAAATACCTCATTTTTTGACCCAGCAGGAGGAGGAGACCC…
OTU_580	COI	1331	11	Arthropoda	Malacostraca	Isopoda	Trichoniscidae	Hyloniscus	riparius	Hyloniscus riparius	100	Private	TCGAATAAATAATATAAGGTTCTGCTTATTGCCTCCTTCTTTGACTTTATTATTGTCGAGAGGGTTAGTGGAAAGAGGAGTAGGAACAGGATGAACTGTCTATCCTCCTTTGGCTTCTAATTTAGCTCACAGAGGAGCCTCTGTAGATTTAGGAATTTTTTCTTTACATTTAGCCGGGGCTTCTTCAATTTTAGGGGCAGTAAATTTTATCACTACTGTAATTAATATACGAGCCACAGGGATATCTATAGATCGTGTACCTTTGTTTGTTTGGTCTGTATTTATTACTGCTATTTTACTTTTACTTTCTTTACCTGTTTTAGCAGGGGCAATTACTATATTGTTAACAGATCGAAATTTGAATACAACTTTTTTTGACCCTAGAGGAGGAGGAGACCC…
OTU_581	COI	3598	6	Arthropoda	Insecta	Plecoptera	Perlidae	Perlesta	placida complex	Perlesta placida complex	98.29	Private	ACGAATAAATAACATAAGTTTTTGGTTATTACCACCCTCACTAAGATTATTGTTGGCAAGTAGCCTAGTCGAAAACGGGGCGGGGACAGGTTGAACAGTCTACCCACCGCTCTCTGCCGGAATCGCTCATGCTGGAGCGTCTGTTGACATGGCCATTTTCTCCCTCCATTTAGCAGGTGTGTCCTCTATTCTTGGGGCTGTAAATTTCATTACTACAGTAATTAATATACGATCGGCAGGTATATCACTAGACCGAATACCTTTATTCGTATGAGCTGTTGCTATCACAGCTCTTCTCCTTTTATTATCCCTACCAGTTCTTGCCGGAGCCATCACTATACTCCTTACAGACCGTAACTTAAACACATCTTTCTTTGACCCCGCGGGTGGGGGTGACCC…
OTU_582	COI	2495	31	Arthropoda	Malacostraca	Isopoda	Asellidae				90.52	Published	CCGTATAAACAATATAAGATTTTGACTTCTCCCCCCCTCTCTAACCTTACTTTTAAGGAGAGGGCTAATTGAAAGAGGGGTAAGGACAAGTTGGACCGTCTATCCTCCTTTAGCTGCTAGGATTGCCCATAGGGGCCCTTCTGTAGACTTGGGAATTTTTTCACTTCATTTAGCTGGGGCTAGGTCAATTTTAGGGTCTGTTAACTTTATTTCTACAGTTATTAATATACGATCTGAAGGTATAAGGTTTGATAAAGTTCCTTTATTTGTTTGGTCAGTATTTATTACTACAATTTTATTTCTTCTTTCTCTTCCTGTCTTAGCTGGAGCTATTACTATACTTTTAACAGATCGAAACCTTAATACTTCTTTTTTCGACCCTAGAGGAGGGGGGGACCC…
OTU_583	COI	6557	52	Arthropoda	Malacostraca	Isopoda	Asellidae	Caecidotea		Caecidotea	95.13	Published	CCGTATAAGCAATATAAGATTTTGACTTCTCCCCCCCTCTCTAACCCTACTTTTAAGGAGAGGGCTAATTGAAAGAGGGGTTGGGACAGGTTGAACTGTCTATCCTCCTTTAGCGGCTAGTATTGCCCATAGGGGACCTTCTGTAGATTTAGGGATCTTTTCACTTCATTTAGCAGGAGCTAGGTCGATTTTAGGGTCTGTTAACTTTATTTCAACAGTTATTAATATACGGTCTGAAGGTATAAGATTTGATAAAGTTTCTTTATTTGTTTGGTCAGTATTTATTACTACAATTTTACTTCTTCTCTCTCTTCCTGTCTTAGCTGGAGCCATTACTATACTTTTAACAGATCGTAATCTTAATACCTCTTTTTTCGACCCTAGAGGGGGTGGAGATCA…
OTU_584	COI	1991	1	Arthropoda	Insecta	Diptera					88.54	Published	CGAATAAATAATATAAGCTTTTGACTTTTACCCCCTTCTCTCTCTCTTCTTCTCTCTAGATCAATTGTAGAAAACGGAGCCGGGACAGGGTGAACTGTTTACCCCCCTTTATCGGCAAGTATTGCCCATAGAGGAGGATCCGTTGACTTAGCAATTTTTTCTTTACATTTAGCTGGAATCTCCTCAATTTTAGGGTCAGTAAATTTTATTACAACTGCTATTAATATACGAGCTAACGGGATTACTCTTGATCGTATACCTTTATTTGTTTGATCAGTTGTAATTACTACAATTCTCCTTTTATTATCTTTACCTGTATTGGCGGGAGCAATTACGATACTTTTAACGGATCGTAATTTAAATACCTCTTTCTTTGACCCTGCTGGGGGAGGAGACCCT…
OTU_585	COI	2597	13	Arthropoda	Insecta	Trichoptera	Hydroptilidae	Hydroptila	perdita	Hydroptila perdita	100	Published	CCGAATAAATAATATAAGATTTTGATTACTCCCCCCAGCTCTTTTTCTACTACTATTGAGATCTATAATTGATAATGGAGCAGGAACTGGTTGAACTGTATATCCCCCGCTAGCCTCTAATATTTCTCATAGAGGGGCATCCGTAGACTTAGCTATTTTTTCATTACATCTAGCAGGAATTTCATCCATTTTGGGAGCTGTAAATTTTATTTCTACTATTATAAATATAAAACCAATTCATATAAAATTCGATCAAATAAGCCTTTTTATTTGATCAATTTTAATCACTGCTATTCTTCTTCTATTATCTCTTCCCGTATTAGCCGGAGCAATTACAATATTACTAACTGATCGAAATATTAACACCTCATTTTTTGACCCAGCAGGAGGGGGAGATCC…
OTU_586	COI	1690	1	Arthropoda	Insecta	Diptera	Simuliidae	Simulium		Simulium	99.52	Published	TCGAATAAATAATATAAGTTTTTGAATACTACCCCCTTCTCTTACTCTTCTATTAGCTAGTAGTATAGTAGAAGCAGGAGCTGGAACGGGATGAACAGTTTACCCTCCTTTATCTTCAGGAATTGCCCATGCCGGAGCTTCTGTTGACTTAGCTATTTTTTCTCTTCATTTAGCTGGAATTTCATCTATTTTAGGAGCTGTAAATTTTATTACAACAATTATTAATATACGATCTAATGGAATTACATTTGACCGAATACCCTTATTTGTGTGATCTGTTGTAATTACAGCTGTTTTATTACTTTTATCTTTGCCTGTACTAGCAGGAGCTATCACAATACTTTTAACAGACCGAAATTTAAATACGTCATTCTTTGACCCTGCAGGAGGAGGAGACCC…
OTU_587	COI	3434	11	Arthropoda	Insecta	Coleoptera					89.45	Published	GCGAATAAATAATATAAGATTTTGATTATTACCCCCCTCTTTAACTTTATTATTAATAAGAAGAATAGTAGAAAATGGGGCAGGGACTGGGTGAACTGTTTACCCCCCCCTATCTTCTGGAATTGCCCATAGAGGAGCATCTGTTGATTTAGCTATTTTTAGTCTTCATTTAGCCGGAGTTTCTTCAATCCTAGGGGCGGTTAATTTTATTACTACTATTATTAATATACGATCAGTGGGAATAACTTTTGACCGAATACCCTTATTTGTCTGATCGGTGGGAATTACAGCTTTATTACTTCTTCTCTCCCTTCCCGTTTTAGCAGGAGCTATTACTATACTTTTAACTGATCGGAATTTAAATACTTCATTTTTTGATCCCGCAGGAGGGGGGGACCC…
OTU_588	COI	1442	1	Arthropoda	Insecta	Trichoptera	Limnephilidae	Anabolia	consocia	Anabolia consocia	100	Published	ACGCATAAATAATATAAGTTTTTGACTCTTGCCCCCATCCCTTAATTTATTATTAATTAGAGCTTTAATTGAAAGAGGAACTGGTACAGGATGAACTGTTTATCCCCCTCTTTCAAGAAATTTAGCTCATGCAGGAAGATCCGTAGATATCTCTATTTTTTCCCTCCATTTAGCGGGAATTTCATCTATTCTAGGAGCAATTAATTTTATTTCTACAACATTAAATATACGAAATAATTTAATAACTTTAGATCGTATCCCCCTATTTGTATGATCAGTAGCTATTACTGCCCTATTACTCCTTCTATCTCTGCCAGTTTTAGCGGGTGCTATTACTATACTTCTTACTGATCGAAATTTAAATACATCTTTTTTTGACCCCTCAGGGGGGGGAGACCC…
OTU_589	COI	2658	5	Arthropoda	Insecta	Diptera					87.29	Published	CGAATAAATAATATAAGATTTTGAATACTGCCGCCCTCTCTCTCTCTTCTTCTTGTAAGAAGATTAGTGGAAAACGGAGCAGGAACAGGGTGAACTGTCTACCCTCCTTTATCAGCTAATATTTCCCATGCAGGGGCATCCGTAGATTTAGCTATTTTTTCTCTACATCTAGCAGGAATCTCATCTATTCTTGGGGCTGTTAATTTTATTACAACCATTATTAACATACGAAGAGCCGGAATCAAATTTGACCGAATACCTTTATTTGTCTGATCAGTATTCATTACTGCCATCCTTCTTCTTCTATCTCTCCCAGTATTAGCTGGAGCAATCACTATACTTCTGACTGATCGAAACCTTAATACCTCCTTCTTCGACCCAGCAGGAGGGGGGGACCCT…
OTU_590	COI	1933	8	Arthropoda	Insecta	Hemiptera	Corixidae				90.71	Published	TGAATAAATAATATAAGTTTTTGGTTACTCTCTCCCTCATTAACATTATTATTATCAAGTAGATTTGTAAATTCAGGAGCAGGGACAGGATGAACAGTGTATCCACCTCTATCAAGAAATTTAACACATAGAGGAGCATCTGTAGACTTAGCAATCTTCTCTTTACATTTAGCAGGTGTATCATCAATTCTAGGTGCTATTAATTTTATCTCAAATATTATTAATATACGAGTTATAGGAACAACTCCTGAACGAACCCCTTTATTTGTATGGTCAGTGGGAATTACTGCACTTCTTTTACTTTTATCTTTACCAGTACTAGCTAGAGCTATTACTATACTACTAACAGACTGTAATTTTAATACATCCTTTTTGGACCCAGCAGGAGGGTGTTCTTTA…
OTU_591	COI	2495	1	Arthropoda	Insecta	Hemiptera	Delphacidae	Pissonotus		Pissonotus	95.44	Published	CCGAATGAATAATATAAGATTTTGACTGCTACCCCCCTCACTTACTATTCTGATTGCAAGTTCATTAACTGGGACCGGGTCTGGAACAGGTTGAACTCTTTATCCCCCACTATCAAGTTTAACCGCACATTCCGGCCCATCAGTTGATTTAACTATTTTCTCCTTACATCTTGCCGGAATTAGTTCAATTATAGGAGCCATTAATTTTATCTCAACTATTATTAATATACGAATTAAATCAACTGCACTTGAAAACCTACCCCTTTTCTGTTGATCTGTCCTAATTACAGCTTTTCTATTAATTTTATCTTTACCTGTTCTAGCAGGAGCTATTACTATATTATTGACTGACCGAAATATCAATACAACATTTTTTGACCCAACTGGGGGGGGTGACCC…
OTU_592	COI	1674	4	Arthropoda	Insecta	Diptera	Chironomidae	Micropsectra	subletteorum	Micropsectra subletteorum	100	Published	TCGAATAAATAATATAAGCTTTTGACTTCTTCCACCATCTTTGTCTCTTCTTCTTTCTAGAAGAATTGTAGAAAATGGAGCAGGAACAGGTTGAACAGTATACCCTCCCCTATCTTCAAGAATTGCTCATAGAGGAGCCTCAGTAGACCTAGCTATTTTTTCTCTCCATTTAGCTGGAATTTCTTCAATCCTTGGGTCTGTAAACTTTATTACAACTGCTATCAACATACGATCTAATGGAATTACTTTAGACCGAATACCCCTATTTGTCTGATCTGTAATTATTACAACAATTTTACTTCTTCTTTCTTTACCAGTTCTAGCCGGAGCAATTACAATACTTTTAACAGATCGAAATTTAAACACTTCATTTTTTGATCCAGCTGGAGGAGGAGACCC…
OTU_593	COI	2059	4	Arthropoda	Insecta	Coleoptera	Hydrophilidae				92.57	Early-Release	TCGAATAAACAATATAAGATTTTGACTTTTACCTCCTTCTCTTACTTTACTTTTAATGAGAAGAATAGTAGAAAATGGTGCAGGAACAGGATGAACAGTATACCCCCCACTCTCATCTAACATTGCCCATGGAGGTGCTTCAGTTGATTTAGCTATTTTTAGACTTCACTTAGCTGGAATCTCTTCAATTTTAGGAGCTGTAAATTTTATTACAACAGTAATTAATATACGATCTCCAAGAATAACATATGATCGACTTCCATTATTTGTTTGATCTGTAGCAATTACAGCTTTATTACTACTACTTTCTTTACCAGTACTTGCAGGAGCAATTACCATACTACTAACTGATCGAAATTTAAATACTTCATTTTTCGACCCGGCAGGAGGTGGAGATCC…
OTU_594	COI	21884	12	Arthropoda	Insecta	Diptera	Chironomidae				98.32	Published	CCGAATAAATAATATAAGTTTTTGACTTCTTCCCCCTTCTCTTACTCTTTTACTTTCTAGTTCAATTGTAGAAAATGGGGCTGGAACAGGGTGAACGGTATATCCGCCCCTATCTTCTGCCATTGCCCATAGAGGTGCTTCCGTTGATTTAGCTATTTTTTCTTTACATTTAGCGGGTGTGTCTTCTATTTTAGGATCAGTAAACTTTATTACAACTGTCATTAATATACGATCAAACGGAATTACCTTAGACCGAATACCTCTATTTGTATGATCTGTAGTAATTACAACAGTTCTTTTACTCCTTTCTTTACCAGTTTTAGCCGGAGCCATTACTATATTATTAACTGATCGAAATCTAAATACATCATTTTTTGATCCTGCTGGAGGAGGAGACCC…
OTU_595	COI	15517	27	Arthropoda	Insecta	Diptera	Chironomidae				99.71	Private	TCGAATAAATAATATAAGTTTTTGATTACTTCCCCCTTCATTAACACTATTGTTATCAAGCTCTATTGTAGAAAACGGAGCTGGAACAGGTTGAACTGTTTACCCTCCTCTTTCTTCTGGAATTGCTCATGCTGGAGCTTCTGTTGATTTAGCTATTTTTTCTCTTCATTTGGCAGGTATTTCTTCTATTTTAGGAGCAGTAAATTTTATTACGACTGTTATTAATATGCGGTCAGAAGGAATTACTTTAGATCGAATACCCTTATTTGTTTGATCTGTAGTAATTACAGCTATCCTTCTACTTTTATCTTTACCTGTATTAGCCGGGGCTATTACTATATTATTAACAGATCGAAATTTAAATACTTCATTCTTTGATCCAGCTGGAGGAGGGGACCC…
OTU_596	COI	2000	5	Arthropoda	Insecta	Diptera	Chironomidae				100	Private	TCGAATAAATAATATAAGATTCTGATTATTACCTCCCTCTCTAACTCTTCTTTTATCTAGTTCTATTGTTGAAAACGGAGCCGGAACTGGTTGAACTGTTTATCCCCCTCTTTCTTCAGGAATTGCTCATGCAGGTGCTTCTGTTGATTTAGCAATTTTTTCTTTACATCTTGCAGGAATTTCTTCAATTTTAGGAGCTGTAAATTTTATCACAACTGTAATTAATATACGATCAAGAGGAATTACTCTTGATCGTATGCCTTTATTTGTTTGATCAGTAATTATTACAGCTATTTTATTACTTTTATCCTTACCTGTTTTAGCTGGGGCAATTACTATGCTTTTAACAGATCGAAATTTAAATACTTCTTTTTTTGATCCTGCGGGTGGGGGAGACCC…
OTU_597	COI	1038	7	Proteobacteria	Alphaproteobacteria	Rickettsiales					87.67	Private	TCGTATGAATAATTTAAGCTTTTGGTTATTAGTATCATCCTTTATTTTGTTGATCATTTCAGTATTTGTAGGGGAAGGTCCAGGTACAGGTTGGACTTTATATCCACCACTATCACAAATCATGTCCCATCCAAGCGCAGGAGTCGACCTTGCCATATTTGCAGTTCATGTTGCTGGTTTATCATCAATTGTTGGAGCAATTAATTTTATAGTTACTATATTTAACATGCGTGCTCCAGGAATGCTCTTAACTAAGATGCCATTATTTGTATGGTCCATATTGTTAACAGCATTTATGCTATTAGTTGCTTTACCAGTCCTTGCTGGTGCTATAACTATGCTACTTACTGATCGTAATGTTGGTACTTCTTTCTTTGACCCTGCTGGTGGAGGAGATCC…
OTU_598	COI	1030	1	Arthropoda	Insecta	Coleoptera	Chrysomelidae	Plateumaris	rufa	Plateumaris rufa	100	Published	TCGAATAAATAATATAAGATTTTGGTTGCTCCCACCTTCCTTAATCTTTTTAATTATAAGAAGAATTATTGAAAATGGAGTAGGAACTGGTTGGACAGTCTATCCCCCTTTATCAAGAAATATCACCCATAGAGGAGCCTCTGTTGATCTTGCTATTTTTAGCCTTCACTTAGCAGGAGTTTCATCAATCTTAGGAGCAGTTAATTTTATCACAACAATTATTAATATACGCCCAATAGGAATAAAAATAGATAAAATACCCCTCTTTGTTTGAGCCGTTATAATTACAGCAATCCTTTTACTTCTCTCTCTACCAGTTCTAGCTGGTGCTATTACTATATTATTGACAGACCGAAATCTTAATACTTCTTTTTTTGACCCTGCCGGAGGGGGTGACCC…
OTU_599	COI	1110	7	Annelida	Clitellata	Haplotaxida	Naididae	Potamothrix		Potamothrix	99.76	Private	ACGAATAAATAATCTCAGATTCTGATTAATACCTTCTTCTGTAATTCTATGCGTGGCATCGGCTGCGGTTGAAAAAGGGGCCGGTACGGGCTGAACTGTTTATCCTCCGTTAGCAAGAAATCTTGCCCACTCTGGACCATCTGTGGACTTAGCCATCTTCTCCCTTCACTTAGCAGGTATTTCCTCTATTTTAAGAGCAATTAACTTCATTACTACAATAATCAATATACGATGAAAAGGGATACGACTTGAACGAATTCCTCTATTTGTATGAGCTACAATCATTACAGTAATTCTACTACTATTAACACTTCCAGTTTTAGCGGGGGCTATCACCATATTACTAACAGATCGAAATCTAAATACCTCATTCTTTGACCCTGCAGGAGGAGGAGACCC…
OTU_600	COI	1607	5	Annelida	Clitellata	Haplotaxida					86.72	Private	ACGATTAAATAATCTAGGGTTTTGATTACTTCCACGTCTTTAATTCTACTCTTTTCATCCGCGGCTGTTGAAAAAGGAGCAGGTACTGGGTGAACAGTATATCCACCCCAGCCAGAAATTTAGCACATGCTGGACCATCAGTTGATTTGGCCATCTTTTCCCTACACTTAGCAGTTCTAGGGGCAATCAACTTCATTACCACAGTCATTAATATACGATGAAGTGGTTTACGATTATAACGAATTCCTTTATTCGTCTGAGCAATGACAATCACTGTACGTGGTACTCCTATTACTATCTCTTCCAGTTTTAGCTGGGACAATTACAATACTTCTTACAGACCGAAATCTAAACACATCGTTCTTTGACCCAGCTGGGGGTGGTGATCCAATCCTATAC…
OTU_601	COI	806	16	Bacillariophyta	Bacillariophyceae						84.89	Published	TAGAATGAATAATATAAGTTTTTGGCTATTACCTCCATCACTGTTATTATTAATAGAATCTATTCTATGTGAAGCTGGTGTTGGTACTGGATGGACAGTTTACCCACCGCTTTCAAGTATAACTGCTCACTCAGGTGGGTCTGTTGATTTAGCTATTTTTAGTCTTCATTTATCTGGAGCTTCTTCTATTTTAGGAGCTATTAATTTTATAAGTACAATAACAAATATGAGAACAAAAAATTTAGCTTTTCATAGACTACCTTTATTCGTTTGGTCAGTTCTTATTACAGCTTTTTTATTATTACTTTCATTACCAGTATTAGCTGGAGCAATTACTATGTTATTAACGGATCGTAATTTTAACACTTCTTTCTTTGATCCTGCAGGTGGTGGAGATCC…
OTU_602	COI	1495	1	Arthropoda	Collembola	Entomobryomorpha	Tomoceridae				99.76	Published	ACGTATAAATAACATAAGATTTTGACTTCTACCTCCCTCACTAATACTTCTTCTATCAGGAGGTCTTGTAGAAAGAGGTGCCGGAACTGGATGAACAGTGTACCCTCCTCTAGCAAGAGGAATTGCCCATGCCGGTGCATCAGTTGATTTATCTATTTTTAGCCTACATTTAGCTGGAGCCAGATCAATTCTAGGGGCCATTAACTTTATCACCACCATCATTAATATGCGAACTCCCGGAATATCATGAGATCGAACCCCATTATTTGTTTGATCAGTATTTTTAACTGCTATTCTTCTTTTACTATCTTTACCTGTTCTAGCAGGTGCTATTACAATACTATTAACAGACCGTAATTTAAATACCTCATTTTTTGACCCAGCAGGCGGAGGGGACCC…
OTU_603	COI	2221	4	Annelida	Clitellata	Haplotaxida					86.53	Private	CCGATTAAATAACTTAAGGTTTTGATTATTACCACCCTCTCTAATTCTACTGGTATCCTCCGCGGCCGTTGAAAAGGGGGCTGGTACTGGATGAACCGTTTATCCTCCTCTAGCAAGAAATCTAGCACATGCTGGTCCATCAGTCGACTTAGCTATTTTTTCTCTTCATTTAGCTGGAGCATCATCAATTCTCGGAGCAATTAACTTCATTACCACAGTTGTTAATATACGATGAAGAGGGCTTCGACTAGAACGAATCCCATTATTTGTATGGGCAGTAACAATTACTGTAGTACTCTTATTATTATCCCTTCCAGTATTAGCGGGGGCCATTACAATACTTCTCACAGACCGAAATTTAAATACATCTTTCTTCGACCCAGCCGGGGGAGGGGACCC…
OTU_604	COI	1812	1	Arthropoda	Insecta	Diptera	Chironomidae	Ablabesmyia	americana	Ablabesmyia americana	100	Published	CGAATAAATAATATAAGATTTTGACTTTTACCACCCTCATTAACCCTATTATTATCAAGCTCTATTGTAGAAAATGGAGCAGGAACTGGTTGAACAGTTTATCCCCCTCTTGCTTCAGGTATTGCACATGCTGGAGCCTCTGTAGATTTAGCTATTTTTTCACTTCATTTAGCTGGTATTTCTTCAATTTTAGGGGCTGTAAATTTTATTACAACCGTAATTAATATGCGATCTACAGGAATTACTTTAGATCGAATGCCCTTGTTTGTTTGATCAGTTGTAATTACTGCTATTTTACTATTACTATCTTTACCAGTATTAGCTGGGGCTATTACAATATTATTAACAGATCGTAATTTAAATACATCTTTTTTTGATCCTGCTGGAGGAGGAGATCCT…
OTU_605	COI	1129	1	Arthropoda	Insecta	Diptera	Chironomidae	Tanytarsus		Tanytarsus	100	Published	TCGAATAAATAATATAAGCTTTTGACTTCTCCCTCCTTCTTTAACTCTTTTGCTTTCTAGATCAATCGTAGAAAACGGAGCAGGTACAGGGTGGACAGTTTACCCTCCTTTGTCATCAAGAATTGCTCATAGAGGAGCTTCTGTAGATTTAGCTATTTTTTCTCTACATTTAGCAGGTATCTCCTCAATTTTAGGATCGGTTAATTTTATTACAACAGCTATTAATATACGATCAAATGGAATTACATTAGATCGAATACCTTTATTTGTTTGATCAGTTGTTATTACTACAATTTTATTACTTTTATCTTTACCTGTATTAGCCGGAGCTATTACTATATTATTGACAGATCGAAACTTAAACACTTCTTTTTTCGACCCCGCCGGTGGAGGGGACCC…
OTU_606	COI	2566	8	Arthropoda	Insecta	Diptera	Chironomidae	Parakiefferiella		Parakiefferiella	100	Published	CGAATAAATAATATGAGTTTCTGACTTTTGCCACCATCTTTAACATTACTTTTATCAAGATCAATTGTAGAAAATGGAGCAGGAACGGGTTGAACAGTTTACCCCCCTCTTTCTTCAGGCATTGCCCATGCTGGTGCTTCAGTAGACTTAGCAATTTTTTCATTACATCTAGCGGGTATTTCCTCAATTTTAGGGGCCGTAAATTTCATTACCACTGTTATCAATATACGGTCTAATGGCGTTACCTTAGACCGAATGCCGTTATTTGTTTGATCTGTTGTAATTACCGCAGTTTTACTACTTCTCTCACTCCCAGTTTTAGCGGGGGCTATCACAATATTACTAACAGACCGAAACCTAAATACATCCTTTTTTGACCCTGCGGGTGGAGGAGATCCT…
OTU_607	COI	1770	4	Arthropoda	Insecta	Diptera	Chironomidae	Tanytarsus		Tanytarsus	99.04	Published	TCGAATAAATAATATAAGCTTCTGATTACTTCCCCCATCTATTTCTTTACTTCTTTCTAGATCAATTGTAGAAAATGGAGCAGGAACTGGGTGAACAGTTTATCCCCCCTTATCGGCTAATATCGCCCATAGTGGGGCCTCAGTAGATTTAGCAATTTTTTCCCTTCATTTGGCAGGAATTTCTTCAATTTTAGGGTCCGTAAATTTTATTACTACTGCAATTAATATGCGAGCTAATGGAATTACATTAGACCGAATACCTTTATTTGTTTGATCAGTTGTTATTACAACTATTCTTTTACTTCTTTCACTCCCTGTTCTTGCTGGAGCAATTACAATACTTTTAACAGACCGTAACCTTAACACGTCCTTCTTTGACCCAGCAGGAGGAGGAGACCC…
OTU_608	COI	1204	3	Arthropoda	Insecta	Diptera					85.61	Private	TCGATTAAATAATTTAAGCTTTTGACTTCTTCCTCCGTCCTTTTTTCTTATACTTTCAAGATCTATTGTAGAAAGCGGAGCAGGAACAGGATGAACTGTTTACCCCCCTTTATCTTCATCAATTGCCCATAGAGGAGCATCCGTTGATTTAGCAATTTTTTCTTTACATTTAGCAGGAATTTCCTCTATTTTAGGATCTGTAAATTTTATTGCCACTATTATAAATATGCGAACTAGAGAAATAACCCTTGATCAAATACCTTTATTTGTTTGATCTATATTCATCACTACCATTATATTACTTCTTTCTTTACCTGTTTTAGCAGGAGCTATTACTATATTATTAACTGACCGAAATTTAAACACTTCTTTTTTTGATCCCGCAGGAGGGGGGGACCC…
OTU_609	COI	1145	11	Arthropoda	Insecta	Diptera	Ceratopogonidae				96.44	Published	TCGAATAAATAATATAAGATTTTGAATACTTCCACCATCTTTATCTCTTCTTCTAGTTAGAAGCTTAGTAGAAAACGGAGCAGGAACAGGATGAACTGTCTACCCTCCCCTATCAGCCAACGTATCTCATGCAGGAGCATCAGTTGATTTAGCCATTTTTTCCCTTCACCTAGCTGGTGTCTCCTCTATTCTAGGTGCCGTAAACTTCATTACTACTATTATTAATATACGAAGAAGAGGAATTAAATTTGATCGAATACCTCTATTTGTCTGATCTGTTTTTATTACTGCTATCCTACTTCTTCTATCCTTACCAGTTTTAGCCGGGGCTATTACAATATTACTTACTGACCGAAACCTAAATACTTCATTCTTTGATCCTGCCGGAGGGGGAGACCC…
OTU_610	COI	3892	5	Arthropoda	Insecta	Diptera	Simuliidae	Stegopterna	mutata/diplomutata	Stegopterna mutata/diplomutata	99.76	Published	CCGAATAAATAATATAAGATTTTGACTTTTACCTCCTTCTTTAACCCTGCTATTAGCTAGAAGTATAGTAGAGGCTGGAGCTGGGACAGGATGAACTGTTTATCCTCCCTTATCTTCTGGAATTGCCCATGCCGGAGCTTCAGTCGACTTAGCAATTTTTTCTCTTCATTTAGCCGGAATTTCCTCTATTTTAGGAGCCGTAAATTTCATTACAACTATTATTAATATACGATCTAATGGGATTAACTTTGATCGGATACCTTTATTTGTTTGATCTGTTGTTATTACGGCTGTACTACTTTTACTATCTTTACCTGTATTAGCTGGAGCAATTACTATACTATTAACAGACCGAAATCTTAATACATCGTTCTTTGACCCTGCCGGGGGAGGAGACCC…
OTU_611	COI	2351	12	Arthropoda	Insecta	Diptera	Chironomidae	Thienemanniella	xena	Thienemanniella xena	100	Published	TCGAATAAATAATATAAGATTTTGACTTTTACCTCCATCTTTGACATTACTATTATCTAGCTCAATAGTCGAAAATGGGGCGGGAACAGGCTGAACAGTTTATCCTCCACTATCTTCAAATATTGCTCATGCTGGGGCTTCTGTAGATTTAGCTATTTTTTCTTTACATTTAGCAGGAATTTCTTCAATTTTAGGAGCTGTAAATTTTATCACAACAGTAATTAATATACGATCTGAAGGAATTTCATTAGACCGAATACCATTATTTGTTTGATCAGTTATTATTACAGCAGTTTTATTATTACTATCCTTACCCGTTTTAGCGGGAGCTATTACAATACTACTTACAGATCGAAATTTAAATACAAGATTTTTTGACCCTGCGGGAGGAGGAGATCC…
OTU_612	COI	2666	4	Arthropoda	Insecta	Trichoptera	Limnephilidae	Frenesia		Frenesia	100	Published	CCGTATAAATAATATAAGATTTTGATTACTACCTCCTTCCTTAAATTTACTTTTAATCAGAGCCTTAATTGAAAGAGGTACAGGAACTGGTTGAACAGTTTATCCTCCCCTTTCTAGAAATCTCGCTCATGCAGGAAGTTCTGTTGATGTATCTATTTTTTCTCTTCATCTTGCTGGAATTTCTTCAATTTTAGGAGCCATTAATTTTATCTCTACTACATTAAATATACGAAATAATTTAATAACTTTAGATCGAATTCCACTATTTGTATGATCTGTAGCTATCACAGCTTTATTGCTACTTCTTTCATTACCAGTATTAGCAGGAGCTATTACAATACTTCTTACAGATCGAAACTTAAATACTTCTTTTTTTGATCCATCAGGAGGAGGCGATCC…
OTU_613	COI	8855	56	Arthropoda	Malacostraca	Isopoda	Asellidae	Caecidotea		Caecidotea	95.11	Published	CGTGTAAACAATATAAGATTTTGACTTCTCCCTCCCTCTCTAACCCTACTTTTAAGGAGAGGGCTAATTGAAAGAGGGGTTGGGACAGGTTGAACTGTCTATCCTCCTTTAGCAGCTAGTATTGCCCATAGGGGACCTTCTGTAGATTTAGGGATTTTTTCACTTCATTTAGCAGGGGCTAGGTCGATTTTAGGGTCTGTTAACTTTATTTCAACAGTTATTAATATGCGGTCTGAAGGGATAAGATTTGATAAAGTTCCTTTATTTGTTTGGTCAGTATTTATTACTACAATTTTACTCCTTCTCTCTCTTCCTGTCTTAGCTGGAGCTATATTACTATACTTTTAACAGATCGTAATCTTAATACCTCTTTTTTCGACCCTATTTTGGACGGAGACT…
OTU_614	COI	1657	1	Arthropoda	Insecta	Diptera	Chironomidae				100	Private	CGAATAAATAATATAAGTTTTTGATTATTACCCCCTTCTTTAACTTTATTGTTAGCTAGTTCAATTGTAGAAAACGGAGCTGGAACAGGTTGAACTGTTTATCCACCCCTTTCTTCTAGAATTGCACATGCTGGAGCCTCTGTTGATCTGGCTATTTTTTCTTTACATCTTGCAGGTATTTCTTCTATTTTAGGAGCAGTAAATTTCATTACCACTGTTATTAACATACGATCAAATGGAATTACTTTAGATCGAATGCCACTATTTGTTTGATCAGTTGTAATTACAGCAATTTTATTACTTCTATCTCTACCAGTATTAGCTGGAGCTATTACCATATTATTAACAGATCGAAACCTTAATACATCTTTTTTTGATCCTGCCGGAGGAGGAGATCCT…
OTU_615	COI	2466	6	Arthropoda	Insecta	Plecoptera	Perlidae	Perlesta	placida complex	Perlesta placida complex	98.54	Private	ACGAATAAATAACATAAGTTTTTGGTTATTACCACCTTCACTAACATTATTGTTGGCAAGTAGCCTAGTTGAAAACGGGGCGGGGACAGGTTGAACAGTTTACCCACCGCTTTCTGCCGGAATCGCTCATGCTGGAGCGTCTGTTGACATGGCCATTTTCTCCCTCCATTTAGCAGGTGTATCCTCTATTCTTGGAGCTGTAAATTTTATTACAACAGTAATTAATATACGATCGGCAGGTATATCACTAGACCGAATACCTTTATTCGTATGAGCTGTTGCTATTACAGCTCTTCTCCTTTTATTATCCCTACCAGTTCTTGCCGGAGCCATCACTATACTCCTCACAGACCGTAACTTAAATACATCTTTCTTCGACCCCGCGGGTGGGGGTGACCC…
OTU_616	COI	1037	1	Arthropoda	Insecta	Trichoptera	Leptoceridae	Triaenodes	ignitus	Triaenodes ignitus	100	Published	ACGAATAAACAATATAAGGTTCTGATTACTACCCCCTTCCTTAAATTTTCTTCTTTTAAGAAGATTAGTTGAAAGAGGAACAGGAACTGGATGAACAGTATACCCCCCTCTCGCAAGAACTGTAGGACATATAGGAAGTTCTGTTGATTTATCTATTTTTTCTCTTCATATAGCAGGAATTTCATCTATTTTAGGAGCTATTAATTTTATTACTACTTGTATAAGAATAAAACCAATAGGAATACATTTAGATCAAATACCTTTATTTGTCTGATCTGTATTAATTACTGCCTTATTACTTTTACTATCTTTACCTGTTTTAGCAGGAGCTATTACAATACTTTTAACAGATCGTAATCTTAATACTTCATTTTTTGACCCTGCTGGAGGAGGCGACCC…
OTU_617	COI	1474	32	Arthropoda	Malacostraca						81.25	Published	ACGTATGAACAATATGAGGTTCTGGCTTCTGCCACCATCCTTAACACTTCTTCTCATAAGCGGGCTGGTCGAGAGCGGGGTAGGCATGGGTTGAACTGTGTATCCTTCTCTAGCGGGTGCCACAGCCCATAGGGGGGGAGCTGTGGACTTGGCTATTTTTTCTCTGCACCTAGCTGGGGCGTCCTCTATTTTAGGGGCAATTAATTTTATCTCCACCGTCATTAACATACGTAGGCCTGAAATATACAGGGACCAAGTGCCCTTATTTGTTTGGTCTGTATTTATTACGGCTATTCGTCTTCTGTTCTCTCTCCCTGTTCTATCGGGTGCTATTACTATACTATCAACTGACCGAAATTTAAACATTCGTTCTTTGACCCAAGGGGGGGTGGAGACCCT…
OTU_618	COI	1426	3	Annelida	Clitellata	Haplotaxida	Sparganophilidae	Sparganophilus	sp. HI-2019	Sparganophilus sp. HI-2019	99.28	Published	ACGGTTAAATAACCTAAGATTCTGATTACTGCCCCCCTCTCTAATTCTACTTGTCTCATCCGCGGCCGTTGAAAAGGGGGCTGGAACTGGGTGAACTGTTTATCCACCACTAGCCAGAAATTTAGCACATGCGGGTCCTTCAGTAGACCTAGCCATTTTTTCCCTACATTTAGCAGGAGCTTCATCAATTTTGGGGGCAATTAACTTCATTACCACAGTTATTAATATACGATGAAGAGGGTTACGACTAGAACGAATCCCACTTTTTGTGTGAGCAGTTACAATTACAGTTGTTCTTTTATTATTATCTCTTCCAGTCTTAGCAGGAGCAATTACAATACTTTTAACCGATCGAAATCTAAACACATCATTTTTTGATCCTGCCGGAGGTGGGGATCC…
OTU_619	COI	3322	12	Arthropoda	Insecta	Odonata	Aeshnidae	Aeshna		Aeshna	97.34	Published	ACGTTTAAATAATATAAGATTTTGATTATTACCTCCTTCATTAACGCTATTATTAGCAGGAAGTATAATTGAAAGAGGGGCTGGAACAGGATGAACAGTATATCCTCCTCTGGCTGGTGCAATTGCTCATGCAGGAGCATCAGTAGATTTAACTATTTTTTCTTTACATTTAGCTGGTGTATCTTCAATTCTTGGAGCTATTAATTTTATTACTACAACAATTAATATAAAATCACCAGGGATAAAGATAGATCAAATACCTTTATTCGTATGAGCTGTTGTAATTACAGCTGTACTTTTATTATTATCATTACCTGTTCTGGCTGGTGCAATTACTATATTATTAACTGATCGAAATATTAATACGTCATTTTTTGATCCAGCAGGAGGAGGAGATCC…
OTU_620	COI	1481	4	Arthropoda	Insecta	Diptera	Chironomidae				100	Published	ACGAATAAATAATATAAGTTTTTGATTATTACCACCATCTCTAACTCTTCTTCTTTCTAGTTCTATTGTAGAAAATGGGGCAGGAACAGGATGAACTGTTTACCCTCCTCTTTCAGCTAGAATCGCTCATAGAGGGGCTTCAGTTGATTTAGCTATTTTTTCTCTTCATTTAGCTGGTGTTTCATCTATTTTAGGTTCAGTAAATTTTATTACCACTGTAATTAATATACGATCAAAAGGAATCACTTTAGATCGAATACCTTTATTTGTTTGATCTATTGTTATTACAACAGTTTTATTACTTCTTTCTTTACCAGTATTAGCTGGAGCTATTACTATATTATTAACAGATCGAAATTTAAATACATCATTTTTTGATCCTGCTGGAGGAGGAGACCC…
OTU_621	COI	2072	7	Arthropoda	Insecta	Plecoptera	Perlidae	Perlesta		Perlesta	96.63	Published	CCGAATAAATAACATAAGTTTTTGGCTACTACCCCCCTCATTAACACTATTGTTAGCGAGTAGCCTAGTTGAAAACGGGGCGGGAACGGGATGAACAGTTTACCCACCCCTGTCTGCCGGAATTGCTCACGCCGGGGCATCAGTTGATATGGCCATTTTTTCTCTTCACCTAGCGGGAGTTTCCTCTATTCTAGGGGCTGTAAATTTTATTACTACAGTAATTAACATACGTTCAGCCGGTATATCCCTGGACCGAATACCCCTATTCGTATGAGCCGTTGCTATCACAGCCCTACTCCTCTTACTATCCCTCCCGGTTCTCGCTGGTGCTATCACTATACTACTGACAGACCGTAACTTAAATACATCCTTCTTTGACCCTGCAGGAGGGGGTGACCC…
OTU_622	COI	1230	3	Annelida	Clitellata	Enchytraeida	Enchytraeidae				90.72	Published	ACGACTAAATAATATAAGATTCTGACTTTTACCACCTTCATTACTATTACTTGTATCATCAGCCGCAGTAGAAAAAGGAGCAGGAACAGGGTGAACAGTATACCCCCCACTTTCTAGAAATATGGCACATGCAGGACCTTCTGTAGATTTAGCTATTTTTTCTCTTCATTTAGCAGGTGCCTCCTCAATTTTAGGTGCGGTAAATTTCATTACAACTGTAATCAATATACGATGACAAGGTCTTAGATTAGAACGAATTCCTTTATTTGTATGAGCAGTAACTATTACCGTAGTTCTTCTTCTTCTATCTCTACCAGTTTTAGCTGGTGCTATTACTATACTTTTAACTGATCGAAATTTAAATACATCATTCTTTGATCCTGCTGGAGGAGGTGATCC…
OTU_623	COI	1018	2	Arthropoda	Collembola	Poduromorpha	Neanuridae	Neanura	muscorum	Neanura muscorum	100	Published	TCGGCTTAACAATATGAGTTTTTGACTTTTACCTCCTTCCCTTATTCTTCTTCTAACAAGAGGTCTTGTAGAAAGAGGAACCGGAACAGGATGAACAGTTTACCCCCCCTTATCCTCTAACCTAGCCCATGCAGGCAGATCAGTAGATCTCACAATTTTTAGATTACATCTTGCAGGGGCCTCGTCTATTCTTGGTGCCATTAATTTTATTACTACCATTATTAATATACGATCCCCAGGAATATCATGAGATCAACTACCTTTATTCACATGATCTGTCTTTCTCACAGCTATCCTTCTTTTACTTTCGCTACCAGTACTAGCAGGAGCCATCACTATACTTTTAACAGACCGTAATCTTAACACCTCATTTTTTGACCCAGCAGGGGGAGGTGATCC…
OTU_624	COI	1870	3	Arthropoda	Insecta	Diptera	Chironomidae	Polypedilum	convictum	Polypedilum convictum	100	Published	CCGAATAAACAATATAAGATTTTGACTTTTACCACCTTCTTTAACTCTTCTTCTTTCTAGTTCAATTGTAGAAAATGGGGCAGGTACAGGATGAACTGTTTATCCACCTTTATCATCTAGAATTGCCCATAGAGGAGCTTCAGTAGATTTAGCAATTTTTTCTTTACATTTAGCAGGGGTTTCCTCAATTTTAGGATCTGTAAATTTTATTACTACTGTTATTAACATACGATCAAATGGAATTACATTAGATCGAATACCATTATTTGTTTGATCTATTGTAATTACAACTGTTTTACTTTTATTATCTCTACCAGTTTTAGCAGGAGCCATTACAATATTATTGACAGATCGAAATTTAAATACTTCTTTTTTTGATCCAGCGGGAGGAGGAGACCC…
OTU_625	COI	1282	1	Arthropoda	Insecta	Diptera					89.56	Published	ACGAATAAATAATATAAGATTCTGAATATTACCCCCCTCTTTAACACTACTTTTAGCAAGTAGTATAGTAGAAAACGGAGCTGGTACAGGATGAACAGTATATCCACCACTATCGGCAGGAATCGCCCATGGAGGAGCTTCTGTAGATCTAGCTATTTTTTCATTACACCTCGCTGGAATCTCATCTATTTTAGGAGCTGTAAACTTTATTACTACTGTAATTAATATACGATCAACAGGAATTACCCTTGACCGAATACCCCTATTTGTATGATCAGTAGTTATTACAGCCATTCTACTACTTCTTTCATTACCAGTACTAGCTGGTGCTATTACAATATTATTAACAGACCGTAATCTTAATACATCATTCTTTGACCCAGCAGGAGGAGGAGATCC…
OTU_626	COI	1435	2	Arthropoda	Insecta	Coleoptera	Lampyridae	Photinus		Photinus	99.04	Published	CGAATAAATAATATAAGATTTTGATTACTTCCTCCTTCTTTATCTTTGTTAATCATAAGAAGAATAATTGAAAGAGGAGCAGGAACAGGATGAACTGTTTATCCTCCTCTTTCGGCCAACATTGCTCATAGAGGACCTTCAGTTGATTTAGCAATTTTTAGTCTTCACTTAGCAGGTGTTTCATCAATTTTAGGGGCAGTAAATTTTATCTCCACAATTATTAATATACGCCCTAACAGAATAATACTAGATCAAATACCATTATTTGTATGAGCTGTTTTAATTACAGCAATTTTATTATTATTATCTCTACCTGTTCTAGCTGGAGCAATTACTATACTTTTAACAGATCGAAACTTAAATTCCTCATTCTTTGATCCTGCAGGAGGAGGAGATCCA…
OTU_627	COI	2857	5	Arthropoda	Insecta	Diptera	Chironomidae	Orthocladius	carlatus	Orthocladius carlatus	100	Published	TCGAATAAATAATATAAGATTTTGACTATTGCCCCCGTCATTAACTTTACTTTTATCAAGATCTATTGTAGAAAATGGAGCGGGTACAGGATGAACAGTATACCCTCCCCTATCTTCAGGAATTGCTCATGCCGGAGCTTCAGTTGATCTAGCAATTTTTTCTCTTCATTTAGCGGGAATTTCTTCTATTTTAGGGGCAGTAAATTTTATTACAACAGTTATTAATATACGTTCAAATGGTATTACATTAGATCGAATACCTTTATTTGTGTGATCTGTAATTATTACTGCAATCTTATTATTACTTTCTTTACCTGTATTAGCCGGAGCTATTACAATATTATTAACTGATCGAAATTTAAATACTTCGTTTTTCGACCCCGCTGGTGGGGGAGACCC…
OTU_628	COI	3484	6	Arthropoda	Insecta	Diptera	Simuliidae	Simulium	quebecense	Simulium quebecense	98.32	Private	TCGAATAAATAATATGAGTTTTTGACTACTTCCCCCTTCTTTAACATTATTATTAGCTAGCAGAATGGTAGAAGCAGGGGCTGGAACGGGTTGAACTGTTTACCCCCCTCTATCCTCTGGAATTGCCCATGCCGGAGCTTCAGTAGATCTAGCTATTTTTTCACTTCATCTAGCCGGAATTTCTTCTATTTTAGGAGCTGTAAATTTTATTACAACTATTATTAATATGCGTTCAAACGGAATTACATTTGACCGAATACCCTTGTTTGTCTGATCTGTGGTAATTACTGCTATTCTATTATTATTGTCTCTACCCGTTTTAGCTGGAGCTATTACTATACTATTAACAGACCGAAACTTAAATACATCGTTCTTTGACCCTGCTGGAGGAGGAGACCC…
OTU_629	COI	3302	7	Arthropoda	Insecta	Diptera	Tabanidae	Chrysops		Chrysops	99.52	Published	TCGAATAAATAATATAAGTTTTTGATTATTACCCCCATCATTAACTCTTCTTTTAGTTAGAAGTATAGTTGAAAATGGGGCTGGAACTGGATGAACTGTATACCCTCCTTTATCAGCAGCTATTGCTCATGGAGGTGGATCAGTAGATTTAGCTATTTTCTCTTTACACCTAGCTGGTATCTCTTCAATTTTAGGTGCTGTAAATTTTATTACAACTGTAATTAATATACGATCAACAGGAATTACATTTGATCGAATACCTTTATTTGTTTGAGCTGTTGTTATTACTGCTATTCTTCTTTTATTATCATTACCTGTTTTAGCTGGAGCTATTACTATATTATTAACTGATCGAAATTTAAATACTTCATTCTTTGACCCAGCTGGAGGAGGTGATCC…
OTU_630	COI	1154	13	Proteobacteria	Alphaproteobacteria	Rickettsiales					97.16	Private	TCGTATGAATAATCTGAGTTTTTGGTTATTAGTGTCATCTTTTATTTTGCTCATTCTCTCAGTGTTTGTTGGTGAAGGTCCAGGTACAGGTTGGACTTTATATCCACCTTTATCACAGGTTATGTTCCATCCAAGTGCGGGAGTTGACCTTGCTATACTTGCACTTCATGTTGCTGGTATGTCGTCAATTGTTGGGGCGATCAACTTTATAGTTACTATATTTAACATGCGCGCAAAAGGAATGTCATTAACCAAGATGCCACTATTTGTTTGGTCTGTCTTGCTAACAGCATTTATGTTGATTGTTGCCTTACCAGTGCTTGCTGGTGCTATAACTATGCTCCTTACTGATCGCAATATTGGCACTTCCTTTTTTGATCCTGCAGGTGGTGGTGACCC…
OTU_631	COI	1955	8	Annelida	Clitellata	Enchytraeida	Enchytraeidae				99.28	Published	TCGTCTAAATAATATAAGCTTTTGACTTCTGCCACCATCTCTTCTTCTTCTTTTATCCTCTGCAGCAGTAGAAAAAGGCGCAGGTACAGGGTGAACTGTATACCCCCCTCTATCTAGTAATATCGCCCACGCCGGCCCATCTGTGGACTTAGCCATTTTCTCTCTTCACCTTGCTGGTGCATCATCTATTCTAGGAGCAGTTAATTTCATCACTACAGTAATTAATATACGATGACAAGGTCTACACCTAGAACGAATCCCTCTTTTTGTATGGGCAGTGACTATTACAGTAGTACTTCTTCTACTATCACTTCCAGTTTTAGCGGGAGCAATTACAATACTATTAACAGATCGAAACCTAAACACTTCATTCTTTGACCCAGCTGGAGGTGGAGATCC…
OTU_632	COI	1497	16	Proteobacteria	Betaproteobacteria						76.3	Published	GCGTATGAACAACCTGTCGTTTTGGCTGTTGCCGCCGGCAGCATTGTTGTTGATTGCCGCGCAATTCGCACCGGGCGGCGGTGCGGGCGTAGGCTGGACCATGTATGCCCCGCTCAGCACGCAAGCGGGGCCCGCAATGGACCTGACCATTTTCGCGGTGCACATCCTTGGTATGTCTTCGATCATGGGTTCGATCAACATCATCACTACTGTCTTGAACATGCGTGCACCCGGCATGACGTTGATGAAAATGCCGCTGTTCTGCTGGACCTGGCTGATCACCGCTTATCTGCTGGTGGCCTCGATGCCGGTGCTGGCCGGTGCGGTGACCATGACCCTGACCGACCGCCACTTCGGTACCAACTTCTTTAACGCGGCCGGCGGCGGAGACCCGGTGTT…
OTU_633	COI	1411	2	Arthropoda	Insecta	Diptera	Ceratopogonidae				92.81	Published	CCGAATAAATAATATAAGCTTCTGAATACTACCGCCATCTTTATCCCTACTACTAGTAAGAAGCCTAGTAGAAAACGGAGCAGGAACTGGATGAACAGTTTATCCACCCCTATCCGCCAACATCTCCCATGCTGGGGCCTCAGTTGACCTGGCCATCTTTTCACTTCATTTAGCTGGGGTATCTTCAATTTTAGGAGCCGTTAATTTCATTACAACAATTATTAACATACGCAGAGCCGGTATCAAATTCGACCGTATACCCCTATTTGTATGATCAGTTTTTATTACCGCCATCTTACTTCTTCTTTCACTCCCAGTCCTAGCTGGAGCCATTACAATACTATTAACTGACCGAAACCTAAATACCTCCTTTTTTGACCCCGCAGGAGGAGGAGATCC…
OTU_634	COI	1113	11	Arthropoda	Insecta	Megaloptera	Corydalidae	Nigronia		Nigronia	95.41	Published	TCGAATAAATAATATAAGTTTTTGACTTCTTTCTCCTTCATTAACCCTTCTTTTATCAAGCTCTTTCGTTGAAAGAGGGGCAGAGACAGGATGAACCGTTTATCCCCCATTAGCTTCTGGGATTGCCCATGCTGGAGCTTCTGTAGATTTAGCTATTTTTAGCCTTCATTTAGCTGGGGTATCATCAATTTTAGGGGCAGTTAATTTCATTACTACAGTTATTAATATACGATCCCCTGGGATAACTTTTGATCGAATACCTCTATTTGTCTGATCTGTCGCAATTACACCTCTACTCCTTCTATTGTCTCTCCCTGTTCTTGCTGAGGCTATCACAATACTTTTAACCGATCGTTATTTAAATAAATCATTTTTTGACCCTGCCGGAGGGGGTGACCC…
OTU_635	COI	1204	2	Annelida	Clitellata	Haplotaxida	Sparganophilidae				91.61	Published	ACGATTAAACAACCTAAGATTTTGATTACTTCCACCATCACTAATCTTACTTGTTTCATCTGCTGCTGTTGAAAAAGGTGCTGGAACAGGATGAACAGTCTATCCACCGTTAGCTAGAAATTTAGCACACGCTGGGCCATCAGTCGATTTAGCTATTTTTTCTCTTCATTTAGCAGGAGCTTCATCCATTTTAGGTGCAATTAATTTTATTACTACTGTTATTAACATACGATGAAGGGGGTTACGATTAGAGCGAATTCCCCTATTTGTATGAGCAGTAACAATTACAGTTGTTCTTCTATTATTATCCCTTCCAGTGTTGGCAGGAGCTATTACAATACTTCTTACAGATCGAAACTTAAATACATCATTCTTTGATCCTGCTGGAGGCGGAGATCC…
OTU_636	COI	4275	10	Arthropoda	Insecta	Coleoptera	Haliplidae				90.91	Private	ACGTATGAAAAATATGAAATTTTGATTATTACCCCCCTCATTTACTTTATTAGTAATAAGAAGATTGGTTGAAAAAGGAGATGGAACAGGATAAAAAGTTTACCCCCACCCCCATTTTCAGCAAATATTGCCCATAGGGGCACTTCAGTAGATTTAGCTATTTTTGGACTAAATCTTGCAGGTATTTCTTCAATTCTAGGAGAAGTAAATTTAATTACTACTATTATTAATACTCGAGCAACCGGAATAACTTTAGAACGTATACCTTTATTTGTATGATCTGTAGAAATTACAGCTTTACTACTTTTATTATCATTACCAGTTTTAGCAAGAGCAATAACTATATTATTAACTGATCGAAATTTAAATATATCGTTCTTTTATCCTGCTGGAGGTGGT…
OTU_637	COI	1153	2	Arthropoda	Insecta	Diptera	Limoniidae				99.42	Published	ACGAATAAATAACATAAGTTTTTGAATACTTCCCCCATCATTAACTTTATTATTAGCTAGAAGATTAGTTGAAAACGGAGCAGGAACAGGATGAACTGTATACCCTCCTTTATCCTCCGTTATTGCACATGCGGGAGCTTCAGTTGATTTAGCAATTTTTTCCTTACATTTAGCTGGAATCTCATCAATTTTAGGAGCAGTAAATTTTATCACAACTGTAATTAATATACGTTCTACAGGTATTTCATTTGACCGAATACCTTTATTTGTTTGATCAGTAGTTATCACAGCTGTTTTATTATTATTATCTCTACCTGTTTTAGCTGGAGCTATTACAATACTATTAACAGATCGTAATCTTAACACTTCATTTTTTGACCCGGCAGGAGGGGGAGACCC…
OTU_638	COI	882	1	Annelida	Clitellata	Enchytraeida	Enchytraeidae	Fridericia	galba	Fridericia galba	99.38	Published	TCGTTTAAATAATATAAGATTTTGATTACTCCCTCCATCTCTAATACTCTTACTTTCATCAGCAGCTGTTGAGAAAGGAGCAGGAACCGGTTGAACAGTCTATCCTCCTTTAGCTAGTAATATAGCTCACGCTGGACCTTCAGTAGATTTAGCAATTTTCTCACTCCATCTAGCAGGAGCCTCTTCCATTCTAGGTGCTGTAAATTTTATCTCTACTGTAATTAATATACGTTGACAAGGGCTTCAACTAGAACGTATTCCTTTATTCGTCTGAGCAGTTACAATTACTGTCATTCTTCTTCTTTTATCTCTGCCAGTTCTAGCCGGAGCAATCACCATACTTCTGACAGATCGTAATTTAAATACCTCATTCTTCGATCCAGCAGGAGGTGGAGACCC…
OTU_639	COI	962	2	Arthropoda	Insecta	Diptera	Chironomidae	Tanytarsus		Tanytarsus	100	Published	TCGAATAAATAACATGAGATTCTGATTACTTCCCCCATCTATTTCTTTACTTCTTTCTAGATCAATTGTTGAAAATGGTGCAGGAACAGGATGAACTGTTTATCCGCCTTTATCGGCAAATATTGCCCATAGAGGTGCTTCTGTGGATCTAGCAATCTTTTCCCTTCATTTAGCGGGAATTTCATCTATTTTAGGATCAGTAAATTTTATTACTACTGCAATCAATATACGAGCAAATGGTATTACATTAGATCGAATACCTTTATTTGTTTGATCAGTTGTTATTACAACTATTCTTTTACTCCTTTCACTACCTGTGCTTGCAGGAGCCATCACTATACTTCTGACCGATCGAAATCTAAACACATCTTTCTTTGATCCAGCAGGTGGGGGAGACCC…
OTU_640	COI	1596	6	Arthropoda	Insecta	Diptera	Chironomidae				94.63	Private	TCGAATAAATAACATAAGTTTCTGACTTTTACCCCCTTCTTTAACTCTTCTTCTTTCTAGCTCAATTGTAGAAAATGGGGCAGGTACTGGATGAACAGTTTACCCACCACTTTCAGCTAGTATTGCTCATAGAGGGGCTTCAGTTGATTTAGCAATTTTCTCACTTCATTTAGCGGGAGTGTCCTCAATTTTAGGGTCAGTAAATTTTATTACTACAGTTATTAATATACGTTCAAATGGAATTACTTTAGATCGAATACCTTTATTTGTATGATCAATTGTAATTACAACCGTATTACTTTTACTATCTTTACCCGTATTAGCAGGAGCTATTACTATACTATTAACTGATCGAAATTTAAACACCTCTTTCTTTGATCCAGCAGGGGGTGGAGACCC…
OTU_641	COI	1325	2	Annelida	Clitellata	Haplotaxida					85.85	Published	TCGGCTTAATAATCTGAGATTTTGATTAATGCCCCCATCATTAATTCTTCTAGTGTCATCAGCTGCTGTAGAAAAGGGCGCCGGAACAGGGTGAACTGTATATCCCCCACTAGCAAGAAATCTAGCACACTCCGGTCCATCTGTAGATTTAGCTATTTTCTCTCTCCATTTAGCTGGGGCAGCCTCCATTCTAGGAGCCATTAACTTTATTACCACAATAATTAATATACGATGAAAAGGAATACGATTAGAGCGAATCCCATTATTCGTTTGATCTGTAATTATTACCGTAATTCTTCTTCTTCTAACCTTACCAGTATTAGCAGGAGCTATTACCATACTACTGACAGATCGAAATCTGAACACATCATTCTTCGATCCTGCAGGAGGCGGTGATCC…
OTU_642	COI	2910	8	Arthropoda	Insecta	Diptera	Chironomidae	Cladotanytarsus	sp. TE01	Cladotanytarsus sp. TE01	99.52	Published	TCGAATAAATAATATGAGATTTTGACTATTGCCCCCTTCTTTATCTCTTCTTCTTTCTAGCTCAATCGTAGAAAATGGTGCAGGAACTGGATGAACTGTTTATCCTCCCCTATCATCTAACATTGCACATAGAGGAGCATCTGTTGATATAGCAATTTTTTCTCTCCATCTTGCCGGAATTTCGTCAATTTTAGGGTCAGTAAATTTCATTACAACAGCAATTAATATGCGAAGAAATGGAATTACTTTAGATCGAATACCATTATTTGTTTGATCTGTTATTATTACTACAATTTTATTATTATTATCTTTACCAGTATTAGCTGGAGCAATTACAATACTTTTAACTGATCGAAATTTAAATACCTCTTTTTTTGACCCTGCGGGCGGAGGAGATCC…
OTU_643	COI	1057	3	Arthropoda	Insecta	Coleoptera	Helophoridae	Helophorus	sempervarians	Helophorus sempervarians	100	Published	ACGAATAAATAACATAAGATTTTGATTACTACCTCCTTCATTGACTTTATTACTAATAAGAAGAATAGTAGAAAGAGGGGCAGGGACAGGATGAACTGTCTACCCTCCTTTATCCTCTAATATTGCCCATAGAGGAGCTTCTGTAGATTTAGCAATTTTTAGCCTCCATTTAGCAGGTATCTCTTCAATTCTAGGAGCAGTAAATTTTATTACTACTGTAACTAACATACGATCAACTAGAATAACATATGACCGATTACCTTTATTCGTATGATCTGTTGCTATTACAGCTTTACTCCTACTACTCTCTCTACCAGTTCTGGCTGGAGCAATTACTATACTTCTCACTGACCGAAATTTAAATACATCTTTTTTTGACCCTGCAGGAGGAGGGGACCC…
OTU_644	COI	1283	13	Arthropoda	Insecta	Plecoptera	Nemouridae	Amphinemura		Amphinemura	100	Published	TCGAATAAATAACATAAGTTTTTGGCTCCTCCCCCCCTCTCTAACCCTTCTATTAGCTAGAAGTTTAGTGGAAAATGGGGCTGGAACCGGATGAACGGTGTACCCCCCCTTATCTGCCGGAATTGCCCATGCTGGATCGTCAGTAGATATGGCTATTTTTTCTTTACACCTAGCTGGAGTTTCCTCTATTTTAGGGGCAGTAAATTTTATTACGACAGTAATTAATATACGATCTTCAGGTATAACTTTAGATCGAATACCTCTCTTTGTTTGAGCAGTAGTAATTACTGCCCTTCTATTATTGCTTTCTTTACCTGTACTTGCCGGAGCCATTACTATGCTATTAACTGATCGTAACCTGAATACTTCTTTCTTTGACCCAGCTGGAGGGGGAGACCC…
OTU_645	COI	4841	4	Arthropoda	Insecta	Ephemeroptera	Baetidae	Callibaetis	fluctuans	Callibaetis fluctuans	100	Published	CGAATAAATAATATAAGTTTTTGAATATTACCCCCTTCCTTGGCTTTGTTAGTGTCAAGAAGTTTAGTTGATGTAGGGGCGGGTACCGGATGAACTGTGTATCCCCCGTTAGCGGCTAATATTGCTCATGGGGGCTCTTCAGTGGATTTTGCTATTTTCTCTTTACATTTGGCGGGTATTTCTTCTATTTTAGGGGCTGTTAATTTTATTACTACTGTTATTAATATGCGTAGCCCAGGCATAACCTTGGATCGCGTTCCCTTATTTGTTTGGTCTGTCGTTATTACAGCTGTTTTGTTATTACTATCACTTCCAGTTTTAGCTGGTGCTATTACTATATTGTTAACAGATCGAAATTTAAATACTTCCTTCTTTGACCCCGCAGGAGGAGGAGATCCT…
OTU_646	COI	1388	23	Annelida	Clitellata	Haplotaxida	Naididae				94.07	Published	GCGATTAAATAACTTAAGATTTTGGCTATTACCCCCTTCCTTAATCCTCCTTGTATCCTCCGCAGCCGTAGAAAAAGGGGCTGGAACAGGATGAACAGTATATCCGCCCCTAGCTAGAAATCTAGCTCACTCTGGACCTTCTGTGGACTTAGCTATTTTCTCTCTACATTTAGCAGGGGTGGCATCAATTCTAGGGGCTATTCACTTTATTACTACAATAATTAATATGCGGTGAAAAGGGATACGTCTTGAACGAATTCCCCTATTTGTATGAGCTGTAATTCTAACCGTAATCTTACTTTTACTAACATTACCAGTTTTAGCAGGTGCCATTACCATGCTACTGACAGATCGAAATCTAAACACATCCTTCTTTGACCCTGCTGGGGGTGGTGACCC…
OTU_647	COI	2729	2	Arthropoda	Insecta	Diptera	Simuliidae	Simulium		Simulium	99.04	Published	CGAATAAATAATATAAGTTTTTGAATACTTCCTCCTTCTTTAACTCTTTTATTAGCTAGTAGTATAGTAGAAGCAGGAGCTGGAACAGGATGAACTGTTTACCCCCCTTTATCTTCAGGAATTGCTCATGCCGGGGCTTCTGTTGACTTAGCAATTTTCTCTCTTCATTTAGCTGGAATCTCATCTATTTTAGGAGCTGTAAATTTTATTACAACTATTATTAATATACGATCTAATGGAATTACTTTTGACCGAATACCATTATTTGTGTGATCAGTAGTTATTACAGCTGTTTTATTATTACTGTCTCTACCTGTATTAGCTGGAGCCATTACAATACTTTTAACAGACCGAAATTTAAATACTTCATTCTTTGACCCAGCAGGTGGGGGAGACCCT…
OTU_648	COI	31604	25	Arthropoda	Insecta	Diptera	Chironomidae	Hydrobaenus		Hydrobaenus	97.36	Published	TCGAATAAATAATATAAGATTTTGGCTATTACCTCCTTCTTTAACTTTACTTCTTTCTAGTTCTATTGTTGAAAACGGGGCTGGTACTGGTTGAACAGTCTACCCTCCTCTCTCTTCTGGGATTGCTCATGCAGGAGGTTCTGTTGATTTAGCTATTTTTTCATTACATTTAGCTGGGATTTCTTCTATTTTAGGGGCTGTAAATTTTATTACAACTGTAATTAATATACGATCAAATGGTATTACATTAGATCGAATGCCTTTATTTGTATGATCTGTAGTAATTACAGCTATCCTTCTTTTATTATCTTTACCTGTCTTAGCTGGAGCTATTACTATATTATTAACTGATCGAAATTTAAATACCTCATTCTTTGATCCTGCTGGAGGAGGAGACCC…
OTU_649	COI	9739	65	Arthropoda	Malacostraca	Isopoda	Asellidae	Caecidotea		Caecidotea	97.4	Private	TCGCATAAATAATATAAGATTTTGGCTTCTCCCCCCTTCTCTAACCCTACTTTTAAGGAGAGGGCTAATTGAGAGAGGGGTTGGGACAGGCTGAACTGTCTATCCTCCTCTAGCAGCTAGTATTGCTCATAGAGGACCTTCTGTAGATTTAGGGATCTTTTCACTTCATTTAGCAGGAGCTAGGTCGATTTTAGGGTCTGTTAATTTTATTTCAACAGTTGTTAATATACGATCTGAGGGTATAAGATTTGATAAAGTCCCTTTATTTGTTTGGTCAGTATTTATTACTACAATTTTACTCCTTCTCTCTCTTCCTGTTTTAGCTGGAGCTATTACTATACTTCTAACAGATCGTAATCTTAATACCTCTTTTTTCGACCCTAGAGGGGGTGGAGATCC…
OTU_650	COI	4217	9	Arthropoda	Insecta	Coleoptera	Haliplidae				91.99	Private	ACGTATTAATAATATAAGATTTTGATTATTACCCCCTTCATTAACTTTATAAATAATAAGAAGATTGGTTGCAAAAGGAACTGGCACAGGATGAACAGTATATCCATCTCCCCTTAGCAGCTTATAATGCCCAGAGAGGCGCTTCTGTAGATTTAGCTATTTTGAGATTAGTATTTCTTCAATTCTAGGAGTATTATATTTTATTTCTACTATTATTTATAAACGAGCAACCGGAATGACTTTAGAACGTATACCTTTATTTGTATGATCTGTAGGAATTACAGCTTTACTGCTTTTATTATCATTACCAGTGTTAGCATGAGCAATTACTATATTATTAATTGATCGAAATTTAAATACATCATCCTTTGATACTGCTGGAGGTGGTGATCCTATTTT…
OTU_651	COI	1292	4	Annelida	Clitellata	Haplotaxida	Sparganophilidae				90.17	Published	ACGATTAAACAACTTAAGATTTTGACTGCTTCCGCCATCACTAATTTTACTTGTCTCATCTGCAGCTGTTGAAAAAGGTGCTGGAACAGGGTGAACAGTTTACCCACCCCTAGCTAGAAATTTAGCACATGCTGGGCCATCAGTTGACTTAGCTATTTTCTCACTTCATTTAGCGGGAGCTTCATCAATTTTAGGTGCAATTAATTTTATTACCACAGTTATCAATATACGATGAAGGGGATTACGATTAGAACGAATTCCATTATTTGTTTGAGCAGTAACAATTACAGTTTTTCTTCTATTATTATCACTTCCAGTACTAGCAGGAGCCATCACAATACTTCTTACAGATCGAAATTTAAACACATCATTCTTTGACCCGGCTGGTGGCGGAGATCC…
OTU_652	COI	3945	22	Arthropoda	Insecta	Diptera	Chironomidae				100	Private	TCGAATAAATAATATAAGTTTTTGACTTTTACCCCCATCTTTAATACTTCTTCTTTCTAGTTCAATTGTTGAAAACGGAGCTGGAACAGGATGAACAGTATACCCCCCTCTATCCTCAGGAATTGCTCATGCTGGAGCTTCTGTTGATTTAGCTATTTTTTCTTTACATTTAGCAGGAATTTCTTCTATTTTAGGAGCTGTAAATTTTATTACTACTGTAATTAATATACGTTCTGAAGGAATTACTTTTGATCGAATACCTTTATTTGTTTGATCAGTTGTTATTACAGCTATTTTATTATTACTTTCTTTACCAGTATTAGCAGGAGCTATTACTATATTATTAACAGATCGAAATTTAAACACCTCTTTCTTTGATCCTGCGGGAGGGGGAGACCC…
OTU_653	COI	1092	6	Arthropoda	Insecta	Diptera	Chironomidae				100	Private	TCGGATAAATAATATAAGTTTTTGATTATTGCCCCCATCACTAACTTTATTATTGTCTAGCTCAATTGTGGAAAATGGAGCGGGTACTGGTTGAACAGTTTACCCTCCTTTATCTTCTAGAATTGCTCATGCTGGAGGATCTGTAGACTTAGCAATTTTTTCTCTACATTTAGCAGGAATTTCTTCAATTTTAGGAGCTGTAAATTTTATTACAACTGTAATTAATATACGGTCTAATGGAATTACTTTAGATCGAATACCTTTATTTGTGTGATCAGTAGTGATTACAGCTATTTTATTACTTCTTTCCTTACCAGTGCTAGCTGGAGCAATCACAATATTATTAACAGATCGAAATTTAAATACTTCATTTTTTGACCCTGCTGGAGGGGGAGACCC…
OTU_654	COI	1653	4	Arthropoda	Insecta	Ephemeroptera	Heptageniidae	Nixe	perfida	Nixe perfida	98.85	Private	TCGAATAAATAATATAAGTTTTTGACTTCTTCCACCGGCTTTAACATTACTACTTGCTAGAAGCATGGTTGAAAGAGGAGCTGGGACGGGATGAACAGTTTACCCACCTCTTTCTGCAGGGATTGCACACGCAGGAGCATCTGTAGATTTAGCCATTTTTTCATTACACTTAGCAGGGGTTTCCTCTATTTTAGGAGCTGTAAATTTTATTACTACAACTATTAATATACGTTCTAGAGGTATAACAATAGACCGAATTCCTTTATTTGTGTGATCAGTCTTAATTACCGCTATTCTTTTACTCCTTTCGCTTCCCGTGTTGGCCGGGGCTATTACTATACTTCTTACTGACCGAAACTTAAATACCTCTTTTTTTGATCCTGCTGGAGGAGGTGATCC…
OTU_655	COI	2607	16	Arthropoda	Insecta	Hemiptera	Veliidae				100	Published	ACGAATAAATAATATAAGATTTTGACTCTTACCCCCATCTTTAACTTTATTACTAATTGGTAGTATAGTAGATGCAGGAGCTGGAACAGGATGAACCGTATATCCACCATTATCAAGTAATATTGCTCACAATGGAGCATCAGTAGATTTAACTATTTTTTCACTACACCTTGCAGGTGTATCTTCAATTCTAGGTGCAGTCAATTTCATTTCAACAATTATTAATATACGAACATCAGGAATAACAAGTGAAAAAATCCCATTATTTGTCTGATCGGTAGGAATTACTGCATTACTATTATTATTATCATTACCAGTACTAGCTGGGGCCATCACAATGTTACTAACAGATCGAAATCTTAATACATCATTCTTTGACCCTGCGGGAGGGGGGGATCC…
OTU_656	COI	2480	37	Arthropoda	Insecta	Coleoptera	Elmidae				94.3	Private	ACGAATAAACAACATAAGATTTCGGCTACTTCTTCCTTCATTAGCCTTTCTTCTAATAAGAAGAATTGTAGAAAGAGGAGTAGGAACAGGATAAACAGTTTACCCTCCCCTTGTCAGCTAATATTGCTCATGGTGGATCCTCGGTAGATTTAGCAATTTTCAGCCTCCATTTAGCAGGAATTTCCTCAATCCTGGGAGCCGGTAACTTTATCACCACAGTAATTAATATACGATCCCCTGGTATAACAATTGATCGAATACCTCTATTCGTTTGATCAGTGGCAATTAACGCCTTCTATCTCTTCCCGTTCTAGCTGGAGCTATCACTATACTTCTAACAGACCGAAATTTAAATACCTCATTTTTTGACCCAGCAGGAGGGGGGGACCCAATTCTTTA…
OTU_657	COI	890	18	Annelida	Polychaeta						78.65	Published	GAGACTGAACAATATGAGCTTTTGGTTGTTAATACCAGCTGCTATCTTGTTGGTAGCATCAATTTTCGTTCCTGGTGGTGCTGTTGCAGGTGGCTGGACTATGTATCCGCCGCTATCGATACAAGCTGGCATGTCAATGGACATGTCTATTTTTGCATTGCATATTTTGGGTGTTTCTTCGATAGTTGGCTCTATCAACATCATTACCACTATCTTTAATATGCGTGCTCCAGGCATGACGCTAATGAAAATGCCTATGTTTGTATGGACATGGTTAATTACTGCTTATTTGTTAATTGCTGCAATGCCAGTATTAGCTGGTGCCTTAACTATGTTGATTACTGATCGTCACTTCGGCACAACATTCTTTAACGCTGCAGGCGGTGGTGACCCGGTATT…
OTU_658	COI	1118	2	Arthropoda	Insecta	Odonata	Calopterygidae	Hetaerina	americana	Hetaerina americana	100	Published	TCGATTAAATAACATAAGATTTTGATTACTACCGCCGGCCTTAACTTTACTAGTAAGTAGTAGTTTAGTAGAAAGAGGGGCTGGAACTGGGTGGACAGTGTACCCTCCACTTGCAGGGGCCATTGCACATGCAGGAGGGTCAGTAGATCTCACAATTTTCTCACTTCACCTAGCAGGTGTATCATCTATTCTGGGGGCCATTAATTTCATTACAACCACAATCAATATGAAAACCCCTGGAATAAAATTAGATCAAGTACCCCTATTCGTATGAGCCGTAGTAATTACAGCAGTATTATTATTATTATCATTACCTGTACTTGCTGGAGCAATCACTATATTACTAACAGACCGTAATATTAATACGTCATTTTTTGACCCTGCTGGAGGGGGAGATCC…
OTU_659	COI	932	1	Arthropoda	Insecta	Diptera	Stratiomyidae	Allognosta	fuscitarsis	Allognosta fuscitarsis	100	Published	ACGAATAAATAATATAAGTTTTTGAATACTTCCCCCCTCTTTAACTCTTTTACTAGCTTCTTCTATAGTAGAAGCTGGAGCAGGGACTGGTTGAACAGTTTATCCCCCTTTGTCAGCTAGAATTGCGCATGGAGGAGCATCAGTAGATTTAGCAATTTTTTCATTACATTTAGCCGGAATTTCATCTATTTTAGGGGCTGTAAATTTTATTACTACTGTTATTAATATACGATCAACAGGAATTACTTTTGATCGAATACCCCTTTTTGTATGATCAGTTGTTATTACTGCTATTTTATTATTACTTTCTTTACCTGTTTTAGCCGGAGCTATTACAATATTATTAACAGATCGAAATTTAAACACTTCTTTCTTTGACCCTGCTGGAGGGGGAGATCC…
OTU_660	COI	1756	4	Arthropoda	Insecta	Diptera	Dolichopodidae	Pelastoneurus	vagans	Pelastoneurus vagans	99.76	Private	TCGAATAAATAATATAAGATTTTGAATATTACCTCCTTCTTTGACTCTTTTATTAGCAAGTAGTATAGTAGAAAATGGGGCAGGAACAGGATGAACAGTTTATCCCCCATTATCAGCCGGAATTGCCCATGGAGGAGCTTCAGTTGATCTTGCAATTTTCTCTTTACATTTAGCAGGTATTTCATCTATTTTAGGTGCAGTAAATTTTATTACTACAGTTATTAATATACGATCAACTGGAATTACATTTGACCGAATACCTTTATTTGTGTGATCAGTAGTTATTACTGCTATTTTACTATTATTATCTTTACCAGTATTAGCTGGAGCTATTACTATACTTTTAACTGACCGAAATTTAAATACTTCATTCTTTGACCCTGCAGGAGGAGGAGACCC…
OTU_661	COI	1271	7	Annelida	Clitellata	Haplotaxida	Naididae	Nais		Nais	98.8	Published	ACGACTTAATAATCTTAGGTTCTGATTACTCCCCCCATCATTAATTCTTTTAGTTTCATCCGCGGCCGTTGAAAAAGGAGCCGGAACAGGCTGAACTGTTTACCCGCCACTATCAAGAAACCTGGCCCATGCAGGACCATCTGTAGACATGGCTATTTTCTCACTACATTTAGCCGGGGCATCATCTATTTTAGGAGCAGTAAATTTTATTACAACAGTAATAAATATACGATGAAACGGTATACGATTAGAACGACTACCACTATTTGTATGAGCTGTAACACTTACTGTAATCCTTCTACTACTATCACTACCAGTTCTAGCAGGAGCAATTACTATACTATTAACAGACCGTAATTTAAATACATCATTCTTCGACCCCGCTGGAGGAGGAGATCC…
OTU_662	COI	1268	2	Arthropoda	Insecta	Hemiptera	Belostomatidae				90.12	Published	ACGAATAAATAATATAAGATTCTGACTTCTTCCACCTGCACTAACCTTTCTGCTATCAAGTAGAATCGTAGAAAGAGGGGCAGGGACTGGATGAACAGTTTATCCTCCTCTCTCAACCAATATTTCCCATATAGGAGCAAGAGTAGATCTTGCCATTTTTTCATTACACTTAGCCGGAGTTTCATCTATTTTAGGGGCAGTAAATTTTATTTCAACTATTATTAATATACGAGCAACAGGTATATCTCCTGATCGCATGCCATTATTTGTTTGATCAGTTGGAATTACAGCACTTCTGCTCCTTCTATCACTGTCTGTCCTAGCTGGGGCGATTACTATACTTCTTACCGATCGAAACTTTAATACATCATTCTTTGATCCTGCCGGAGGAGGTGACCC…
OTU_663	COI	1158	1	Chordata	Reptilia	Testudines	Chelydridae	Chelydra	serpentina	Chelydra serpentina	100	Published	ACGCATAAATAATATAAGCTTTTGACTTCTACCCCCATCCTTACTATTACTATTAGCCTCATCAGGAATTGAAGCAGGTGCCGGCACAGGTTGAACTGTATACCCCCCACTATCTGGAAACATAGCTCACGCCGGTGCCTCCGTAGACCTGACTATTTTCTCCCTTCATTTAGCCGGGGTTTCTTCAATTTTAGGGGCTATCAACTTCATTACAACAGCAATTAATATAAAAGCCCCAGCAATATCACAATATCAAACACCATTATTTGTATGATCAGTACTTATTACAGCTGTCTTACTATTACTTTCACTGCCCGTACTAGCTGCAGGTATTACTATGTTGTTAACAGACCGAAACCTAAATACAACCTTCTTTGACCCCTCAGGAGGAGGAGACCC…
OTU_664	COI	749	2	Arthropoda	Insecta	Diptera	Chironomidae				94.48	Published	TCGAATAAATAATATAAGATTTTGATTATTACCCCCTTCTTTATCTCTTCTTCTTTCTAGCTCTATTGTAGAAAATGGAGCAGGAACAGGATGAACAGTTTATCCTCCTCTTTCTTCTAATATTGCTCATAGAGGAGCTTCAGTTGATTTAGCGATTTTTTCATTACATTTAGCTGGAGTTTCCTCAATTTTAGGTTCAGTAAATTTTATTACAACAGTAATTAATATACGTGCAAATGGTATTACTTTAGACCGAATACCGTTATTTGTTTGATCTATTGTAATTACTACAGTTCTTCTTCTTCTGTCACTACCAGTTTTAGCTGGAGCTATTACAATACTATTAACAGATCGAAATTTAAATACTTCTTTTTTTGATCCAGCTGGAGGGGGAGACCC…
OTU_665	COI	1748	19	Arthropoda	Insecta	Diptera	Chironomidae				99.52	Private	TCGTATAAATAATATAAGCTTTTGACTTCTCCCTCCATCATTAACTCTTCTTCTTTCAAGTTCAATTGTAGAAAATGGTGCAGGAACAGGCTGAACTGTTTATCCTCCCCTTTCTTCAAGAATTGCGCATAGAGGAGCATCTGTTGATTTAGCAATTTTTTCATTACATTTAGCAGGAATTTCTTCTATTTTAGGATCAGTAAACTTTATTACAACAGCAATTAATATACGATCAAGAGGGATTACATTAGATCGAATACCTTTATTTGTTTGATCTGTAATTATTACTACTATTTTATTACTTTTATCTTTACCTGTTCTAGCAGGAGCTATTACTATATTACTAACTGACCGAAATTTAAATACTTCTTTTTTTGACCCTGCCGGAGGAGGAGACCC…
OTU_666	COI	1552	5	Arthropoda	Insecta	Ephemeroptera	Baetidae				93.29	Private	CCGAATAAATAATATAAGATTTTGGTTACTGCCTCCATCATTGACTCTATTAGTTTCTAGTAGATTAGTAGATATAGGAGCAGGTACTGGTTGAACAGTTTACCCTCCTTTAGCTGCTAATATTGCTCATGGTGGTTCTTCTGTGGATTTTGCTATTTTTTCATTACATTTGGCTGGTGTTTCTTCAATTTTAGGTGCAGTAAATTTTATTACGACTGTTATTAATATACGTAGACCTGGTATAACATTAGACCGTATTCCTTTATTTGTTTGATCAGTTATTATTACAGCCGTTCTACTATTACTTTCACTACCTGTATTGGCTGGGGCTATTACTATATTATTAACAGATCGAAATTTAAATACTTCTTTTTTCGATCCGGCTGGTGGTGGTGACCC…
OTU_667	COI	1033	2	Arthropoda	Insecta	Diptera	Chironomidae				99.44	Private	TCGAATAAATAATATAAGTTTTTGATTATTACCCCCTTCATTAACTTTATTACTTTCTAGTTCTATTGTAGAAAATGGAGCTGGTACAGGATGAACAGTTTACCCTCCTCTTTCTTCAGGTATTGCTCATGCAGGAGGATCTGTTGATTTAGCTATTTTTTCTTTACATTTAGCCGGAATTTCTTCTATTTTAGGGGCTGTTAATTTCATTACAACTGTAATCAATATACGATCAGATGGAATTACACTAGATCGAATACCTCTATTTGTGTGATCAGTTGTAATTACTGCAATTTTACTTTTACTATCTTTACCAGTTCTTGCTGGAGCTATTACTATATTATTAACTGACCGAAATTTAAATACATCTTTCTTTGATCCTGCTGGAGGAGGGGATCC…
OTU_668	COI	800	1	Arthropoda	Insecta	Diptera	Chironomidae				99.76	Private	TCGAATAAATAATATAAGATTTTGATTATTACCTCCTTCTTTAACCTTATTATTAGCAAGCTCAATTGTAGAAAACGGGGCCGGAACAGGATGAACTGTTTATCCCCCCTTGTCTTCTGGAATTGCTCATGCTGGAGCATCTGTTGATTTAGCTATTTTTTCATTACATTTAGCAGGTATTTCTTCTATTTTAGGAGCTGTAAATTTTATTACAACAGTTATTAATATACGATCTAATGGAATTACATTAGATCGAATACCTTTATTTGTTTGATCAGTAGTAATTACAGCAATTTTATTACTTTTATCATTACCTGTATTAGCAGGAGCTATTACTATATTATTAACAGATCGAAATTTAAATACATCATTTTTTGATCCAGCAGGAGGGGGGGATCC…
OTU_669	COI	1175	5	Arthropoda	Insecta	Trichoptera	Psychomyiidae	Psychomyia	flavida	Psychomyia flavida	100	Published	TCGAATAAATAATCTAAGATTTTGATTCCTACCACCCTCAATTTTTTTTTTAATTTCTGCCATATTCATAGATAATAGAGCAGGAACTGGGTGAACAGTATACCCACCTCTTTCAAATAATATATTCCATTCAGGAAAAGCTGTTGATATTTCAATTTTTTCTCTTCACTTAGCGGGGATCTCATCAATTTTAGGGGCTATTAACTTTATTACAACTATCATTAATATAAAATTAAAACAAATCACATTTGATATTTTACCCCTTTTTGTTTGATCAATTGGAATTACAGCATTATTATTACTTTTATCTTTACCAGTACTAGCAGGAGCTATTACTATATTACTTACAGATCGTAATTTAAATACCTCATTCTTTGACCCAGCAGGAGGAGGAGATCC…
OTU_670	COI	980	2	Arthropoda	Insecta	Diptera	Ptychopteridae	Ptychoptera	quadrifasciata	Ptychoptera quadrifasciata	100	Early-Release	ACGAATAAATAATATAAGATTCTGATTATTACCCCCTTCTTTAACTTTATTATTAACTAGTAGAATAGTTGAAAATGGGGCTGGTACAGGATGAACAGTTTACCCCCCTCTTTCCTCTGGAATTGCCCATGCTGGAGCTTCAGTTGATTTAGCAATTTTCTCTCTTCATTTAGCTGGAATTTCATCAATTTTAGGAGCTGTAAATTTTATTACTACTGTAATTAATATACGAGCTAATGGAATTTCTTTAGATCGAATACCTTTATTTGTTTGATCAGTTGTTATTACAGCTGTTCTTTTACTTCTTTCTTTACCTGTTTTAGCTGGAGCCATCACTATACTATTAACAGACCGAAATTTAAATACATCTTTTTTTGACCCAGCAGGTGGGGGAGACCC…
OTU_671	COI	1101	4	Arthropoda	Insecta	Diptera	Chironomidae	Tanytarsus		Tanytarsus	95.94	Published	TCGAATAAATAATATAAGCTTCTGATTACTCCCCCCATCTATTTCTTTACTTCTTTCTAGATCAATTGTAGAAAATGGAGCAGGAACTGGATGAACAGTCTATCCTCCTTTATCTGCTAATATTGCTCATAGCGGGGCCTCAGTAGATTTAGCAATTTTTTCCCTTCATTTGGCAGGAATTTCTTCAATTTTAGGATCCGTAAATTTTATTACTACTGCCATTAATATACGAGCCAATGGAATTACATTAGATCGAATACCATTATTTGTTTGGTCAGTTGTTATTACAACTATTCTTTTACTTCTTTCTCTTCCCGTTCTTGCAGGAGCAATTACAATACTTTTAACAGACCGAAACCTTAATACATCCTTCTTCGATCCAGCAGGAGGAGGAGACCC…
OTU_672	COI	1699	2	Arthropoda	Insecta	Ephemeroptera	Leptophlebiidae	Paraleptophlebia	sp. BOLDAAC5651	Paraleptophlebia sp. BOLDAAC5651	100	Published	ACGTATAAATAATATAAGATTTTGATTACTTCCTCCGGCTTTGACTTTACTCTTAGCTAGTAGTATAGTTGAAAGTGGTGCTGGGACTGGGTGAACTGTTTACCCTCCTCTATCCTCTGGGATTGCCCATGCAGGTGCCTCAGTAGACCTAGCTATCTTTTCTCTACACTTGGCAGGGGTGTCTTCTATCTTAGGGGCGGTTAATTTTATCACCACTACTATTAATATACGAACTAGAGGGATAACTTTAGACCGGATTCCCTTGTTTGTGTGGTCTGTAGTAATCACAGCTGTGTTACTATTGCTTTCACTACCGGTTCTTGCAGGGGCGATTACTATATTACTCACTGACCGTAACCTTAATACCTCATTCTTTGACCCAGCCGGAGGAGGGGATCC…
OTU_673	COI	53120	42	Arthropoda	Insecta	Diptera	Chironomidae	Orthocladius	oliveri	Orthocladius oliveri	99.76	Published	TCGAATAAATAATATAAGTTTTTGATTATTGCCCCCTTCATTAACTTTATTATTGTCAAGATCAATCGTAGAAAATGGAGCTGGTACTGGATGAACGGTATACCCCCCTCTTTCATCAGGAATTGCTCACGCAGGAGCTTCAGTAGATTTAGCTATTTTTTCTTTACATTTAGCAGGTATTTCTTCTATTTTAGGGGCTGTAAATTTTATTACTACAGTGATTAATATACGATCTAATGGTATTACTTTAGATCGTATGCCTTTATTTGTTTGGTCAGTTATCATTACTGCTATTTTATTACTTTTATCCTTACCAGTACTTGCCGGAGCTATTACAATATTATTAACAGATCGAAATTTAAATACATCTTTTTTTGACCCTGCTGGAGGAGGTGACCC…
OTU_674	COI	1955	6	Arthropoda	Insecta	Diptera	Chironomidae	Orthocladius		Orthocladius	100	Published	TCGTATAAATAATATAAGTTTTTGACTATTACCCCCTTCGTTAACTTTATTATTATCTAGTTCTATTGTAGAAAATGGAGCTGGGACTGGTTGAACTGTTTATCCTCCTTTATCTTCAGGAATTGCTCATGCAGGTGCTTCTGTTGATTTAGCTATTTTTTCTTTACATTTAGCTGGAATTTCTTCTATTCTAGGGGCTGTAAATTTTATTACTACAGTAATTAATATGCGATCTAATGGAATTACTCTAGATCGAATACCTTTATTTGTATGATCTGTTATTATTACAGCTATTTTATTACTTTTATCTTTACCAGTATTAGCGGGAGCTATTACAATATTATTAACTGATCGAAATCTAAATACCTCATTTTTTGATCCTGCTGGAGGAGGAGATCC…
OTU_675	COI	1585	5	Arthropoda	Insecta	Diptera	Ephydridae				92.33	Published	TCGAATAAATAATATAAGATTTTGATTACTACCTCCATCTTTATCTCTCCTTCTAACTAGTTCTATAGTAGAAAATGGGGCAGGTACAGGATGAACCGTTTACCCTCCTTTATCATCTAACATTGCTCATGGGGGAGCTTCAGTAGATTTAGCAATTTTTTCTTTACATTTAGCAGGAATCTCTTCTATTTTAGGAGCAGTAAATTTTATTACAACTGTAATTAATATACGAACAACTGGAATTACATTTGATCGAATACCTTTATTTGTTTGATCTGTAGTAATTACTGCATTATTATTATTACTATCTTTACCTGTATTAGCAGGAGCTATTACTATATTATTAACGGATCGAAATCTAAATACATCATTTTTTGATCCTGCAGGTGGAGGAGATCC…
OTU_676	COI	749	2	Arthropoda	Insecta	Diptera					87.83	Private	TCGAATAAATAATATAAGGTTTTGACTTCTCCCTCCATCTCTTACCTTACTTTTATCTAGATCAATCGTAGAAGCAGGGGCGGGAACAGGATGAACAGTATACCCCCCTTTATCTTCAGGGATTGCCCATGCCGGGGCTTCTGTTGACCTTGCTATTTTTTCTCTTCATTTAGCAGGGATCTCTTCAATTTTAGGGGCTGTAAATTTTATTACTACAGTGATTAATATACGTTCAGAAGGGATTACTTTAGATCGTATACCTTTATTTGTTTGATCTGTAATAATTACAGCTATTTTATTACTATTATCTTTACCTGTTTTAGCTGGAGCAATTACTATACTTTTAACAGACCGAAACTTAAATACATCATTTTTTGACCCTGCCGGAGGGGGCGACCC…
OTU_677	COI	1448	3	Arthropoda	Insecta	Diptera	Chironomidae	Polypedilum		Polypedilum	100	Published	CCGAATAAATAATATAAGATTTTGACTTTTACCCCCTTCTCTAACTCTTCTTCTTTCTAGTTCAATTGTAGAAAACGGAGCAGGAACAGGATGAACAGTTTATCCACCTCTCTCAGCAAGTATTGCCCATAGTGGAGCTTCCGTAGATTTAGCAATTTTTTCTTTACACTTAGCAGGAGTCTCATCAATTCTTGGATCTGTAAATTTTATTACAACTGTAATTAATATACGATCAAAGGGTATTACCCTTGATCGAATACCTCTATTTGTATGATCAATTGTTATTACAACGGTTCTTTTATTACTTTCTTTACCTGTATTAGCCGGTGCAATTACAATACTATTAACAGATCGAAACTTAAATACTTCATTTTTTGATCCTGCGGGAGGTGGAGATCC…
OTU_678	COI	1193	5	Annelida	Clitellata	Haplotaxida	Naididae				92.57	Published	ACGACTAAATAACCTTAGATTTTGATTAATACCTCCATCACTTATTCTACTTGTATCTTCAGCAGCCGTAGAAAAAGGAGCTGGAACAGGATGAACTGTATACCCTCCATTAGCAGGAAATCTTGCTCATTCGGGGCCTTCTGTAGATCTTGCCATCTTTTCTCTTCATTTAGCCGGAATTGCTTCAATTTTAGGAGCTATTAACTTCATCACCACTATAATCAATATACGATGAAAAGGAATACGACTTGAACGAATTCCTTTATTCGTGTGATCTGTAATTATTACCGTAGTGTTACTTCTACTAACTCTACCTGTATTAGCAGGAGCAATCACAATACTTCTAACAGATCGAAATCTAAATACATCATTTTTTGATCCTGCTGGGGGGGGCGATCC…
OTU_679	COI	823	2	Arthropoda	Insecta	Diptera	Pediciidae				99.28	Published	TCGAATGAATAATATAAGTTTTTGAATACTACCCCCTTCTTTAACTCTTTTATTAGCTAGTAGTCTAGTAGAAAATGGAGCAGGAACGGGTTGAACTGTTTATCCCCCACTATCCGCAGGTATCGCTCATGCGGGAGCTTCAGTAGACTTAGCTATTTTTTCTTTACATTTAGCTGGAATCTCATCAATTTTAGGAGCAGTAAATTTTATTACTACAGTTATTAATATACGATCATCAGGAATTACATTTGATCGAATACCTTTATTTGTATGAGCCGTTGTTATTACAGCAGTTTTATTACTTTTATCCCTACCTGTTCTTGCAGGAGCTATTACTATACTTCTAACAGATCGTAATTTAAATACATCTTTCTTTGATCCAGCTGGAGGGGGAGACCC…
OTU_680	COI	1842	5	Annelida	Clitellata	Haplotaxida					89.93	Published	ACGATTAAATAACCTGAGATTTTGATTACTTCCTCCATCACTAATTTTACTAGTATCATCTGCGGCTGTTGAAAAAGGTGCCGGCACCGGATGAACAGTTTATCCACCTCTGGCAAGAAATCTTGCACATGCTGGGCCATCTGTAGATTTAGCCATTTTCTCACTCCACTTAGCTGGAGCATCATCTATTCTTGGAGCAATTAACTTCATTACCACAGTTATTAATATGCGATGAAGTGGACTTCGACTGGAACGAATTCCACTATTCGTATGAGCAGTAACAATTACTGTAGTTCTTCTTCTACTGTCCCTCCCAGTACTGGCAGGGGCAATTACAATACTTCTTACAGACCGAAATTTAAATACATCATTCTTCGATCCGGCTGGAGGGGGAGATCC…
OTU_681	COI	1139	5	Annelida	Clitellata	Haplotaxida					87.47	Published	ACGATTAAACAACCTAAGATTCTGATTACTACCACCATCTCTAATCTTACTTGTTTTATCCGCGGCAGTTGAAAAGGGGGCTGGCACTGGATGAACTGTATGTCCTCCTCTGGCCAGAAATTTAGCACACGCTGGACCATCAGTAGATTTAGCTATTTTCTCCTTACACTTAGCAGGAGTTTCATCAATTCTGGGAGCAATTAATTTCATTACCACAGTTATTAATATACGATGAAGAGGTTTACGACTAGAACGAATCCCACTTTTCGTCTGAGCAGTTACAATCACCGTTGTACTTCTATTATTATCCCTTCCAGTTTTAGCGGGGGCAATTACAATGCTCCTTACTGATCGAAATCTAAACACATCATTCTTTGATCCTGCGAGGGGCGGTGACCC…
OTU_682	COI	982	6	Annelida	Clitellata	Haplotaxida					89.45	Published	GCGGTTAAATAATCTAAGGTTTTGACTACTTCCACCATCACTAATTTTACTAGTATCATCCGCGGCCGTTGAAAAGGGAGCTGGAACCGGGTGAACAGTTTATCCGCCTTTAGCAAGAAATCTTGCACATGCCGGTCCATCAGTTGACTTAGCTATTTTCTCGCTACACTTAGCGGGGGCATCATCCATTCTCGGAGCAATTAATTTTATCACTACAGTTATTAATATACGATGAAGGGGACTTCGATTAGAACGAATTCCATTATTCGTGTGAGCAGTGACAATTACTGTAGTCCTTCTACTACTATCACTACCAGTATTAGCAGGGGCCATTACAATACTTCTTACAGATCGAAACTTAAATACATCATTCTTCGACCCAGCTGGAGGAGGGGATCC…
OTU_683	COI	656	4	Cryptophyta	Cryptophyceae	Pyrenomonadales	Chroomonadaceae	Chroomonas	pauciplastida	Chroomonas pauciplastida	100	Published	TCGTCTAAACAACGTTAGTTTTTGGCTTTTACCTCCATCATTGGTTCTTCTTTTAACTTCTGCCTTAGTAGAAGCTGGAGCAGGAACGGGGTGGACGGTTTATCCTCCTTTAAGTTCGATTTTAGGTCATTCTGGTCCTTCTGTGGATTTAGTTATTTTTAGTCTTCATTTATCCGGTATTTCTTCGGTATTAGGTGCGATTAACTTTATTACTACAATTATTAATATAAGAGCACCCGGATTATATATACACCGAATTCCTTTATTTGTGTGGTCTATTTTAATTACAGCATTTTTATTATTATTAAGTATCCCTGTTCTTGCTGGGGGGATTACTATACTATTAACAGATAGAAATTTTAATACTACCTTTTTTGATCCAACAGGGGGAGGAGATCC…
OTU_684	COI	1016	2	Arthropoda	Insecta	Diptera	Chironomidae	Cryptochironomus		Cryptochironomus	99.04	Private	TCGAATAAATAATATAAGTTTTTGACTTCTTCCCCCATCTTTAACTCTTTTACTTTCTAGATCAATTGTAGAAAATGGGGCAGGTACAGGTTGAACTGTTTACCCACCCCTATCTGCCGCTATCGCCCATAGAGGGGCTTCTGTAGATCTAGCAATTTTTTCTCTACACTTAGCCGGAGTGTCTTCTATTTTAGGATCTGTAAATTTTATTACAACTGTAATTAACATACGGGCCAATGGTATTACTTTAGACCGAATGCCTTTATTTGTTTGATCTGTAGTCATTACAACAGTTCTTCTTTTATTATCATTACCTGTATTGGCTGGAGCTATTACTATACTTTTAACAGATCGAAATTTAAATACATCCTTCTTTGACCCAGCGGGAGGAGGAGACCC…
OTU_685	COI	4810	20	Arthropoda	Insecta	Diptera	Chironomidae	Polypedilum		Polypedilum	100	Published	ACGAATAAATAATATAAGATTTTGACTTTTACCTCCTTCTTTAACCCTTCTTCTTTCTAGTTCAATTGTAGAAAATGGGGCAGGAACAGGTTGAACAGTTTATCCACCTCTTTCAGCAAGTATTGCTCATAGTGGGGCTTCTGTTGATTTAGCTATTTTTTCACTACATCTTGCAGGGGTTTCTTCAATTTTAGGATCAGTAAATTTTATTACTACTGTAATTAACATACGATCAAAAGGAATTACTTTAGATCGAATACCTTTATTTGTTTGATCTATTGTTATTACAACAGTTTTATTGCTTTTATCTTTACCTGTTTTAGCAGGTGCTATTACTATATTATTAACAGATCGAAATTTAAATACATCTTTTTTTGATCCTGCAGGTGGGGGAGACCC…
OTU_686	COI	34668	68	Arthropoda	Insecta	Diptera	Chironomidae				98.86	Private	TCGAATAAATAATATAAGTTTTTGACTTCTTCCCCCTTCTTTAACACTTTTACTTTCAAGTTCAATTGTAGAAAATGGGGCGGGAACAGGATGAACAGTTTATCCTCCCCTATCTGCTGCTATTGCTCATAGAGGGGCTTCGGTAGATTTAGCTATTTTTTCTCTTCACTTGGCGGGGGTTTCCTCAATTTTAGGATCTGTAAATTTTATTACTACAGTAATTAATATACGAGCTAATGGAATTACCCTTGATCGAATACCTTTATTTGTTTGATCTGTTGTAATTACTACAGTATTGCTATTATTATCTCTCCCTGTTTTAGCTGGAGCTATTACTATACTTTTAACTGACCGAAATTTAAATACTTCCTTTTTCGATCCGGCGGGAGGAGGAGATCC…
OTU_687	COI	830	1	Arthropoda	Insecta	Diptera	Limoniidae				98.56	Published	TCGAATAAATAATATAAGTTTTTGACTTTTACCCCCTTCTTTAACTTTATTATTAGCAAGTAGTCTTGTAGAAAACGGAGCTGGGACAGGCTGAACAGTTTATCCCCCCCTTTCAGCGGGTATTGCCCACGCAGGAGCTTCAGTAGATTTAGCTATTTTTTCTTTACACTTAGCGGGAATTTCCTCTATCCTAGGGGCTGTAAATTTTATTACAACTGTTATTAATATACGATCTATTGGAATTACATTTGACCGAATGCCTCTTTTTGTATGAGCCGTAGTAATTACTGCAATTTTATTGTTATTATCTTTACCAGTTTTAGCGGGAGCTATTACTATACTATTAACAGATCGAAATTTAAATACTTCTTTTTTCGACCCTGCGGGAGGAGGTGATCC…
OTU_688	COI	1129	2	Annelida	Clitellata	Haplotaxida					88.01	Published	GCGATTAAATAACTTAAGATTTTGGTTACTACCACCTTCACTAATTCTACTAGTATCGTCCGCGGCCGTTGAAAAGGGGGCCGGAACCGGGTGAACGGTTTATCCCCCACTGGCAAGGAATTTAGCACATGCTGGGCCATCAGTTGATTTAGCTATTTTTTCTCTTCACTTAGCGGGGGCATCATCAATTCTTGGGGCAATCAACTTCATTACCACAGTTATTAATATACGATGAACGGGACTTCGATTAGAACGAATTCCCTTATTTGTTTGAGCAGTAACAATTACTATAGTACTTCTATTATTATCCCTTCCAGTGTTAGCAGGGGCCATTACAATACTTCTTACAGATCGAAATTTAAATACATCCTTCTTTGACCCAGCCGGAGGTGGAGACAA…
OTU_689	COI	1985	7	Arthropoda	Insecta	Diptera	Ephydridae	Parydra	quadrituberculata	Parydra quadrituberculata	99.28	Published	TCGAATAAATAATATAAGATTTTGATTACTACCTCCTTCTTTATCTCTTCTACTAACTAGTAGCATAGTAGAAAACGGAGCAGGTACAGGTTGAACGGTTTACCCTCCTTTATCAGCTAATATTGCCCATGGTGGAGCTTCAGTAGATTTAGCTATTTTTTCTTTACATTTAGCAGGAATTTCTTCTATTTTAGGAGCAGTAAATTTTATTACTACAGTAATTAATATACGAGCAACTGGAATTACATTTGATCGAATACCTTTATTTGTTTGATCAGTAGTAATTACTGCTTTATTACTTTTACTTTCTTTACCTGTTTTAGCTGGTGCTATTACTATACTATTAACAGACCGAAATTTAAATACTTCATTTTTCGATCCAGCTGGAGGAGGAGATCC…
OTU_690	COI	1576	4	Arthropoda	Insecta	Diptera	Chironomidae	Paratanytarsus		Paratanytarsus	98.8	Published	TCGAATAAATAATATAAGATTTTGATTACTTCCCCCCTCTTTAACTTTACTTCTTTCTAGAAGAATTGTAGAAAACGGAGCAGGAACAGGCTGAACAGTTTACCCTCCTTTATCCTCAAGAATTGCCCATAGAGGCGCTTCAGTTGATTTAGCTATTTTTTCATTACATTTAACCGGTATTTCTTCAATTTTAGGTTCTGTTAATTTTATTACTACAGCAATTAATATACGTTCAAATGGGATTACTTTAGATCGAATACCTTTATTTGTATGATCAGTAATTATTACTACAATCCTTTTATTACTTTCTTTACCCGTTTTAGCCGGAGCAATTACTATATTATTAACTGATCGAAATTTAAATACATCTTTTTTTGATCCTGCAGGAGGAGGAGACCC…
OTU_691	COI	6956	34	Arthropoda	Insecta	Diptera	Chironomidae	Tvetenia	paucunca	Tvetenia paucunca	100	Published	CGAATAAATAATATAAGATTTTGGCTTTTACCCCCATCCCTAACTCTTCTTTTATCTAGATCTATTGTTGAAAATGGAGCAGGAACTGGTTGAACTGTATACCCCCCTCTTTCTTCAGGAATTGCTCATGCAGGAGCTTCAGTTGACTTAGCTATTTTTTCTTTACATTTAGCGGGAATTTCTTCAATTTTAGGAGCAGTAAATTTTATTACTACAGTAATTAATATACGATCAGAGGGAATTACATTAGATCGAATACCCTTATTTGTTTGATCTGTAATTATTACAGCTATTCTTCTTTTATTATCTTTACCTGTTTTAGCTGGCGCAATTACCATATTGTTAACAGACCGAAATTTAAATACTTCTTTTTTTGACCCAGCTGGGGGCGGTGACCCT…
OTU_692	COI	2428	5	Annelida	Clitellata	Haplotaxida	Sparganophilidae	Sparganophilus		Sparganophilus	95.44	Early-Release	ACGATTAAATAACCTGAGATTTTGATTACTACCTCCATCACTAATTCTATTAGTATCATCCGCGGCCGTTGAAAAAGGGGCTGGCACTGGATGAACAGTTTATCCACCCCTAGCGAGAAATCTAGCACATGCCGGACCATCAGTAGATTTAGCCATTTTCTCACTACACTTAGCGGGAGCCTCATCTATTCTTGGGGCGATTAACTTTATTACCACAGTTATTAATATGCGGTGAAGGGGGCTCCGACTAGAGCGAATTCCACTATTCGTATGAGCAGTAACAATTACCGTAGTTCTTCTACTGTTGTCCCTCCCAGTATTAGCGGGGGCCATTACAATACTTCTTACAGACCGAAATTTAAATACATCATTCTTCGATCCAGCTGGGGGGGGAGATCC…
OTU_693	COI	1528	2	Arthropoda	Insecta	Ephemeroptera	Leptohyphidae	Tricorythodes	mosegus	Tricorythodes mosegus	100	Published	ACGAATAAATAATATAAGCTTTTGACTTTTACCCCCTGCCCTTACTCTTCTTTTAACAAGAAGTATAGTTGAAGCAGGAGCTGGTACAGGTTGAACTGTTTATCCCCCTTTAGCTAGAAATATTGCTCACGCCGGGGCCTCAGTTGATTTGGCCATTTTTTCTCTTCATCTCGCTGGAATTTCTTCAATTTTAGGAGCCATTAATTTTATCACAACTATTATTAATATACGAGCCCCAGGCATAACCTTTGATCGCATTCCGTTATTTGTTTGATCTGTAGGAATCACAGCTTTACTTTTACTATTATCCCTACCCGTATTAGCAGGTGCTATTACTATATTATTAACAGATCGTAATTTAAACACTTCTTTCTTTGACCCTTCAGGAGGAGGTGACCC…
OTU_694	COI	538	13	Rhodophyta	Florideophyceae	Thoreales	Thoreaceae	Thorea	hispida	Thorea hispida	99.76	Published	ACGTCTTAATAATGTTAGCTTTTGATTGTTACCACCGTCACTTTGTTTATTATTAATATCATCTCTCATTGAGGTCGGAGCGGGTACAGGATGAACAGTCTACCCTCCGTTAAGTACAATTCAAAGTCATTCAGGGGCATCTGTCGATTTAGCAATTTTTAGTCTACATCTTTCAGGAGCTGCATCTATATTAGGTGCTATCAATTTTATTTCGACCATTTTAAATATGCGTAATCCTGGTCAAAGTATGTATAAAATTCCTCTTTTTGTTTGATCAATTTTTGTTACAGCTTTTTTACTACTTTTATCAATTCCTGTATTAGCGGGTGCGATAACTATGCTTTTGACTGATCGTAATTTTAACACCACGTTTTTTGATCCTGCAGGTGGTGGTGATCC…
OTU_695	COI	768	3	Annelida	Clitellata	Haplotaxida	Sparganophilidae				93.29	Published	ACGATTAAATAATCTAAGATTTTGATTATTGCCCCCTTCTCTAATTTTACTTGTTTCATCTGCAGCAGTTGAAAAGGGGGCTGGAACCGGGTGAACAGTATACCCACCCTTAGCAAGAAACTTAGCGCCTGCAGGACCATCAGTTGACTTAGCTATTTTCTCACTCCATCTAGCTGGTGCTTCATCAATTTTAGGCGCAATTAACTTCATTACAACAGTTATTAATATACGGTGAAGAGGTTTACGATTAGAACGAATTCCTTTATTTGTTTGAGCAGTTACAATCACTGTAGTTCTTCTATTATTATCACTTCCAGTATTAGCTGGAGCAATTACAATACTCTTAACAGATCGAAACTTAAATACATCATTCTTTGATCCAGCTGGAGGGGGCGATCC…
OTU_696	COI	1872	8	Arthropoda	Insecta	Diptera	Chironomidae				100	Published	CCGAATAAATAATATAAGATTTTGACTTCTACCCCCTTCTTTAACTTTATTACTTTCTAGATCTATTGTAGAAAATGGAGCAGGTACTGGTTGAACTGTGTATCCACCACTTTCTTCTAACATTGCTCATAGAGGAGGATCTGTAGACTTAGCAATTTTTTCTCTTCATCTAGCTGGAATTTCATCTATTTTAGGATCTGTCAATTTTATTACTACAGTTATTAATATACGGTCAAATGGGATCACATTAGATCGAATACCTTTATTTGTATGATCAATCGTAATTACAACAGTTCTATTACTCCTTTCTCTCCCCGTTTTAGCTGGAGCAATTACTATACTTTTAACTGATCGAAATTTAAATACATCTTTTTTTGATCCTGCAGGAGGGGGAGATCC…
OTU_697	COI	1073	4	Arthropoda	Arachnida	Trombidiformes	Lebertiidae	Lebertia		Lebertia	100	Private	ACGAATAAATAATATAAGATTTTGACTTCTTCCTCCATCCTTAACTCTACTTCTATCAAGTTCCTTTACAGGAATAGGAGCAGGAACAGGATGAACTGTTTATCCTCCTTTATCAAGAAATTTAGCTCACGCTGGTCCTTCAGTAGATTTAACCATTTTCTCTCTCCATCTAGCAGGAATCTCCTCAATTCTAGGAGCTATTAATTTCATAGCAACAATTATTAATATAAAACCAAAAACTATAAAAATAGAACAAATCCCCTTATTTGTTTGATCAATTTTTATTACAGTAATTTTATTACTTCTATCACTTCCAGTTTTAGCTGGAGCCATTACTATACTTCTAACAGATCGAAATTTTAATACATCATTCTTTGACCCAGCAGGAGGAGGAGATCC…
OTU_698	COI	2369	5	Arthropoda	Insecta	Diptera	Chironomidae	Orthocladius		Orthocladius	98.8	Private	TCGTATAAATAATATAAGTTTTTGATTATTACCCCCTTCATTAACTTTATTATTATCTAGTTCTATTGTGGAAAATGGGGCCGGTACAGGATGAACAGTTTATCCCCCTTTATCTTCTGGCATTGCTCATGCTGGTGCTTCTGTTGATTTAGCTATTTTTTCATTACATCTAGCAGGAATCTCATCTATTTTAGGAGCTGTAAATTTTATTACAACAGTAATTAATATACGATCAAATGGTATTACTCTAGATCGAATACCTTTATTTGTTTGATCAGTTATTATTACAGCTATTTTACTACTTTTATCTTTACCAGTTCTAGCTGGAGCTATTACAATATTATTAACTGACCGAAATTTAAATACATCATTTTTTGACCCAGCTGGGGGAGGAGATCC…
OTU_699	COI	1860	6	Arthropoda	Insecta	Plecoptera	Perlidae	Perlesta	placida complex	Perlesta placida complex	98.06	Private	ACGAATAAATAACATAAGTTTTTGATTATTACCACCCTCACTGACATTATTGTTGGCAAGTAGCCTAGTCGAAAACGGGGCGGGGACAGGTTGAACAGTTTACCCACCACTTTCTGCTGGGATCGCTCATGCTGGAGCGTCTGTTGACATAGCCATTTTCTCCCTCCATTTAGCAGGTGTATCTTCTATCCTTGGGGCTGTGAATTTCATTACTACAGTAATTAATATACGATCGGCGGGTATGTCACTAGACCGAATACCTTTATTCGTATGAGCTGTTGCTATCACAGCTCTTCTCCTTTTATTATCCCTACCAGTTCTTGCCGGAGCCATCACTATACTCCTTACAGACCGTAACTTAAACACATCTTTCTTTGACCCAGCGGGTGGGGGGGACCC…
OTU_700	COI	690	2	Arthropoda	Arachnida	Trombidiformes	Unionicolidae	Neumania	sp.	Neumania sp.	98.73	Published	TCGGATAAATAATATAAGATTCTGGCTTTTACCCCCAGCCTTAATTTTACTTTTTACTAGATCTATAACTAATATAGGAGCTGGGACTGGATGAACAGTCTACCCCCCTCTATCAATAAATATGGCGCATAGAGGTACTCCAGTAGACTTAACCATTTTCTCTTTACACTTAGCAGGTATCTCCTCTATTTTAGGGGCCATCAATTTTATAGCCACAATTATCAACATAAAGCCAAAGCACATAGAAATTGAACATATCCCTCTATTTGTCTGATCTATTTTTATCACCACAGTTTTACTACTCCTTTCCTTACCTGTTCTGGCAGGAGCAATTACTATGCTGCTAACAGATCGAAATTTTAATACATCCTTTTTTGACCCGGCTGGGGGAGGGGACCC…
OTU_701	COI	1049	3	Arthropoda	Collembola	Entomobryomorpha	Isotomidae				100	Published	TCGAATAAATAATATAAGATTTTGACTTCTTCCCCCCTCATTAACACTACTACTAGCAGGAGGATTGGTGGAGAGAGGAGCAGGAACTGGATGAACCGTATATCCTCCACTATCTTCAGGCGTGGCCCATGCTGGAGCTTCCGTTGATCTGTCAATCTTTAGCCTACACCTAGCAGGTGCTTCCTCAATTTTAGGCGCAGTTAATTTTATCACAACAATCATTAATATACGAACAGTAGGTATGACATGAGATCGAACACCCCTATTTGTCTGGTCTGTATTTTTGACTGCCATTCTTCTTCTTTTGTCACTACCAGTTCTAGCCGGGGCTATTACAATACTATTAACAGATCGTAATCTTAACACCTCTTTTTTTGACCCCGCCGGAGGGGGAGACCC…
OTU_702	COI	1417	5	Arthropoda	Insecta	Diptera	Chironomidae				100	Private	CGAATAAATAATATAAGTTTTTGACTTTTACCCCCTTCACTTACCCTTTTACTTTCAAGATCAATCGTAGAAAATGGAGCAGGAACAGGCTGAACTGTTTATCCTCCCCTATCTGCAGCAATTGCTCATAGAGGTGCCTCTGTTGATTTAGCCATTTTTTCCCTTCATTTAGCAGGAGTATCCTCAATTCTTGGCTCAGTAAATTTTATTACTACTGTAATTAATATACGAGCAAACGGAATCACCCTAGATCGAATACCTTTATTTGTGTGATCTGTCGTAATTACTACAGTTCTTCTTCTTCTTTCTTTACCTGTATTAGCAGGTGCTATCACAATATTACTAACTGATCGAAATTTAAATACATCCTTCTTCGACCCAGCTGGCGGGGGAGATCCT…
OTU_703	COI	1456	5	Arthropoda	Insecta	Diptera	Chironomidae				100	Private	TCGAATAAATAATATAAGATTTTGACTTTTACCCCCTTCTTTAACCCTTTTACTTTCTAGCTCAATTGTTGAAAATGGGGCTGGGACTGGATGAACCGTTTATCCCCCTCTTTCGTCAGGAATTGCTCATGCAGGTGGCTCAGTTGATTTAGCTATTTTTTCTCTTCATTTAGCTGGAATTTCTTCTATTTTAGGAGCTGTAAATTTTATTACAACTGTAATCAATATACGATCTAACGGAATTACTTTAGACCGAATACCTTTATTTGTATGATCAGTAGTAATTACAGCCATTCTTCTTTTATTATCTTTACCTGTATTAGCCGGGGCTATTACTATACTTTTAACTGATCGAAATTTAAATACTTCTTTTTTTGACCCTGCCGGAGGAGGAGATCC…
OTU_704	COI	1254	4	Arthropoda	Insecta	Diptera	Tabanidae	Chrysops		Chrysops	99.52	Published	TCGAATAAATAATATAAGTTTCTGATTATTACCCCCATCATTAACCCTTCTATTAGTTAGAAGTATAGTTGAAAATGGAGCTGGAACTGGATGAACTGTATACCCACCATTATCTGCAGCTATTGCTCATGGAGGAGGATCAGTTGATTTAGCAATTTTTTCTTTACATTTAGCCGGAATTTCTTCTATTTTAGGAGCTGTAAACTTTATTACAACAGTAATTAATATACGATCAACAGGAATCACATTTGATCGAATACCTTTATTTGTTTGAGCTGTTGTTATTACTGCCATTCTTCTTTTACTATCTTTACCTGTTTTAGCTGGAGCTATTACTATATTATTAACAGATCGAAATTTAAATACATCCTTCTTTGACCCTGCTGGAGGAGGAGATCC…
OTU_705	COI	1822	2	Arthropoda	Insecta	Ephemeroptera	Leptophlebiidae	Leptophlebia	nebulosa	Leptophlebia nebulosa	99.28	Published	ACGAATAAATAACATAAGATTTTGGCTACTTCCGCCTGCTTTAACCTTATTATTAGCTAGCAGCATAGTTGAAAGAGGTGCAGGTACAGGGTGAACAGTTTATCCCCCTCTATCAGCAGGAATTGCACATGCAGGAGCTTCAGTAGACCTGGCTATTTTCTCTTTACATCTAGCAGGTGTGTCCTCTATCCTAGGAGCAGTAAATTTTATTACAACAACTATTAATATACGCACTAGTGGTATAACTCTAGACCGAATTCCTTTATTTGTTTGATCTGTGGTGATTACAGCAGTCTTGTTGCTTCTATCCCTTCCTGTATTAGCCGGGGCCATCACAATATTATTAACCGACCGTAATTTAAATACCTCATTTTTTGACCCAGCAGGTGGTGGAGATCC…
OTU_706	COI	743	5	Arthropoda	Insecta	Diptera	Chironomidae	Cladotanytarsus		Cladotanytarsus	98.13	Published	TCGAATAAATAATATGAGTTTTTGACTACTCCCCCCATCTCTTTCTCTACTTCTTTCTAGTTCTATTGTAGAAAATGGGGCAGGTACTGGATGAACAGTTTACCCCCCTCTATCTTCTAATATTGCACATAGAGGAGCTTCAGTTGATTTAGCGATTTTTTCTTTACATTTAGCCGGAATTTCTTCTATTTTGGGATCTGTCAATTTTATTACAACAGCAATTAATATGCGAAGTAATGGGATTACTTTAGATCGCATACCTTTATTTGTATGATCAGTTATTATTACTACTATTCTATTATTACTTTCTTTGCCCGTTTTAGCTGGAACTATTACTATACTTTTAACTGATCGAAATCTTAATACATCATTTTTTGATCCTGCCGGAGGTGGAGACCC…
OTU_707	COI	1120	2	Arthropoda	Insecta	Diptera	Chironomidae	Eukiefferiella		Eukiefferiella	96.64	Published	TCGAATAAATAATATAAGATTTTGACTTTTACCCCCTTCTTTAACTTTATTATTATCTAGATCAATTGTTGAAGCCGGAGCTGGAACAGGTTGAACTGTTTATCCTCCTCTATCTTCAGGAATTGCTCATGCAGGAGCATCAGTTGATTTAGCAATTTTTTCTTTACATTTAGCAGGAATTTCTTCTATTTTAGGAGCTGTAAATTTTATTACAACTGTAATTAATATACGATCAGAGGGAATTACCTTAGACCGAATCCCTTTATTTGTCTGATCAGTTATTATTACAGCAATTTTATTATTATTATCTTTACCAGTTTTAGCTGGTGCAATTACTATATTATTAACCGACCGAAATTTAAATACATCATTTTTTGACCCTGCTGGTGGAGGTGATCC…
OTU_708	COI	12144	3	Arthropoda	Insecta	Hemiptera	Delphacidae	Pissonotus	flabellatus	Pissonotus flabellatus	99.76	Published	CCGAATGAATAATATAAGATTTTGACTGCTACCCCCCTCACTTACTATTCTGATTGCAAGTTCATTAACTGGATCCGGATCTGGAACAGGTTGAACTCTTTATCCCCCCCTATCAAGTTTAACCGCACATTCAGGCCCATCAGTTGATTTAACTATTTTCTCTTTACATCTTGCCGGAATTAGTTCAATTATAGGGGCCATTAATTTCATTTCAACTATTATTAATATACGAATTAAATCAACTTCACTCGAAAACCTACCCCTTTTCTGTTGATCTGTCCTGATTACAGCTTTCCTACTAATCCTATCTTTACCTGTTCTCGCAGGAGCTATTACTATATTATTAACTGACCGAAATATTAATACAACATTTTTTGACCCAACTGGAGGGGGTGACCC…
OTU_709	COI	6426	13	Arthropoda	Insecta	Diptera	Simuliidae	Simulium		Simulium	99.66	Published	TCGAATAAATAATATAAGTTTTTGAATATTACCTCCTTCTCTAACCCTTTTATTAGCAAGTAGTATAGTAGAAGCAGGAGCTGGAACAGGATGAACAGTTTATCCCCCCCTATCTTCTGGAATTGCTCATGCTGGGGCATCCGTTGATTTAGCTATTTTTTCGCTTCATTTAGCAGGAATTTCTTCTATTTTAGGAGCTGTTAATTTTATTACAACTATTATTAATATACGATCAAATGGAATTACTTTTGACCGAATACCTTTATTTGTGTGATCAGTTGTTATTACAGCTGTATTATTACTTTTGTCACTTCCTGTTTTAGCAGGAGCTATTACAATACTTTTAACAGATCGGAACTTAAATACATCTTTCTTCGACCCGGCAGGAGGAGGAGACCC…
OTU_710	COI	1571	14	Arthropoda	Insecta	Hemiptera	Corixidae				91.84	Published	ACGAATAAATAATATAAGTTTTTGACTATTACCTCCTTCACTAACACTATTATTGTCAGGTAGATTTGTGAATTCGGGGGCAGGAACAGGATGAACAGTTTACCCGCCCCTGTCAAGATATTTAACACATAGAGGAGCAGCAGTAGACTTAGCAATCTTCTCTTTACATTTAGCAGGTGTGTCATCAATTTTAGGTCCTATTAACTTTATTTCAACTATTATTAATATTCGAGTTATAGGAATAACTCCCGAACGAACACCACTATTTGTGTGATCAGTAGGAATCACTGCACTACTTTTATTATTATCTCTGCCAGTACTGGCTGGAGCTATTACTATATTATTACAGACCGTAATTTTAATACATCATTTTTCGATCCCGCAGGAGGGGGAGACCCA…
OTU_711	COI	1175	8	Arthropoda	Insecta	Ephemeroptera	Baetidae	Baetis	intercalaris	Baetis intercalaris	100	Published	ACGAATAAACAATATAAGCTTTTGGATACTACCCCCGTCTTTAACTTTACTGGTTTCCAGAAGAGTGGTTGATGTAGGAGCCGGCACTGGCTGGACAGTGTACCCTCCATTAGCTGCTAATATCGCCCATGGTGGGTCATCCGTAGATTTTGCTATTTTTTCATTGCATCTAGCTGGGGTTTCATCTATTTTAGGTGCTGTAAATTTTATCACAACTGTGGTGAATATGCGGAGTCCAGGCATGACGTTAGACCGGATACCTCTCTTTGTGTGGTCGGTCGTGATTACGGCTGTATTGTTGTTACTGTCACTTCCAGTTTTAGCTGGTGCCATCACAATACTATTGACTGACCGGAATCTAAATACTTCTTTTTTTGACCCCGCTGGTGGTGGTGACCC…
OTU_712	COI	1923	4	Arthropoda	Insecta	Diptera	Chironomidae	Polypedilum	sp. ES01	Polypedilum sp. ES01	98.55	Published	TCGAATAAATAATATAAGATTTTGATTACTTCCTCCTTCTTTAACATTATTAATTTCAAGTGCTATTGTAGAAAATGGAGCTGGAACAGGTTGAACAGTTTATCCCCCCCTTTCCAGATCAATTGCCCATAGAGGGTCTTCTGTTGATTTAGCTATTTTTTCTTTACATTTAGCAGGTATTTCTTCAATTTTAGGATCTGTAAACTTTATTTCAACTATTATAAATATACGATCAAAAAATTTAAGCTTAGACCGAATACCATTATTCGTCTGATCAATTTTAATTACAACAATTTTATTATTATTATCTCTACCTGTTTTAGCTGGAGCCATTACAATACTTTTAACAGATCGAAATTTAAATACAAGATTTTTTGACCCTAGAGGAGGAGGAGATCC…
OTU_713	COI	1370	9	Arthropoda	Insecta	Odonata	Calopterygidae	Calopteryx		Calopteryx	97.6	Published	ACGACTTAATAATATGAGATTTTGATTACTACCACCCGCCTTGACCTTACTTCTAGCAAGAAGATTAGTAGAAAGAGGGGCGGGGACCGGGTGAACCGTGTCCCCCCCATTAGCGGGGGTAATTGGCCATGCGGGTGGGTCCGTTGACCTAACAATTTTCTCTTTACACTTAGCAGGTGTATCATCAATTTTGGGCGCAATCAACTTCATTACAACAACAATTAATATGAAGGCCCCAGGAATAAAATTAGACCAAATGCCATTGCTAGTGTGAGCAGTAGTAATTACAGCAGTTCTACTGTTACTATCCTTACCAGTCCTAGCAGGAGCTATTACTATATTACTGACCGACCGTAATATAAACACCTCATTTTTTGACCCTGCAGGAGGGGGAGACCC…
OTU_714	COI	1066	4	Annelida	Clitellata	Haplotaxida					89.21	Published	CGATTAAATAACCTAAGATTTTGATTATTACCCCCTTCTTTAATCTTACTTGTTTCATCTGCGGCTGTTGAAAGGGGGGCTGGAACTGGGTGAACTGTCTATCCACCACTAGCCAGAAATTTAGCACATGCAGGGCCCTCAGTAGATCTAGCTATTTTCTCTCTTCATCTAGCAGGAGCCTCATCAATTTTGGGGGCAATTAACTTCATTACCACAGTTATTAATATACGATGAAGGGGGTTACGACTAGAACGAATTCCACTCTTTGTATGAGCAGTCACAATTACAGTTGTTCTCCTATTATTGTCACTTCCAGTTCTTGCGGGGGCAATTACAATATTACTAACTGATCGAAATCTAAACACATCATTCTTTGACCCTGCTGGGGGCGGAGATCCA…
OTU_715	COI	1047	2	Annelida	Clitellata	Haplotaxida					86.57	Published	CGATTAAATAACTTAAGATTTTGATTACTACCGCCCTCTCTAATTCTACTAGTATCATCTGCGGCCGTTGAAAAGGGAGCTGGAACTGGGTGAACCGTTAATCCCCCTCTAGCAAGGAATTTAGCACATGCTGGACCATCAGTCGACTTAGCTATTTTTTCACTCCATTTAGCGGGGGCATCATCAATTCTTGGAGCAATTAAATGCATTACCACAGTTGTTAATATACGATGAAGAGGACTTCGGCTAGAACGTATTCCATTATTTGTATGGGCAGTAACAATTACTGTAGTACTTCTATTATTATCCCTTCCAGTATTAGCAGGGGCCATTACAATACTTCTTACATACCGAAATTTAAATACATCTTTCTTCGACCCAGCCGGGGGTGGGGACCCA…
OTU_716	COI	910	4	Annelida	Clitellata	Haplotaxida	Sparganophilidae				90.64	Published	ACGGTTAAATAATCTAAGATTTTGATTATTACCTCCGTCACTAATTCTACTAGTATCATCCGCGGCCGTTGAAAAAGGGGCCGGCACCGGGTGAACAGTTTACCCACCTCTGGCAAGAAATCTTGCACATGCAGGCCCGTCAGTAGATTTAGCCATTTTCTCACTTCACTTAGCTGGAGCATCATCTATTCTAGGAGCAATTAACTTTATTACCACAGTTATTAACATACGATGAAGTGGACTTCGACTAGAACGAATTCCACTATTTGTATGGGCAGTAACAATTACTGTAGTTCTTCTACTATTATCCCTTCCAGTATTGGCAGGAGCCATTACAATACTTCTTACAGATCGGAATTTAAATACATCATTTTTTGACCCGGCTGGAGGGGGGGGGAT…
OTU_717	COI	791	1	Arthropoda	Insecta	Diptera	Chironomidae	Micropsectra		Micropsectra	100	Published	ACGAATAAATAATATAAGTTTTTGACTTTTACCCCCCTCTTTATCTTTACTTCTTTCTAGAAGAATTGTTGAAAATGGGGCAGGAACTGGATGAACAGTCTATCCCCCCCTATCTTCTAGAATTGCCCACAGAGGAGGATCTGTTGATTTAGCTATTTTTTCCCTTCACTTAGCAGGTATTTCTTCTATTTTAGGGTCTGTAAATTTTATTACAACTGCTATTAATATACGATCAAACGGAATCACATTAGACCGAATACCTTTATTTGTTTGATCAGTAATTATTACCACAGTATTACTTTTACTATCCCTACCAGTACTTGCTGGAGCAATCACAATACTTTTAACAGATCGAAATCTAAACACCTCTTTTTTTGACCCTGCTGGAGGAGGGGATCC…
OTU_718	COI	931	6	Arthropoda	Insecta	Diptera	Limoniidae	Erioptera	caliptera	Erioptera caliptera	100	Published	GCGGATAAATAATATAAGATTCTGATTATTACCCCCTTCTCTAACCCTATTATTGGCTAGTAGTCTAGTGGAATCTGGGGCGGGGACAGGATGAACAGTTTACCCCCCCTTATCAGCAGGTATTGCTCATGCTGGGGCCTCTGTTGATTTAGCAATTTTTTCTTTACATTTAGCGGGGGTCTCCTCAATTCTAGGGGCAGTAAATTTTATTACAACAGTAATTAACATACGATCAACAGGTATTACATTTGATCGTATACCCTTATTTGTTTGGGCTGTTGTAATTACAGCTGTTTTACTACTCTTATCTCTTCCTGTTCTAGCTGGAGCTATCACAATACTTTTAACCGATCGAAATTTTAATACATCATTTTTTGATCCTGCCGGAGGGGGAGACCC…
OTU_719	COI	881	7	Arthropoda	Insecta	Ephemeroptera	Baetidae	Acerpenna	pygmaea	Acerpenna pygmaea	98.56	Published	TCGCATGAATAATATGAGATTTTGGTTGTTGCCTCCTTCTTTAACGCTATTAGTTTCAAGAAGCCTGGTTGATGTTGGTGCTGGCACTGGTTGGACTGTCTATCCTCCTTTGGCTGCCAATATTGCCCATGGGGGTTCTTCTGTGGATTTTGCTATCTTTTCTTTACATTTAGCGGGTGTGTCTTCAATTTTAGGTGCAGTTAATTTTATTACTACAGTTATTAATATGCGTAGCCCGGGCATAACTTTAGATCGTATGCCGTTATTTGTTTGGTCTGTGGTTATTACAGCGGTTTTATTATTATTATCTTTACCTGTGTTGGCTGGAGCTATTACTATGTTGTTGACGGATCGAAATTTGAATACGTCTTTTTTTGATCCTGCAGGAGGGGGTGATCC…
OTU_720	COI	1984	6	Arthropoda	Insecta	Diptera	Chironomidae	Parakiefferiella		Parakiefferiella	99.72	Published	TCGAATAAATAACATAAGTTTTTGATTATTACCACCTTCTTTAACTTTATTACTTTCTAGATCAATTGTAGAAAACGGAGCAGGTACTGGATGAACAGTATATCCTCCTCTTTCTTCAGGAATTGCTCACGCAGGGGCCTCAGTTGATTTAGCTATTTTTTCTTTACATTTAGCAGGTATTTCTTCTATTCTAGGAGCTGTAAATTTTATTACAACTGTAATTAATATACGATCAAATGGAATTACTTTAGATCGAATACCTTTATTTGTTTGATCAGTAGTAATTACAGCAGTATTATTATTACTTTCATTACCTGTATTAGCCGGAGCTATTACAATACTTTTAACAGATCGAAATTTAAATACTTCATTTTTTGACCCAGCAGGGGGAGGAGATCC…
OTU_721	COI	589	3	Heterokontophyta	Oomycota	Pythiales	Pythiaceae	Pythium		Pythium	95.2	Published	TAGAATGAATAATATAAGTTTCTGGTTATTACCACCATCATTATTATTATTAGTATCTTCAGCTATTGTAGAATCAGGTGCTGGTACAGGTTGGACTGTTTATCCTCCATTATCAAGTGTTCAAGCACACTCAGGACCTTCAGTAGATTTAGCTATTTTTAGTTTACATTTATCAGGTATTTCTTCATTATTAGGTGCTATTAATTTCTTATCAACAATATATAATATGAGAGCTCCTGGTTTAAGTTTTCATAGATTACCTTTATTCGTATGGTCAGTATTTATTACAGCTTTTTTGTTATTACTAACATTACCCGTATTAGCAGGTGCTATTACTATGTTATTAACAGATAGAAATTTAAATACATCTTTCTATGACCCATCAGGTGGAGGGGATCC…
OTU_722	COI	607	1	Annelida	Clitellata	Enchytraeida	Enchytraeidae	Fridericia	tuberosa	Fridericia tuberosa	100	Early-Release	ACGACTTAATAACATAAGATTCTGATTACTACCACCATCCCTTATACTTCTTCTATCCTCTGCCGCCGTAGAAAAAGGGGCTGGTACAGGATGAACAGTATACCCACCCTTAGCAAGAAATATAGCCCACGCTGGCCCATCTGTAGATCTAGCAATTTTCTCACTTCATTTAGCAGGTGCATCATCAATTCTAGGAGCAGTAAATTTCATCTCGACAGTAATTAACATACGCTGACAAGGACTTCAATTAGAACGAATCCCCCTATTTGTCTGAGCAGTAACAATCACCGTTGTTCTACTTCTACTATCTCTCCCAGTTCTAGCCGGAGCAATTACAATACTACTTACCGACCGAAATTTAAATACTTCATTCTTCGACCCAGCAGGAGGAGGAGACCC…
OTU_723	COI	794	7	No Match	No Match	No Match	No Match	No Match	No Match	No Match No Match	No Match	No Match	AAAGCTCAACGCACTTTCTTTCTGGATGCTAGCCGCTGGTGGGCTTGTGTTCTACGGCTCGGTCTTTTTTAGCCCACCAGAGTGCGGTTGGACTTGCTATGTGCCCCTCGCATCTAAGGAATACCTTCCAAACAGCGGCGTTGACGCCTGGATTTTCCTTGCACACTTGACAGGTATTGGCTCGCTAGTTGGTTCAATCAATTTTTACGTAACCATCGCAAATCTACGTGCCCCAGGGATGACGTGGAGCCGTTTGCCTCTGTTTTGCTGGTCAATTCTTACTTATTCAGTGCTTTTGATTTTGGCCTTGCCTGCAATCGCAGGTGCCGTCACTCTGATGCTGACTGATCGTCACTTCGGAACCAACTTCTATGACGCTGGTGAAGGTGGATCACCATT…
OTU_724	COI	665	5	Annelida	Clitellata	Haplotaxida	Naididae	Nais	elinguis	Nais elinguis	100	Published	ACGATTAAATAATCTAAGATTTTGATTACTACCACCATCATTAATTCTACTAATTTCATCAGCCGCAGTTGAAAAAGGTGCAGGAACAGGATGAACTGTTTACCCTCCATTATCAAGAAATTTAGCTCATGCTGGACCATCAGTTGACATGGCTATTTTTTCTCTTCATTTAGCAGGTGCATCATCTATTTTAGGTGCAGTAAATTTTATTACTACAGTAATAAATATACGATGAAACGGTATACGATTAGAACGTTTACCTTTATTTGTATGAGCTGTATTCCTTACTGTAATTCTCCTTCTACTATCGCTACCAGTATTAGCTGGCGCTATTACAATACTTCTTACAGACCGTAATTTAAATACCTCATTCTTTGATCCAGCAGGAGGAGGAGATCC…
OTU_725	COI	603	4	Annelida	Clitellata	Haplotaxida	Naididae				99.04	Published	ACGAATAAATAATCTCAGATTCTGATTAATGCCTTCCTCTGTAATTTTATGTGTAGCATCTGCTGCCGTTGAAAAAGGAGCCGGTACAGGTTGAACCGTTTACCCCCCATTAGCAAGAAATCTTGCTCACTCTGGCCCATCTGTAGACTTAGCCATCTTCTCCCTTCACTTAGCAGGTATTTCCTCTATTTTAAGAGCAATTAACTTCATTACTACAATAATCAATATACGATGAAAAGGAATACGACTTGAACGAATTCCTTTATTTGTATGAGCTACAATCATTACAGTAATTCTACTACTATTAACACTTCCAGTTCTAGCTGGGGCTATCACCATATTACTAACAGACCGAAATCTGAATACCTCATTCTTTGACCCTGCAGGGGGGGGAGACCC…
OTU_726	COI	554	4	Annelida	Clitellata	Haplotaxida	Naididae	Rhyacodrilus	falciformis	Rhyacodrilus falciformis	100	Published	ACGATTAAATAATTTAAGATTTTGATTATTACCACCATCACTAATTTTATTAATCTCATCTGCAGCAGTAGAAAAAGGTGCTGGAACAGGATGAACTGTATATCCTCCATTAGCTAGAAATATAGCCCATGCTGGCCCATCAGTAGATATAGCAATTTTTTCTCTACATCTAGCTGGTGCTTCATCAATTCTTGGAGCAGTAAACTTTATTACAACTGTAATAAATATACGATGAAGCGGAATAAAACTAGATCGAATTCCATTATTTGTATGAGCTGTTACACTAACAGTTATTTTACTTCTATTATCCCTTCCAGTTTTAGCTGGGGCTATTACAATACTACTAACAGATCGTAATCTAAATACCTCATTTTTTGATCCTGCTGGTGGTGGAGACCC…
OTU_727	COI	695	3	Annelida	Clitellata	Haplotaxida					89.93	Published	ACGACTAAACAACTTAAGATTTTGGCTACATCCACCGTCACTAATTTTACTTGTCTCATCTGCAGCGGTTGAAAAAGGTGCTGGAACAGGGTGAACAGTTTATCCACCTCTAGCTAGAAATCTAGCACATGCTGGACCATCAGTTGACTTAGCTATTTTCTCACTTCATTTGGTGGGAGCTTCATCAATTTTAGGAGCAATTAATTTTATTACCACAGTTATCAACATACGATGAAGGGGATTACGATTAGAACGAATTCCATTATTTGTTTGAGCAGTAACAATCACAGTTGTTCTTCTATTATTATCGCTTCCAGTACTAGCGGGAGCCATCACAATACTTCTTACAGATCGAAATTTAAACACATCATTCTTTGACCCAGCTGGTGGTGGAGACCC…
OTU_728	COI	1155	1	Arthropoda	Insecta	Diptera	Chironomidae				94.24	Published	CGAATAAATAATATAAGTTTCTGACTTTTACCCCCTTCTTTAACCCTTCTTCTTTCGAGATCTATTGTCGAAAATGGAGCAGGAACTGGTTGAACGGTCTACCCCCCACTATCAGCAAGAATTGCTCATAGAGGCGCTTCTGTAGACTTAGCCATTTTTTCTCTTCATTTAGCGGGGATCTCTTCAATTTTAGGATCAGTAAATTTTATTTCTACAGCTATCAATATACGAGCTAACGGAATTACATTAGACCGGATACCTCTTTTTGTCTGATCAGTTGTAATTACCACGATTCTTCTTCTTCTTTCTTTACCTGTATTAGCAGGTGCAATTACTATACTTTTAACTGATCGAAATTTAAATACATCTTTTTTTGATCCCGCCGGAGGAGGAGATCCT…
OTU_729	COI	860	24	Arthropoda	Malacostraca						82.85	Published	CTGATAAATAATTTAAGATTTTGACTTCTTCCCCCTTCTCTAACTTTACTTTTAAGGAGAGGGTTAATTGAAAGAGAGGTACGTACAGGCTGGACCGTTTACCCCCCTTTAGCTAAGGAATTGTTCATAGAGGACCTTCGGTGGGTTTGGAGATTTTTTTCTCCTCATTTAGCTGGAGCTAGTTCAATTTTAGGTTCTGTAAATTTTATTTCTACAGTGCTCAGTATGCAATCAGATGGTATAAGTTTTGACAAAGTTCCTTTATTTATTTGATCGGTATTTATTACTACAATTTTACTTCTTTATTCTCTTCCTGTCTTAGCCGGGGCTATTACTATACTTCTTACAGATCAGAACCTAAACACCTTTTTTTTCGACCCTAGAGGGGGTGGGGATCCT…
OTU_730	COI	609	4	Proteobacteria	Alphaproteobacteria	Rickettsiales	Rickettsiaceae				93.27	Published	ACGCCTTAACAATATAAGTTTTTGGCTGTTAGTTCCTGCTTTTCTCTTACTTATGGGTTCGGCATTTGTTGACGGCGGACCGGGAACGGGCTGGACGCTCTACCCTCCTTTAAGTAATTTGAGCGGTCACCCGGGGGCAGCGGTCGACATGGCTGTTTTTAGCTTACATTTAACGGGTCTATCGTCAATCCTCGGATCGATTAACTTAATCGTTACTATCTTTAATATGAGAGCTCCCGGGATGGGACTTTTCAAGATGCCGTTATTCGTTTGGTCTATCTTAGTAACTGCATTTCTAATAATTCTTGCTATGCCGGTACTTGGCGGAGCTATCACTATGCTACTTACCGATCGTAACTTTGGCACTAATTTCTTTAAACCGGACGGCGGCGGCGACCC…
OTU_731	COI	802	2	Arthropoda	Insecta	Hemiptera	Belostomatidae				93.27	Published	ACGAATAAATAATATAAGATTCTGACTTCTTCCACCTGCACTAACCCTTCTTCTATCAAGTAGTATCGTAGAAAGAGGAGCAGGAACTGGATGAACAGTTTATCCTCCCCTCTCAACTAATATTTCACATATAGGAGCAAGAGTAGATCTTGCCATTTTTTCATTGCACTTAGCCGGAGTTTCATCTATTTTAGGGGCAGTTAATTTTATTTCAACTATTATTAATATATGAGCAACAGGTATATCTCCTGATCGCATGCCATTATTTGTTTATCAGTTGGAATTACAGCACTTCTACTCCTTCTATCACTGCCTGTACTAGCCGGAGCAATTACTATACTTCTTACTGATCGAAATTTTAATACATCATTCTTTGATCCTGCCGGAGGAGGTGACCCA…
OTU_732	COI	531	2	Arthropoda	Insecta	Coleoptera	Elateridae	Athous	cucullatus	Athous cucullatus	100	Published	TCGAATAAACAATATAAGATTCTGATTTCTACCTCCATCACTGTCATTACTACTCATAAGTAGAATTGTAGAAAACGGAGCAGGAACTGGATGAACTGTTTACCCACCTCTATCTGCAAATATCGCCCATAGTGGTTCCTCAGTTGACTTAGCTATCTTCAGTCTTCATCTAGCTGGAATCTCTTCTATTCTAGGAGCCGTAAATTTTATCTCTACCGTAATTAATATACGATCAACTGGAATTACTTTTGATCGTATACCTTTATTCGTATGAGCTGTAGCTATTACAGCCTTACTACTCCTTCTTTCTTTACCCGTGCTAGCAGGAGCAATTACCATACTATTAACAGATCGAAATCTTAATACCTCCTTCTTTGACCCAGCTGGTGGGGGAGACCC…
OTU_733	COI	699	2	Arthropoda	Insecta	Trichoptera	Polycentropodidae	Nyctiophylax		Nyctiophylax	97.84	Published	ACGAATAAATAATATAAGATTCTGATTATTACCTCCCTCAATTTTTTTTCTAATTTCAGGAATATTCATAGATAATAGAGTTGGAACGGGATGAACAGTATACCCACCTCTTTCTAACAATATATTCCACTCAGGGAAAGCAGTTGACATCTCAATTTTCTCATTACATCTAGCAGGAATTTCATCAATTCTAGGAGCAATCAATTTCATTTCAACAATTATAAATATAAAAATAAAAAATATTCCAATAAATATAATCCCGTTATTTGTCTGATCAATTAAAATTACAGCAATCTTATTATTATTATCACTTCCGGTTCTAGCAGGAGCTATTACTATATTATTAACAGATCGAAACTTAAATACATCATTTTTTGATCCAGCAGGAGGAGGAGATCC…
OTU_734	COI	618	2	Arthropoda	Insecta	Diptera	Chironomidae				100	Private	TCGAATAAATAATATAAGATTTTGACTTTTGCCCCCTTCTTTATCCCTTCTTTTATCTAGTTCTATTGTTGAAAATGGAGCAGGCACAGGATGAACTGTTTACCCCCCTTTATCTTCAAGAATTGCCCATGCAGGAGCTTCTGTTGACTTAACTATTTTTTCCCTTCATTTAGCAGGTGTATCTTCAATTTTAGGGGCAGTAAATTTTATCACAACAATTATTAACATACGATCAGAAGGAATTTCTTTCGACCGAATACCTTTATTTGTTTGGTCAGTATTTATTACTGCTATCCTACTTCTTCTTTCCCTACCAGTTTTGGCTGGAGCTATTACTATACTTTTAACAGACCGAAATATTAATACTTCTTTCTTTGATCCAGCTGGTGGAGGAGACCC…
OTU_735	COI	748	1	Arthropoda	Insecta	Coleoptera					89.15	Published	TCGAATAAATAACATAAGATTTTGACTACTCCCTCCTTCATTAACTTTACTTTTAATAAGAAGAATAGTAGAAAGTGGTGCAGGGACAGGGTGAACTGTATACCCTCCTTTATCTTCTAATATCGCACATGGAGGTGCTTCAGTAGATTTAGCAATTTTTAGCCTTCATTTAGCTGGAATTAGATCAATTTTAGGAGCAGTAAATTTTATTACAACTGTTATTAATATACGATCAAATAATATAACATATGACCGTCTACCTTTATTTGTTTGATCAGTTGCAATTACAGCTCTTTTACTTTTACTTTCACTTCCAGTATTAGCAGGGGCAATCACTATGTTATTAACTGATCGAAATTTAAATACTTCATTTTTTGACCCAGCAGGTGGGGGAGACCC…
OTU_736	COI	1416	1	Annelida	Clitellata	Haplotaxida	Lumbricidae	Helodrilus	oculatus	Helodrilus oculatus	100	Early-Release	CCGACTAAATAACATAAGATTTTGACTCCTTCCCCCCTCACTAATCCTTTTAGTTTCCTCTGCAGCAGTAGAAAAAGGAGCTGGAACTGGGTGAACAGTGTATCCACCTTTAGCTAGAAATCTTGCCCATGCAGGTCCCTCAGTAGATTTAGCCATTTTTTCCCTACACTTGGCCGGGGCATCTTCAATTCTCGGGGCTATCAACTTTATTACGACAGTTATCAACATACGATGAAGAGGTTTACGTCTAGAACGTATTCCTTTATTCGTCTGAGCCGTTGTAATTACGGTAGTACTCCTACTTCTATCTCTTCCAGTGCTAGCAGGGGCAATTACTATGCTCCTCACAGACCGAAACCTTAATACCTCTTTCTTTGACCCTGCTGGAGGAGGAGACCC…
OTU_737	COI	409	6	Heterokontophyta	Oomycota	Saprolegniales	Leptolegniaceae	Leptolegnia	sp.	Leptolegnia sp.	99.28	Published	TAGAATGAATAATATTAGTTTTTGGTTATTACCTCCATCACTTTTTTTATTAGTTTCATCAGCTATTGTAGAATCTGGTGCAGGTACAGGTTGGACTGTATATCCACCATTATCTAGTGTTCAAGCGCATTCAGGACCTTCTGTTGATTTAGCCATTTTTAGTTTACATTTAGCTGGTATTTCATCATTATTAGGTTCAATTAATTTTATTACTACTATCTATAATATGAGAGCACCGGGATTAACTTTCCATAAATTACCTTTATTTGTATGGTCAGTGTTTATTACAGCTTTTTTATTATTATTAAGTTTACCTGTATTAGCGGGTGCTATTACTATGTTATTAACTGATAGAAATTTAAATACTTCATTTTTTGACCCGTCAGGCGGAGGTGATCC…
OTU_738	COI	919	3	Arthropoda	Insecta	Diptera	Chironomidae	Harnischia		Harnischia	99.72	Private	ACGAATAAATAATATAAGTTTTTGACTTTTACCCCCTTCATTAACTCTTCTTCTTTCTAGTTCAATTGTTGAAAATGGAGCAGGAACTGGATGAACAGTTTACCCCCCTCTTTCTTCAGCAATTGCTCATAGAGGTGCCTCTGTAGACTTAGCTATTTTTTCTTTACATTTAGCGGGAGTTTCTTCAATTTTAGGTTCTGTAAATTTTATTACTACAGTAATTAATATACGTGCCAATGGAATTACATTAGATCGAATACCTTTATTTGTATGATCTGTTGTAATTACAACTGTATTACTTTTACTTTCTTTACCAGTCCTTGCTGGTGCAATTACAATACTTCTAACAGATCGAAATTTAAATACCTCATTTTTTGATCCTGCAGGAGGAGGAGACCC…
OTU_739	COI	23076	18	Arthropoda	Insecta	Diptera	Chironomidae	Procladius	denticulatus	Procladius denticulatus	99.76	Published	TCGAATAAATAATATAAGATTTTGATTACTACCCCCTTCTTTAACTTTATTATTAGCTAGTTCAATTGTAGAAAACGGGGCCGGAACAGGTTGAACTGTTTATCCTCCTTTAGCGTCAGGAATTGCTCATGCCGGAGCTTCGGTTGATTTAGCAATTTTTTCTCTTCATTTAGCTGGAGTATCTTCTATTTTAGGAGCAGTTAATTTTATTACAACAGTAATCAATATACGATCTAATGGAATTACTTTAGATCGAATACCTTTATTTGTTTGATCAGTTGTTATTACAGCTGTTTTATTATTATTATCTTTACCTGTTTTAGCTGGAGCTATTACTATATTATTAACAGACCGAAATTTAAATACTTCTTTCTTTGATCCTGCCGGAGGAGGAGATCC…
OTU_740	COI	634	1	Arthropoda	Insecta	Diptera					88.01	Early-Release	TCGAATAAATAATATAAGATTTTGACTATTGCCTCCTTCTTTAACCCTCTTATTAACTAGCAGCCTTGTAGAAACAGGAGCAGGAACAGGATGAACTGTTTATCCCCCTCTTTCAGCAAGCATTGCTCATGCCGGAGCTTCTGTCGATTTAGCTATTTTTTCTTTACATTTAGCCGGAATTTCTTCTATTCTAGGAGCTGTAAATTTTATTACAACTGTAATTAATATACGTTCAACTGGAATTACCTTTGATCGAATACCATTATTTGTCTGAGCAGTCGTTATTACCGCTATTTTATTATTGCTCTCACTTCCTGTATTAGCCGGAGCTATTACGATACTTTTAACCGATCGAAATTTAAATACTTCTTTCTTTGACCCAGCAGGAGGGGGAGACCC…
OTU_741	COI	642	1	Arthropoda	Insecta	Diptera	Chironomidae	Cladopelma	viridulum	Cladopelma viridulum	100	Published	TCGAATAAATAATATAAGTTTTTGACTTCTTCCTCCTTCTTTAACTCTTTTACTTTCAAGATCTATTGTAGAAAATGGAGCAGGAACTGGGTGAACTGTTTATCCTCCTTTATCTTCGGCTATTGCCCATAGAGGGGCTTCTGTTGACTTAGCAATTTTCTCTCTTCATTTAGCAGGAGTGTCGTCAATTTTAGGTTCTGTAAATTTTATTACTACTGTAATTAATATACGAGCTAATGGAATTACTTTAGATCGAATACCTTTATTCGTATGATCTGTAGTTATTACAACAGTACTACTTCTTCTTTCTTTACCTGTCTTAGCAGGAGCAATTACTATACTTTTAACTGATCGAAATTTAAACACTTCTTTCTTCGATCCTGCTGGAGGGGGAGACCC…
OTU_742	COI	1161	23	Arthropoda	Insecta	Coleoptera	Elmidae	Optioservus		Optioservus	95.27	Published	ACGAATAAACAACATAAGATTTTGGTTACTTCCTCCTTCATTAACCTTTCTTCTAATAAGAAGAATTGTAGAAAGAGGAGTAGAAACAGGATGAACAGTTTACCCTCCCCTTGTCAGCTAATATTGCTCATGGTGGATCCTCGGTAGATTTAGCAATTTTCAGCCTCCATTTAGCAGGAATTTCCTCAATCCTGGGAGCCGGTAACTTTATCACCACAGTAATTAATATACGATCCCCTGGTATAACATTTGATCGAACACCTCTATTCGTTTGATCAGTGGCAATTACCGCCTTCTATCTCTTCCCGTTCTAGCTGGAGCTATCATTATACTACTAACAGACCGAAATTTAAATACCTCATTTTTTGACCCAGCAGGAGGGGGGGGGACCCAATTCTT…
OTU_743	COI	912	15	Arthropoda	Insecta	Diptera	Tabanidae	Chrysops		Chrysops	96.87	Early-Release	TCGAATATAATATAAGCTTTTGATAACTTCCTCCTTCATTAACTCTTCTTTTAGTTAGAAGTATAGTTGAAAATGAAGCTGGAACTGGATGAATTGTATACCCTCCCTTATCAGCAGCTATTGCTCATGGAGGAGGGTCAGTAGATTTAACAATTTTTTCTTTACACTTAGCTGGAATTTCTTCAATTTTAGGAGCTGTAAATTTTATTACAACAGTAATTAATATACGATCAACAGGAATTACATTTGATCGAATACCTTTATTTGTATGAGCTGTTGTTATTACTGCCATTCTTCTCTCATTATCTTTACCTGTTTTAGCTGGAGCTATTACTACATTATTAACAGATCGAAACTTAAATACTTCATTCTTTGACCCAGCTGGAGGAGGTGATCCAA…
OTU_744	COI	607	3	Arthropoda	Insecta	Diptera	Dixidae				99.69	Published	TCGAATAAATAATATAAGTTTTTGATTATTGCCCCCTTCTTTAACTCTTTTATTATCTAGCAGTTTAGTGGAAAGCGGAGCAGGGACCGGATGAACTGTATACCCTCCTTTATCCTCAGGAATTGCTCATGCTGGGGCTTCAGTAGATTTAGCTATTTTTTCTTTACATCTAGCAGGAATTTCTTCAATTTTAGGAGCAGTTAATTTTATCACAACTGTAATTAATATGCGATCATACGGAATTTCATTTGATCGAATACCTTTATTTGTTTGATCTGTTATAATTACAGCAATTTTATTACTTTTATCTTTACCTGTATTAGCGGGAGCTATTACAATATTATTAACAGACCGAAATTTAAATACTTCTTTTTTTGACCCAGCAGGAGGAGGAGATCC…
OTU_745	COI	542	8	Annelida	Clitellata	Haplotaxida	Naididae				99.52	Published	ACGACTAAATAATCTTAGATTTTGATTACTACCACCATCATTAATTCTATTAGTTTCTTCTGCAGCTGTAGAAAAAGGAGCTGGAACAGGATGAACAGTATACCCACCACTATCAAGGAATCTAGCTCATGCCGGACCATCTGTAGACATGGCTATCTTTTCACTTCACTTGGCAGGTGCCTCTTCTATTTTAGGGGCAGTAAATTTTATTACAACTGTAATAAATATACGTTGAAATGGTATACGATTAGAACGACTACCATTATTTGTATGAGCTGTATTTCTTACAGTAATCCTTCTGCTACTTTCTCTTCCAGTTCTTGCTGGAGCTATTACCATACTACTAACAGACCGAAACTTAAATACTTCATTCTTTGATCCTGCTGGAGGAGGAGACCC…
OTU_746	COI	510	1	Arthropoda	Insecta	Diptera	Micropezidae	Compsobata	univitta	Compsobata univitta	99.15	Published	ACGAATAAATAATATAAGATTTTGACTACTACCTCCTTCATTAACGCTATTACTAATAAGTAGAATAGCGGAAAACGGAGCTGGGACAGGTTGAACGGTATACCCCCCTCTTTCATCTGTAATTGCACATGGAGGAGCATCTGTAGATTTAGTAATTTTTTCCCTACATTTAGCAGGAATTTCTTCAATTCTGGGAGCCGTAAATTTTATTACTACTGTAATTAATATACGAGCAACAGGAATCACTTTAGACCGAATACCTCTATTTGTATGATCAGTTGTTATTACTGCCTTTTTATTATTATTATCACTACCTGTTTTAGCAGGAGCTATTACAATACTTTTAACAGATCGAAACTTAAATACCTCATTTTTTGATCCGGCCGGAGGAGGAGATCC…
OTU_747	COI	175	6	Bacillariophyta	Bacillariophyceae						83.17	Published	AAGAATGAACAACATTAGTTTTTGGTTACTACCACCTTCTCTTCTATTATTAGTAGAGTCAATCCTTTGTGAAGCAGGAGTTGGTACAGGTTGGACGGTTTATCCTCCTCTTTCAAGTATCACTGCTCACTCAGGGGGATCCGTGGATTTAGCAATTTTCAGTCTTCACTTGTCTGGTGCTTCTTCAATTTTAGGAGCTATTAACTTTATTTGTACAATTACAAATATGAGAACCAAAAATCTAGCTTTTCATAGATTACCTCTATTCGCATGGTCTATTTTTATTACAGCATTTTTATTATTACTTAGTTTACCAGTACTTGCAGGAGCAATTACAATGTTACTTACTGATCGAAATTTTAACACTACTTTTTTCGATCCAGCTGGTGGTGGAGACCC…
OTU_748	COI	1077	1	Arthropoda	Insecta	Diptera	Limoniidae	Molophilus	pubipennis	Molophilus pubipennis	99.76	Published	CCGAATAAATAATATAAGTTTTTGACTACTGCCCCCTTCTTTATCTCTTCTTCTCACAAGAAGTTTAGTCGAAAACGGAGCAGGAACGGGTTGAACAGTATACCCCCCACTTTCTGCAAGAATTGCACATGCTGGAGCTTCCGTAGACTTAGCTATTTTTTCTCTACATCTTGCAGGGGCCTCTTCAATTTTAGGGGCAGTAAATTTTATTACTACAGTAATTAATATACGATCATCAGGAATTACTTTTGATCGTATACCTCTTTTTGTATGAGCAGTTATAATTACAGCAATTTTATTACTTCTTTCTTTACCTGTTCTTGCAGGAGCAATTACAATACTACTAACAGATCGAAACTTTAATACTTCATTTTTCGACCCTGCTGGAGGAGGAGATCC…
OTU_749	COI	586	2	Arthropoda	Insecta	Orthoptera	Tettigoniidae	Conocephalus	brevipennis	Conocephalus brevipennis	100	Published	TCGAATAAACAATATGAGTTTTTGACTTTTGCCCCCATCTTTGACCTTGCTTCTAGCCAGAAGCCTTGTCGAAAACGGGGCAGGCACTGGTTGAACAGTTTACCCTCCACTTTCTGCTAATATTGCCCATGCAGGAGCCTCAGTCGATTTAGCGATCTTCTCATTACATTTAGCAGGTATTTCCTCTATTTTAGGAGCTGTAAATTTTATTACTACAACAATTAATATACGAGCTCCAGGAATATCCCTGGATCAAACTCCCTTATTTGTATGGGCCGTAGCTATTACAGCACTACTTTTATTATTATCTTTACCAGTATTAGCTGGAGCTATTACTATATTATTAACTGATCGAAATTTAAATACATCCTTCTTTGATCCTGCCGGGGGTGGAGACCC…
OTU_750	COI	943	8	Arthropoda	Insecta	Plecoptera	Capniidae	Allocapnia	vivipara	Allocapnia vivipara	100	Published	TCGAATAAATAATATAAGTTTTTGGTTACTTCCACCTTCTTTAACTTTACTTTTAGCCAGAAGTTTAGTGGAAAATGGAGCAGGTACTGGATGAACAGTCTATCCTCCTCTCTCAGCAGGTATTGCCCACGCAGGATCATCAGTTGATATGGCTATTTTTTCTTTACATCTCGCTGGTGTTTCATCTATTTTAGGGGCTGTAAATTTTATTACAACAGTGATCAATATACGATCTAGAGGAATAACATTAGACCGAATACCATTATTTGTTTGAGCAGTAGTAATTACAGCTTTACTCCTTTTATTATCATTACCAGTATTAGCTGGAGCAATCACAATACTTCTCACAGATCGAAATTTAAATACTTCATTCTTTGATCCAGCAGGAGGGGGTGACCC…
OTU_751	COI	1473	11	Arthropoda	Insecta	Megaloptera	Corydalidae				92.81	Published	TCGAATAAATAATATAAATTTTTGGCTTCTTTCTCCTTCATTAACTCTCCTTTTATCAAGCTCTTTCGTTGAAAGAGGTGCAGGAACAGGGTGAACCGTTTACCCTCCATTAGCTTCTGGAATTGCCCATGCTGGAGCTTCCGTAGATTTAGCTATTTTTAGTCTTCATTTAGGTGGGGTATCATCAATTTTAGGGGCAGTTAATTTCATTACCACAGTTATTAATATACGATCTCCTGGAATAACTTTTGATCGAATGCTCCTATTTGTCTGATCTGTCGCAATTACAGCCTTACTTCTTCTATTGTCTCTTCCCGTACTTGCTGGAGCTATCACAATACTTTTAACTGATCGTAATTTAAACACATCATTTTTTGACCCAGCTGGAGGGGGTGATCC…
OTU_752	COI	557	2	Arthropoda	Insecta	Diptera	Sphaeroceridae	Rachispoda	subpiligera	Rachispoda subpiligera	100	Published	TCGAATAAATAATATAAGATTTTGACTTTTACCTCCTTCATTAACCCTTCTTTTAGTAAGTAGTATAGTAGAAAACGGAGCTGGTACAGGATGAACAGTTTATCCACCCCTATCTTCCGGGATTGCTCACGGTGGGGCTTCTGTTGATTTAGCTATTTTTTCTCTACATTTAGCTGGAATTTCTTCTATTTTAGGGGCCGTAAATTTTATTACAACAGTAATTAATATACGATCTACAGGAATTACTTTTGATCGAATACCTTTATTTGTTTGATCTGTAGTAATTACAGCACTATTATTACTTTTATCTTTACCAGTTTTAGCTGGAGCTATTACAATATTATTAACAGACCGAAATTTAAATACTTCTTTCTTTGACCCCGCTGGAGGAGGAGACCC…
OTU_753	COI	465	4	Arthropoda	Insecta	Diptera	Ceratopogonidae				90.41	Private	ACGTATAAATAATATAAGATTTTGAATATTGCCCCCATCTTTATCTTTATTGCTAACTAGTAGATTAGTAGAAAACGGAGCAGGAACGGGATGAACAGTTTACCCACCTCTTTCAGCTAATATTTCACATGCCGGAGCTTCAGTTGATTTAGCAATTTTTTCTCTTCATTTAGCTGGAATTTCCTCTATTTTAGGGGCTGTAAATTTTATTACTACAATTATTAATATACGATCAAGAGGAATTACATTCGATCGAATACCTCTTTTTGTATGATCAGTTTTAATTACAGCTATTCTTTTATTACTATCTTTACCTGTATTAGCAGGAGCTATTACTATATTATTAACTGATCGTAATTTAAATACATCTTTTTTTGATCCTGCAGGTGGTGGTGACCC…
OTU_754	COI	611	4	Proteobacteria	Alphaproteobacteria						77.59	Published	GCGGATGAACAATATTTCTTTCTGGCTGTTGGTTCCTGCCTTTTTCCTCCTTCTGGGATCAAGCTTTGTTTCTGGGGGTAGCGGACTTGGCGCAGGAACTGGTTGGACAGTTTACGCGCCGCTGTCGACGAGTGGGTCTGCTGGCCCGTCGGTTGATATGGCGATTTTCGCGCTTCACTTGGCGGGTGCCTCGTCGATCCTTGGCGCGATCAATTTCATCACGACAATCTTCAACATGCGCGCACCGGGGATGACCCTGCACAAGATGCCGCTGTTTGTCTGGTCGATTTTGGTCACAGCTTTCTTGCTACTTTTGGCGCTTCCTGTGTTGGCTGCTGCGATCACGATGCTGCTCACGGATCGCAACTTTGGAACGACCTTCTTCGATCCCTCGGGCGG…
OTU_755	COI	1836	14	Arthropoda	Insecta	Diptera	Chironomidae	Thienemanniella	xena	Thienemanniella xena	100	Published	TCGAATAAATAATATAAGATTCTGATTATTACCCCCATCTTTAACCCTTCTTCTATCTAGCTCAATAGTAGAAAACGGAGCAGGAACTGGTTGAACTGTATATCCTCCTTTATCTTCAAACATTGCTCACGCAGGAGCTTCTGTAGATTTAGCTATTTTTTCACTTCATTTAGCAGGAATCTCTTCAATTTTAGGAGCTGTTAATTTTATTACAACAGTAATTAATATACGATCAGAAGGAATTTCATTAGACCGAATACCTTTATTTGTGTGATCAGTTATTATTACAGCAATTTTATTGTTATTATCTTTACCTGTTTTAGCAGGAGCTATTACTATACTTTTAACAGATCGAAATTTAAACACCAGATTTTTTGACCCAGCAGGAGGAGGGGACCC…
OTU_756	COI	600	1	Arthropoda	Insecta	Coleoptera	Carabidae	Stenolophus	ochropezus	Stenolophus ochropezus	100	Published	TCGAATAAATAATATAAGTTTTTGACTTTTACCACCCTCTCTAACCCTTCTTTTAATAAGAAGATTAGTAGAAAACGGTGCAGGTACAGGATGAACAGTTTACCCTCCTCTATCTTCAGGAATTGCCCATAGAGGTGCTTCAGTTGATTTAGCTATTTTTAGTTTACATTTAGCTGGTATTTCATCAATTTTAGGTGCTGTGAATTTTATTACTACAATTATTAATATACGATCAGTTGGAATAACCTTTGAACGAATGCCTTTATTTGTATGATCAGTTGGAATTACAGCTTTACTACTACTTTTATCCTTACCGGTATTAGCTGGAGCAATTACAATATTATTAACAGATCGAAATTTAAATACATCTTTTTTTGATCCAGCAGGAGGTGGAGATCC…
OTU_757	COI	699	1	Arthropoda	Insecta	Diptera	Dolichopodidae				100	Published	CCGAATAAACAACATAAGATTTTGAATATTACCGCCATCCCTTACACTTCTACTGGCTAGTAGAATAGTAGAAAACGGAGCAGGAACAGGTTGAACTGTTTATCCCCCCCTATCAAGAGGAATTGCACATGGAGGAGCATCAGTCGATTTAGCAATTTTCTCCCTACACCTAGCAGGAATCTCATCTATTTTAGGGGCAGTAAATTTTATTACTACAGTAATTAATATACGATCAACAGGTATTACCTTTGATCGTATGCCACTATTCGTTTGATCAGTAGTAATTACCGCAATCTTGCTTCTACTATCATTACCCGTTCTAGCAGGAGCAATTACAATATTACTAACTGACCGGAACTTAAATACATCATTCTTCGACCCAGCAGGTGGAGGAGACCC…
OTU_758	COI	388	10	Arthropoda	Insecta	Diptera	Limoniidae				92.49	Published	TCGAATAAATAATATAAGATTTTGAATACTTCATCCATCTCTAACTCTTTTACTTGCAAGTAGAATGGTCGAAAATGGAGCTGGAACAGGATGAACAGTTTATCCCCCTTTATCGTCTGGAATTGCCCACACAGGTGCATCAGCAGTCGAATAAGCAATTTTTTCTCTTCATCTTGCAGGAATTTCTTCAATTTTAGGAGCTGTAAATTTTATTTCAACTGTTTAAATATACGTTCAGCAGGAATCACATTTGACCGAATACCTCCATTTGTATGATCTGTAGTAATTACAGCTGTTTTATTATTACTATCTTTACCTGTACTTGCTGGAGCAATACAATACTTTTAACTGATCGAAATCTAAATACCTCTTTTTTTTGACCCAGCTGGGGTGGGAGAT…
OTU_759	COI	500	10	Proteobacteria	Alphaproteobacteria	Rickettsiales					99.69	Private	ACGCCTCAACAATATCAGTTTCTGGCTGCTAGTTCCGGCTTTCATCCTACTTATGGGATCAGCGTTTGTTGATGGCGGACCAGGAACAGGCTGGACGCTCTACCCTCCTTTAAGTAGTATAAGCGGACATCCAGGAGCAGCGGTTGATATGGCTATTTTCAGTCTGCATTTAACAGGGCTTTCATCAATACTTGGATCAATTAACTTAATCGTTACTATCTTTAATATGAGAGCACCCGGGATGGGACTATTCAAAATGCCGTTATTTGTCTGGTCTATTTTAGTTACTGCATTCTTAATAATTTTAGCTATGCCAGTGCTTGGTGGAGCTATTACCATGCTACTTACCGATCGTAATTTCGGTACTACTTTCTTTAAAACTGATGGTGGTGGTGATCC…
OTU_760	COI	564	2	Annelida	Clitellata	Haplotaxida					88.7	Early-Release	ACGATTAAATAACCTAAGATTTTGATTACTACCCCCATCACTAATTCTACTTGTATCATCCGCGGCCGTTGAAAAGGGGCCGGAACCCGGTGAACAGTTTACCCGCCTCTGGCAAGAAATCTTGCACACGCTGGACCGTCAGTCGATTTAGCCATTTTCTCTCTACACTTAGCGGGAGCATCATCAATTCTTGGAGCAATTAACTTTATTACCGCAGTTATTAATATGCGGTGAAGAGGGCTTCGATTAGAACGAATTCCATTATTTGTATGGGCAGTGACAATTTCTGTAGTTCTTCTACTACTGTCCCTACCAGTATTGGCAGGAGCCATTACAATACTTCTTACAGACCGAAATTTAAATACAACATTCTTCGACCCGGCTGGAGGGGGAGATCCA…
OTU_761	COI	447	7	Annelida	Polychaeta						77.04	Published	GAGACTGAACAACATGAGCTTTTGGTTGTTAATACCAGCTGCCATCTTGTTGGTAGCATCAATTTTCGTTCCTGGTGGTGCTGTTGCAGGTGGTTGGACTATGTATCCGCCACTATCGATACAAGCTGGCATGTCAATGGACATGTCTATTTTTGCATTGCATATTTTGGGTGTTTCTTCGATAGTTGGCTCTATCAACATCATTACTACTATCTTTAATATGCGCGCTCCAGGCATGACACTAATGAAAATGCCAATGTTTGTATGGACATGGTTAATTACTGCTTATTTGTTAATTGCTGCAATGCCAGTATTGGCTGGTGCTTTAACTATGTTGATTACTGACCGCCATTTTGGTACAACATTCTTTAACGCAGCAGGCGGCGGTGATCCAGTATT…
OTU_762	COI	681	3	Arthropoda	Insecta	Diptera	Chironomidae				97.72	Private	TCGAATAAATAATATAAGATTTTGAATACTTCCGCCCTCTCTTACTTTATTATTATCTAGCTCAATTGTGGAAAATGGAGCAGGAACAGGTTGAACTGTTTATCCCCCTCTTTCCTCAGGAATTGCACATGCTGGAGCTTCCGTAGATTTAGCTATTTTTTCATTACATTTAGCTGGGATTTCTTCAATTTTAGGAGCTGTAAACTTTATCACAACGGTAATTAATATACGATCTAGTGGTATTACTTTAGACCGAATACCCTTATTTGTATGATCAGTAGTAATTACTGCAGTATTATTACTTTTATCTTTGCCAGTATTAGCTGGAGCAATTACTATACTGTTAACAGATCGAAATCTTAATACATCTTTCTTTGACCCGGCAGGGGGAGGAGACCC…
OTU_763	COI	1240	5	Arthropoda	Insecta	Odonata	Gomphidae				90.82	Published	TCATCTTAATAATAAAAGATTCTGACTTTTACCTCCTTCACTAACACTTTTACTAGTTAGAAGCTTGGTAGAAAGAGGGGCCGGAACAGGATGAACTGTTTATCCTCCTCTTGCAGGAGCAATCGCTCACGCATGAGCATCAGTTGATTTAACCATCTTTTCATTCCATCTTGCTGGAGTATCATCAATTTTAGGAGCTATTAATTTTATTACCACAACCATCAATATAAAGTCACCAGGAATAAAATTAGATCAAATACCTTTATTTGTTTGAGCGGTAGTTATTACTGCAGTAGTACTTTTATTATCTTTACCTGTTTTAGCTGGAGCTATTACCATACTATTAACTAATCGTAATTTTAATACATGCTTCTTTGACCCGGCTGGAGGGGGACACCC…
OTU_764	COI	1122	3	Annelida	Clitellata	Rhynchobdellida	Glossiphoniidae	Helobdella	stagnalis	Helobdella stagnalis	99.04	Published	ACGACTTAATAATCTAAGATTCTGACTTCTACCACCATCATTAATTCTTCTAGTTTCTTCAGCCCTAGTAGAAAAAGGAGCAGATACAGGATGAACTGTATATCCTCCATTAGCTGCAAATCTAGCACATTCAGGACCATCAGTAGATCTAGCTATTTTTTCACTACATCTTGCAGGAGCTTCATCAATTCTTGGATCATTAAACTTTATAACTACAGTTATTAATATACGATGACAAGGGATACAAATTGAACGTTTACCATTATTTGTTTGAGCAGTACTTATTACAGTAGTATTACTTTTACTTTCATTACCTGTTCTAGCTGCCGGGATTACTATACTTTTAACTGATCGTAACTTAAATACATCTTTCTTTGATCCTATAGGAGGAGGGGATCC…
OTU_765	COI	701	4	Annelida	Clitellata	Rhynchobdellida	Glossiphoniidae				94.96	Published	ACGACTTAATAATTTAAGATTCTGACTTCTACCACCATCATTAATTCTACTAGTGTCTTCAGCCTTAGTAGAGAAAGGAGCAGGTACAGGATGAACTGTTTACCCTCCATTAGCTGCAAATCTAGCACATTCAGGACCATCAGTAGATCTAGCCATCTTCTCACTACATCTTGCAGGAGCTTCATCAATTCTTGGATCATTAAACTTTATAACTACAGTTATTAACATACGATGACAAGGAATACAAATTGAACGTCTACCATTATTTGTTTGAGCAGTATTTATTACAGTAGTATTACTTCTACTTTCACTACCTGTTCTAGCTGCTGGAATTACTATACTTTTAACAGATCGTAATTTAAATACATCTTTCTTTTATCCTATAGGAGGGGGAGATCC…
OTU_766	COI	737	6	Annelida	Clitellata						84.82	Early-Release	TCGATTAAATAACTTAAGATTTTGACTAATACCCCCATCACTAATTCTCCTAGTATCTTCTGCAGCAGTTGAAAAAGGAGCTGGAACCGGATGAACTGTATACCCACCTTTATCTGGAAATCTTGCCCATTCAGGACCTTCAGTTGATTTAGCCATTTTTTCTCTTCACTTAGCAGGAGCCGCTTCAATTTTAGGTGCTATTAACTTTATTACTACTATAATTAATATGCGATGAAAAGGAATGCGCCTAGAACGAATTCCTCTATTTGTTTGAGCAGTATTTATTACTGTAATTCTTCTTTTACTAACAGTCCCTGTATTAGCAGGAGCTATTACAATACTACTTACAGATCGAAATCTAAACACCTCCTTCTTCGATCCTGCGGGGGGTGGTGATCC…
OTU_767	COI	562	1	Arthropoda	Insecta	Diptera	Tabanidae	Chrysops	univittatus	Chrysops univittatus	99.76	Published	TCGAATAAATAATATAAGTTTTTGATTACTACCTCCTTCATTAACCCTTCTATTAGTTAGAAGTATAGTTGAAAATGGAGCTGGAACTGGTTGAACTGTATACCCCCCATTATCAGCTGCTATTGCTCATGGAGGAGGATCAGTAGATTTAGCAATTTTTTCTTTACACTTAGCCGGAATTTCATCAATTTTAGGAGCTGTAAATTTTATTACAACAGTAATTAATATACGATCAACAGGAATTACATTTGATCGAATACCTTTATTTGTTTGAGCTGTTGTTATTACTGCTATTCTTCTTTTATTATCTTTACCTGTTTTAGCTGGAGCAATTACTATATTATTAACAGATCGAAATTTAAATACTTCTTTTTTTGACCCAGCTGGAGGAGGAGACCC…
OTU_768	COI	1070	4	Proteobacteria	Alphaproteobacteria						77.48	Published	GCGGATGAACAATATTTCTTTCTGGCTGTTGGTTCCTGCCTTTTTCCTCCTTCTGGGATCAAGCTTTGTTTCTGGGGGTAGCGGACTTGGCGCAGGAACTGGTTGGACAGTTTACGCGCCGCTGTCGACGAGTGGGTCCGCTGGCCCGTCGGTTGATATGGCGATTTTCGCGCTTCACTTGGCGGGTGCCTCGTCGATCCTTGGCGCGATCAATTTCATCACGACAATCTTCAACATGCGCGCACCGGGGATGACCCTGCACAAAATGCCGCTGTTTGTTTGGTCGATTTTGGTCACGGCATTCTTGCTTTTGCTTGCTCTCCCTGTTTTGGCTGCGGCGATCACGATGCTGCTCACGGATCGCAACTTTGGAACGACCTTCTTCGATCCCTCGGGCGG…
OTU_769	COI	1169	6	Chordata	Ascidiacea						69.84	Private	TCGTATGAACAACATGAGCTTCTGGCTTTTGGTTGCTGGCGTGTTAATGCTGGCCAGCACTTTGTTTATGGAAGGTGGTGCACCGGCTGCGGGTTGGACACTGTATCCACCGTTGGTATTGCAAACTAAAGCCGCGTTTCCTTTTGCTGTGTTTTCGGTGCATTTATTAGGTGTGTCGTCCATTATGGGTGCAATTAATATTATTGCGACCATTACCAATATGCGCGCACCAGGCATGTCATTGTTTCAAATGCCTATTTTTGCATGGACTTGGTTAATTACCGCATTCTTGTTGATTGCTGTAATGCCAGTGTTTGCCGGTGCAGTCACCATGTTATTGACCGATAAATTTTTTGGTACAAGCTTTTTTGATGCCGCAGGTGGCGGTGATCCTGTGTT…
OTU_770	COI	724	1	Arthropoda	Insecta	Diptera	Chloropidae	Oscinella		Oscinella	100	Published	ACGAATAAATAATATAAGATTCTGATTATTACCTCCCTCATTAACTTTATTAATGGCCAGAAGAATAGTTGAAACTGGAGCTGGTACAGGATGAACTGTATACCCACCTCTATCATCTATTATTGCACATGGAGGAGCATCAGTTGATTTAGCTATTTTTTCTCTTCACTTAGCTGGTGTATCATCAATTTTAGGAGCAGTAAATTTTATTACAACAGTAATTAATATACGATCAACAGGAATTACATTTGATCGAATACCATTATTTGTATGATCAGTAGTTATCACAGCTCTTTTATTACTTCTATCTCTACCAGTATTAGCAGGTGCTATTACTATATTATTAACTGATCGAAATTTAAATACTTCATTCTTTGACCCAGCAGGAGGAGGAGACCC…
OTU_771	COI	1052	3	Arthropoda	Insecta	Ephemeroptera	Baetidae	Acerpenna	sp.JMW1	Acerpenna sp.JMW1	99.75	Published	ACGTATGAATAATATAAGATTTTGAATACTTCCTCCTTCTCTTACTTTATTAGTTTCTAGAAGATTAGTTGATGTAGGGGCTGGGACTGGCTGGACAGTCTATCCCCCACTGTCGGCGAATATTGCCCATGGGGGTTCTTCTGTAGATTTCGCTATTTTTTCTTTGCATTTGGCCGGGGTTTCTTCTATTTTGGGGGCTGTTAATTTTATTACTACAGTCATTAATATGCGCATACCTGGGATAACATTAGACCGCATGCCCTTATTTGTGTGGTCGGTGGTGATTACTGCGGTTTTACTACTGCTTTCTTTACCTGTTTTAGCAGGTGCTATTACAATGTTGTTAACTGATCGGAATTTAAATACTTCTTTCTTTGACCCGGCTGGTGGTGGGGATCC…
OTU_772	COI	1064	5	Arthropoda	Malacostraca	Amphipoda	Crangonyctidae	Crangonyx	sp.	Crangonyx sp.	99.76	Published	ACGTATAAATAATATAAGATTTTGACTTCTTCCGCCTTCACTTACTCTTTTATTAGTTAGAGGGTTAGTAGAAAGAGGAGTAGGCACTGGCTGAACTGTATACCCTCCTTTAGCCTCTACAGCAGCACATAGAGGTTCTTCAGTTGACTTAGCTATTTTCTCTCTTCACTTAGCAGGTGCTTCTTCTATTTTAGGGTCCGTAAATTTTATCTCAACTATCATAAATATACGGGTTAATAGACTCCTAATAGACCAAATTCCGTTATTTGTTTGAGCAATCTTTTTTACTACTATTTTACTTCTCCTGTCATTACCAGTTTTAGCAGGGGCTATTACTATACTTCTTACAGATCGTAATCTTAACACTTCATTTTTTGATCCTAGGGGAGGAGGTGACCC…
OTU_773	COI	1212	7	Arthropoda	Insecta	Diptera	Ephydridae	Hydrellia	notata	Hydrellia notata	99.72	Published	TCGTATAAATAATATAAGTTTTTGATTATTACCTCCTGCCCTTACTTTATTATTAGTCAGTAGCATAGTAGATAACGGAGCTGGGACAGGATGAACCGTTTACCCACCACTTTCGTCTGGGATTGCACACGGAGGAGCTTCTGTAGATCTTGCTATTTTTTCTTTACATTTAGCCGGGATTTCTTCTATTTTAGGAGCAGTAAATTTTATTACTACCGTAATTAATATACGATCAACTGGAATTACATTTGATCGAATACCTTTATTTGTGTGATCTGTTGTTATTACAGCTTTATTATTACTTTTATCTTTACCTGTTTTAGCAGGAGCTATTACAATATTATTAACTGATCGAAATTTAAATACATCATTCTTTGATCCTGCGGGAGGAGGAGACCC…
OTU_774	COI	601	2	Annelida	Clitellata	Haplotaxida	Sparganophilidae				94.96	Published	ACGATTAAATAATTTAAGATTTTGGCTGCTTCCGCCATCACTAATTTTACTTGTCTCATCTGCAACAGTTGAAAAAGGAGCTGGTACTGGATGAACAGTATACCCACCTTTAGCAAGAAACCTTGCACATGCTGGTCCATCAGTTGATTTAGCTATTTTTTCCCTTCATCTAGCTGGTGCTTCATCAATTTTAGGTGCAATTAATTTTATTACAACAGTTATTAATATACGATGAAGGGGTTTACGACTAGAGCGAATTCCATTATTCGTTTGGGCAGTTACAATTACCGTAGTTCTTCTATTATTATCTCTTCCAGTTTTAGCGGGGGCAATTACAATACTTCTAACAGATCGAAACCTAAATACATCATTTTTTGACCCAGCTGGTGGAGGCGATCC…
OTU_775	COI	496	3	Arthropoda	Insecta						80.92	Published	TCGTTTAAATAATATAAGTTTTTGGCTATTAATACCATCATTAATATTATTATTAAGTTCAGCTTTAGTAGAACAAGGTGCAGGAACGAGGATGGACAGTATATCCTCCCTTATCATCTTCTCTCTTTCATTCATCTTCCTCAGTAGATTTAGCAATATTTAGTTTACATTTAGCAGGTATATCATCAATGTTAGGAGCAATAAATTTTATAACAACAATATTAAATATGAGATGTCCAGGATTAACATTTCATAAATTACCTTTATTTGTTTGGTCAGTATTTATAACATCAATATTATTATTATTATCATTACCAGTTTTAGCAGGTGCTATAACAATGTTATTAACAGATCGAAATCTAAATACTTCTTTTTTTGATCCAGCAGGAGGAGGAGATC…
OTU_776	COI	1116	15	Arthropoda	Insecta	Diptera	Ceratopogonidae	Culicoides		Culicoides	98.8	Published	ACGTATAAATAATATAAGATTTTGAATACTTCCCCCATCTTTATCTTTACTTTTAATTAGAAGTTTAGTAGAAAATGGAGCTGGGACAGGTTGAACTGTTTACCCTCCTTTATCAGCAAATGTTTCTCATGCAGGTGCTTCAGTTGATCTTGCTATTTTTTCTCTTCATCTTGCAGGAATTTCTTCTATTTTAGGAGCAGTAAACTTTATCACTACTATTATTAATATGCGATCTAATGGAATTACTTTTGATCGGATACCTTTATTTGTCTGATCTGTTCTAATTACCGCAATCCTACTTTTATTGTCTTTGCCTGTATTAGCAGGAGCAATTACTATACTTTTAACAGATCGAAATATTAATACTTCATTCTTTGATCCTGCCGGAGGAGGAGACCC…
OTU_777	COI	4225	5	Annelida	Clitellata	Haplotaxida	Sparganophilidae	Sparganophilus		Sparganophilus	97.36	Early-Release	ACGATTAAATAACCTGAGATTTTGATTACTGCCCCCATCACTAATTCTATTAGTATCATCCGCAGCCGTTGAAAAGGGGGCTGGCACTGGATGAACAGTTTATCCACCTCTAGCGAGAAATCTGGCACATGCCGGACCATCAGTAGATTTAGCCATTTTCTCACTTCACTTAGCGGGAGCCTCATCTATTCTTGGGGCAATTAACTTTATTACCACAGTTATTAATATACGATGAAGAGGGCTTCGACTAGAGCGAATTCCACTATTCGTATGAGCAGTAACAATTACTGTAGTTCTTCTACTGTTGTCCCTCCCAGTATTAGCGGGGGCCATTACAATACTTCTTACAGACCGAAATTTAAATACATCATTCTTCGATCCAGCTGGGGGAGGAGATCC…
OTU_778	COI	450	1	Arthropoda	Insecta	Trichoptera	Polycentropodidae	Plectrocnemia	cinerea	Plectrocnemia cinerea	100	Published	TCGAATAAATAATATAAGATTCTGATTATTACCTCCTTCTATTTTTTTTCTAATTTCTGCAGTTTTCATAGATAATAGAGTAGGTACTGGTTGAACAGTTTATCCTCCTTTATCAAATAATTTATTTCATTCAGGAAAATCAGTTGATATTTCAATTTTTTCTTTACACTTAGCCGGAATTTCTTCTATTTTAGGTGCTATTAATTTTATTTCTACAATTATAAATATAAAAATAAACTACATTCCTATAAATTTAATTCCTTTATTTGTTTGATCAATTAAAATTACAGCAATTTTACTACTTTTATCATTGCCAGTTTTAGCTGGAGCTATTACTATACTTTTAACTGATCGAAATTTAAATACTTCTTTTTTTGATCCTTCAGGTGGAGGAGATCC…
OTU_779	COI	484	5	Arthropoda	Insecta	Trichoptera	Leptoceridae	Mystacides	sepulchralis	Mystacides sepulchralis	100	Published	TCGAATAAATAATATAAGATTTTGATTATTACCTCCTTCCTTAAATTTTTTATTATTAAGAAGATTAATTGAAAGAGGAACTGGAACTGGATGAACAGTTTATCCCCCCTTAGCAAGAAATATTGCACATATAGGTAAATCTGTAGATTTATCAATTTTTTCATTACACATAGCTGGTATTTCATCTATTTTAGGAGCTATTAATTTTATTACTACCTGTATAAATATAAAATTATTAAGAATAAAATTAGATCAATTACCTTTATTTGTTTGATCTGTCATAATTACAGCTTTATTACTATTACTTTCTTTACCCGTATTAGCTGGCGCTATTACTATATTATTAACTGATCGAAATTTAAATACTTCTTTTTTTGACCCCGCAGGAGGAGGAGATCC…
OTU_780	COI	616	4	Arthropoda	Insecta	Diptera	Tipulidae				93.13	Published	TCGAATAAATAATATAAGTTTTTGAATACTTCCACCTTCTTTAACACTTTTATTAGCAAGTAGTATAGTTGAAAATGGAGCTGGAACTGGTTGATCAGTTTATCCTCCTCTTTCTGCTGGAATTGCTCATACTGGTGCTTCTGTCGATTTAGCAATTTTCTCTCTTCATTTAGCAGGAATTTCCTCTATTTTAGGAGCTGTAAATTTTATTACAACAGTAATCAATATACGATCTAGTGGAATTACATTAGATGGAATACCTTTATTCGTTTGATCAGTACTAATTACAGCAGTACTTTTACTTTTATCACTTCCAGTGTTAGCAGGAGCAATTACTATATTATTAATAGATCGAAATTTAAATACATCATGTTTTGATCCAGCTGGAGGAGGAGATCC…
OTU_781	COI	1650	5	Annelida	Clitellata	Enchytraeida	Enchytraeidae	Enchytraeus		Enchytraeus	99.76	Private	ACGACTAAATAATATAAGATTCTGACTCCTTCCACCTTCACTTCTTCTACTAGTATCTTCAGCAGCCGTTGAAAAAGGAGCAGGAACAGGATGAACTGTATACCCACCTCTCTCAAGAAATATAGCTCATGCAGGTCCATCTGTAGATTTAGCTATTTTCTCGCTTCATTTAGCCGGTGCATCTTCAATTTTAGGTGCAGTAAATTTTATCACCACTGTAATCAATATACGATGACAAGGTCTTAGATTAGAACGAATTCCATTATTTGTGTGAGCAGTAACTATTACTGTAGTATTACTCCTTCTATCATTACCAGTTCTAGCTGGAGCAATTACTATACTACTAACCGACCGAAATCTAAATACCTCATTCTTTGACCCTGCCGGTGGTGGAGATCC…
OTU_782	COI	887	2	Arthropoda	Insecta	Trichoptera	Glossosomatidae	Protoptila		Protoptila	100	Published	CCGAATAAACAATATAAGATTTTGACTCTTACCCCCATCTATTACTCTTCTACTAATTAGATCAATAGTAGAAAAAGGAGCTGGAACTGGATGAACAGTATATCCCCCATTATCAGCTAACATTGCTCATTCAGGAAAATGTGTTGATTTAACCATTTTCTCTTTACATCTAGCAGGAGTTTCATCAATTTTAGGGGCTATTAACTTTCTTTCCACAATTATAAATATACGCTCAAAATTAATAACAATAGATAAAATACCTTTATTTGTTTGATCAGTATTTATTACTGCAATTCTTTTACTCCTTTCTTTACCAGTCCTAGCCGGGGCTATTACTATGCTATTAACTGATCGAAACCTAAATACTTCTTTCTTCAACCCCAATGGAGGGGGAGACCC…
OTU_783	COI	1853	7	Arthropoda	Insecta	Diptera	Empididae	Roederiodes	recurvatus	Roederiodes recurvatus	99.52	Early-Release	CGAATAAATAATATAAGATTTTGATTACTACCCCCTTCCCTAACTTTATTATTAGCCAGAAGAATAGTAGAAAACGGGGCAGGGACAGGTTGAACTGTTTACCCTCCTCTATCATCAAATATTGCTCATAGAGGAGCTTCAGTAGATTTAGCTATTTTTTCATTACATCTAGCTGGAATTTCTTCAATTTTAGGGGCTATTAATTTTATTACTACAATTATTAATATACGATCAATTGGTATCTCATTTGATCGAATACCTTTATTTGTTTGATCAGTCTTAATTACAGCTATTTTATTATTACTATCTTTACCTGTATTAGCAGGAGCTATTACAATATTACTTACAGATCGAAATTTAAATACTTCATTTTTTGACCCTGCTGGTGGAGGGGACCCC…
OTU_784	COI	1645	7	Arthropoda	Insecta	Coleoptera	Haliplidae				91.94	Private	ACGTATAAATAATATATGATTTTGATAATTACCCTTTCATTAACTTTATTAGTAATAAGAAGATTGGTTGAAAAAGGAGCTGGCACACGATGAACAAGTTACACTTCCTTATCAGCTAATATTGCCAATAGAGGCGCTTCTATATATTAAGCAATTTTAAGACTTCATATTGCACGTATTTCTTCATTTCTAGGAGCAGTAAATTTTATTACTACTGTTATTAATATACGAGCAACCGGCATAACTTTAGAACGTATACCTTTATTTGTATGATCTGTAGGAATTACAGCTTTACTGCTTTTATTTTTATACCAGTTTTAGCAAAAGCAATTACTATATTATCAACTGATCGAAATTTAAACACATTACTCTTTGATCCTGCTGGAGGTGGTGATCCTA…
OTU_785	COI	1350	3	Arthropoda	Insecta	Diptera	Chironomidae	Chironomus	atrella	Chironomus atrella	100	Published	CCGAATAAATAATATAAGTTTTTGACTTCTTCCCCCTTCTCTCACTCTTTTACTTTCTAGTTCATTTGTAGAAAATGGAGCAGGAACGGGTTGAACAGTTTATCCCCCTCTTTCAGCGGCAATTGCTCATAGTGGAGCTTCTGTTGATTTAGCTATTTTTTCTTTACATTTAGCAGGAATTTCTTCTATTTTAGGTTCTGTAAATTTTATTACAACTGTAATTAATATACGAGCGAATGGAATTACTCTAGACCGAATACCATTATTCGTTTGATCAGTTGTTATTACAACTGTCTTACTTCTTCTTTCTTTACCCGTTTTAGCCGGTGCGATTACTATACTATTAACAGATCGAAATTTAAACACATCATTTTTTGATCCTGCCGGAGGTGGGGACCC…
OTU_786	COI	480	4	Arthropoda	Malacostraca	Decapoda	Cambaridae	Orconectes	propinquus	Orconectes propinquus	100	Published	TCGTATAAATAATATAAGGTTCTGATTACTTCCTTTTTCTTTAACTTTATTATTAACTAGGGGAATAGTAGAAAGAGGAGTTGGAACAGGGTGAACAGTATACCCCCCTCTTGCTTCTGCGATTGCTCATGCTGGAGCTTCAGTAGATTTAGGTATTTTTTCATTACATTTAGCGGGGGTTTCTTCTATTCTTGGCTCAGTTAATTTTATAACAACGGCTATTAATATACGGGCCGCAGGAATAACTATGGATCGAATACCATTATTTGTTTGATCGGTATTTATTACTACTGTATTATTATTATTATCTTTACCTGTTTTAGCTGGGGCTATTACTATGTTATTAACTGATCGAAACTTAAATACTTCTTTTTTTGATCCTGCAGGAGGGGGAGATCC…
OTU_787	COI	990	2	Arthropoda	Insecta	Diptera	Chironomidae				99.76	Private	CCGTATAAATAACATAAGTTTTTGAATACTCCCTCCTTCTCTAACTCTACTTTTATCTAGCTCAATTGTCGAAAACGGGGCAGGAACAGGCTGAACAGTTTATCCCCCTTTATCTTCAGGAGTTGCACATGCAGGAGCTTCCGTAGATTTAGCAATTTTTTCTTTACACTTAGCTGGAATTTCTTCTATTTTAGGAGCTGTAAATTTTATTACCACTGTGATTAATATACGATCAAATGGGATCACTTTAGATCGAATGCCCTTATTTGTATGATCTGTAGTTATTACAGCAGTTTTATTATTACTTTCTTTACCAGTTTTAGCAGGGGCTATTACTATACTACTGACAGATCGAAATTTAAATACATCATTTTTCGACCCTGCGGGAGGAGGAGACCC…
OTU_788	COI	648	4	Arthropoda	Insecta	Hemiptera	Corixidae	Trichocorixa	borealis	Trichocorixa borealis	100	Published	TCGAATAAATAATATAAGTTTTTGATTGCTTCCGCCTTCTCTAACACTACTACTATCAAGTAGATTCGTAAATTCCGGAGCAGGGACAGGATGAACAGTTTATCCTCCCCTATCAAGAAATTTAACACACAGAGGGGCATCTGTTGATCTAGCCATTTTCTCCCTACACCTAGCAGGAGTTTCATCAATTCTTGGGGCAATTAATTTCATTTCAACAATTATTAATATACGTGTGATGGGAATAACACCTGAACGAACACCGCTATTTGTGTGATCTGTAGGAATTACTGCCCTACTTCTGCTGCTATCACTACCAGTTCTAGCAGGAGCTATCACCATATTATTAACTGACCGTAACTTTAATACTTCATTCTTCGACCCAGCAGGAGGGGGGGATCC…
OTU_789	COI	522	7	Arthropoda	Insecta						76.5	Private	TAGATTGAATAATATTAGTTTTTGGCTTTTGGTGCCATCTCTTCTTCTATTAGTCTTTTCAGCTTTTGTCGAATTTGGTGCTGGAACTGGTTGGACTGTTTACCCACCACTTAGTTCTTCTGCTTTTCACTCAGGCGGGGCAGTTGACTTAGCTATTTTTAGTTTGCATGTCTCAGGAACTTCTTCATTATTGGGTGCTATAAATTTCATAGTTACTGCGTTTAACATGCGCTTAAAGGGTATGACTATACATTCTATGCCTTTATTTGTTTGAGCTTTGTTGGTAACAGCTGTTTTGCTACTTCTTTCCTTACCTGTTTTAGCGGGAGCTATTACTATGCTTTTGACTGACAGAAATTTTAATACGTCTTTTTTTAATTCGCTTGGAGGTGGTGATCC…
OTU_790	COI	312	8	Annelida	Polychaeta						78.53	Published	GAGACTGAACAACATGAGCTTTTGGTTGTTAATACCAGCTGCCATCTTGTTGGTGGCATCAATTTTCGTTCCTGGTGGTGCTGTTGCAGGTGGCTGGACTATGTATCCGCCATTATCGATACAAGCTGGTATGTCAATGGACATGTCTATTTTTGCATTGCATATTTTGGGTGTTTCTTCGATAGTTGGCTCTATCAACATCATTACCACTATCTTTAACATGCGTGCTCCAGGCATGACGCTAATGAAAATGCCAATGTTTGTATGGACATGGTTAATTACTGCTTATTTGTTAATTGCTGCAATGCCGGTACTAGCTGGTGCTTTAACTATGTTGATTACTGACCGTCACTTTGGTACAACATTCTTTAATGCTGCAGGCGGTGGTGATCCGGTACT…
OTU_791	COI	525	5	Arthropoda	Arachnida	Trombidiformes	Hygrobatidae	Hygrobates		Hygrobates	99.04	Private	TCGGATAAATAATATAAGATTCTGACTTCTTCCCCCCTCAATTATATTATTATTATCTAGAGCGTTAACTTCTATAGGGGCAGGAACAGGCTGAACTGTTTATCCTCCTCTCTCCAGAAACATTGCTCATAGCGGGCCCTCAGTTGACCTAACTATCTTTTCTCTCCATTTAGCTGGAATTTCTTCTATTTTAGGGGCCATTAATTTTATAGTAACAATTTTAAACATAAAACCCAAACATATAGAAATAGACCAACTTCCTCTATTTGTCTGGTCTATTTTTATTACAGTAATTCTTCTTTTACTTTCTTTACCGGTCTTAGCTGGTGCGATTACAATACTTTTAACTGACCGAAATTTTAATACATCTTTTTTTGACCCAGCTGGAGGAGGAGACCC…
OTU_792	COI	753	12	Annelida	Polychaeta						77.89	Published	TCGATTAAACAACATGAGCTTTTGGTTGTTGATACCAGCAGCTATTTTGTTGATGGCATCGTTTTTTGTGCCAGGCGGTGCTGCATCAGGTGGTTGGACTATGTATCCACCATTGTCAGTGCAAGGCGGTATGTCGGTAGATATGACTATATTTGCGATACATATTTTAGGTGTGTCTTCTATCGTAGGCTCTATCAATATTATTACTACTATCTTTAATATGCGCGCACCAGGCATGACATTAATGAAAATGCCAATGTTCGTTTGGACATGGCTAATTACCGCGTATCTGTTGATTGCTGCAATGCCTGTGCTTGCAGGTGCGGTGACTATGTTGATTACTGACCGTCATTTTGGTACAACCTTCTTTAACGCCGCAGGTGGCGGTGACCCAGTGTT…
[truncated: 1,487 more rows]
