# Supplementary material for: Hidden diversity: DNA metabarcoding reveals hyper-diverse benthic invertebrate communities
Source: BMC Ecol Evol. 2023 May 17;23:19. doi: 10.1186/s12862-023-02118-w (PMC10189981; doi:10.1186/s12862-023-02118-w)
Supplement: Supplementary file 3 — Additional file 3: Appendix 3. Raw data post JAMP processing, to be used in Appendix 2. Composed of 4 csv files. [file 12862_2023_2118_MOESM3_ESM.zip › Appendix3C_PCRs.csv]

pcr_id	plate_no	plate_col	plate_row	primer_fwd	primer_rev	project	sample_id	tech_rep	type	control_type
J.NEG1	J2019	1	H	GCHCCHGAYATRGCHTTYCC	TCDGGRTGNCCRAARAAYCA	Metabarcoding_stream_inverts	J.NEG1	NA	control	sequencing
J.NEG2	J2019	3	D	GCHCCHGAYATRGCHTTYCC	TCDGGRTGNCCRAARAAYCA	Metabarcoding_stream_inverts	J.NEG2	NA	control	pcr
J.NEG3	J2019	4	A	GCHCCHGAYATRGCHTTYCC	TCDGGRTGNCCRAARAAYCA	Metabarcoding_stream_inverts	J.NEG3	NA	control	pcr
J.NEG4	J2019	6	G	GCHCCHGAYATRGCHTTYCC	TCDGGRTGNCCRAARAAYCA	Metabarcoding_stream_inverts	J.NEG4	NA	control	pcr
J.NEG5	J2019	7	B	GCHCCHGAYATRGCHTTYCC	TCDGGRTGNCCRAARAAYCA	Metabarcoding_stream_inverts	J.NEG5	NA	control	pcr
J.NEG6	J2019	9	F	GCHCCHGAYATRGCHTTYCC	TCDGGRTGNCCRAARAAYCA	Metabarcoding_stream_inverts	J.NEG6	NA	control	pcr
J.NEG7	J2019	10	C	GCHCCHGAYATRGCHTTYCC	TCDGGRTGNCCRAARAAYCA	Metabarcoding_stream_inverts	J.NEG7	NA	control	pcr
J.NEG8	J2019	12	E	GCHCCHGAYATRGCHTTYCC	TCDGGRTGNCCRAARAAYCA	Metabarcoding_stream_inverts	J.NEG8	NA	control	extraction
J01	J2019	1	G	GCHCCHGAYATRGCHTTYCC	TCDGGRTGNCCRAARAAYCA	Metabarcoding_stream_inverts	J01	NA	sample	NA
J02	J2019	1	F	GCHCCHGAYATRGCHTTYCC	TCDGGRTGNCCRAARAAYCA	Metabarcoding_stream_inverts	J02	1	sample	NA
J02.T	J2019	12	G	GCHCCHGAYATRGCHTTYCC	TCDGGRTGNCCRAARAAYCA	Metabarcoding_stream_inverts	J02	1	sample	NA
J03	J2019	1	E	GCHCCHGAYATRGCHTTYCC	TCDGGRTGNCCRAARAAYCA	Metabarcoding_stream_inverts	J03	NA	sample	NA
J04	J2019	1	D	GCHCCHGAYATRGCHTTYCC	TCDGGRTGNCCRAARAAYCA	Metabarcoding_stream_inverts	J04	NA	sample	NA
J05	J2019	1	C	GCHCCHGAYATRGCHTTYCC	TCDGGRTGNCCRAARAAYCA	Metabarcoding_stream_inverts	J05	NA	sample	NA
J06	J2019	1	B	GCHCCHGAYATRGCHTTYCC	TCDGGRTGNCCRAARAAYCA	Metabarcoding_stream_inverts	J06	NA	sample	NA
J07	J2019	1	A	GCHCCHGAYATRGCHTTYCC	TCDGGRTGNCCRAARAAYCA	Metabarcoding_stream_inverts	J07	NA	sample	NA
J08	J2019	2	H	GCHCCHGAYATRGCHTTYCC	TCDGGRTGNCCRAARAAYCA	Metabarcoding_stream_inverts	J08	NA	sample	NA
J09	J2019	2	G	GCHCCHGAYATRGCHTTYCC	TCDGGRTGNCCRAARAAYCA	Metabarcoding_stream_inverts	J09	NA	sample	NA
J10	J2019	2	F	GCHCCHGAYATRGCHTTYCC	TCDGGRTGNCCRAARAAYCA	Metabarcoding_stream_inverts	J10	NA	sample	NA
J11	J2019	2	E	GCHCCHGAYATRGCHTTYCC	TCDGGRTGNCCRAARAAYCA	Metabarcoding_stream_inverts	J11	NA	sample	NA
J12	J2019	2	D	GCHCCHGAYATRGCHTTYCC	TCDGGRTGNCCRAARAAYCA	Metabarcoding_stream_inverts	J12	NA	sample	NA
J13	J2019	2	C	GCHCCHGAYATRGCHTTYCC	TCDGGRTGNCCRAARAAYCA	Metabarcoding_stream_inverts	J13	NA	sample	NA
J14	J2019	2	B	GCHCCHGAYATRGCHTTYCC	TCDGGRTGNCCRAARAAYCA	Metabarcoding_stream_inverts	J14	NA	sample	NA
J15	J2019	2	A	GCHCCHGAYATRGCHTTYCC	TCDGGRTGNCCRAARAAYCA	Metabarcoding_stream_inverts	J15	NA	sample	NA
J16	J2019	3	H	GCHCCHGAYATRGCHTTYCC	TCDGGRTGNCCRAARAAYCA	Metabarcoding_stream_inverts	J16	NA	sample	NA
J17	J2019	3	G	GCHCCHGAYATRGCHTTYCC	TCDGGRTGNCCRAARAAYCA	Metabarcoding_stream_inverts	J17	NA	sample	NA
J18	J2019	3	F	GCHCCHGAYATRGCHTTYCC	TCDGGRTGNCCRAARAAYCA	Metabarcoding_stream_inverts	J18	NA	sample	NA
J19	J2019	3	E	GCHCCHGAYATRGCHTTYCC	TCDGGRTGNCCRAARAAYCA	Metabarcoding_stream_inverts	J19	NA	sample	NA
J20	J2019	3	C	GCHCCHGAYATRGCHTTYCC	TCDGGRTGNCCRAARAAYCA	Metabarcoding_stream_inverts	J20	NA	sample	NA
J21	J2019	3	B	GCHCCHGAYATRGCHTTYCC	TCDGGRTGNCCRAARAAYCA	Metabarcoding_stream_inverts	J21	NA	sample	NA
J22	J2019	3	A	GCHCCHGAYATRGCHTTYCC	TCDGGRTGNCCRAARAAYCA	Metabarcoding_stream_inverts	J22	NA	sample	NA
J23	J2019	4	H	GCHCCHGAYATRGCHTTYCC	TCDGGRTGNCCRAARAAYCA	Metabarcoding_stream_inverts	J23	2	sample	NA
J24	J2019	4	G	GCHCCHGAYATRGCHTTYCC	TCDGGRTGNCCRAARAAYCA	Metabarcoding_stream_inverts	J24	NA	sample	NA
J25	J2019	4	F	GCHCCHGAYATRGCHTTYCC	TCDGGRTGNCCRAARAAYCA	Metabarcoding_stream_inverts	J25	NA	sample	NA
J26	J2019	4	E	GCHCCHGAYATRGCHTTYCC	TCDGGRTGNCCRAARAAYCA	Metabarcoding_stream_inverts	J26	NA	sample	NA
J27	J2019	4	D	GCHCCHGAYATRGCHTTYCC	TCDGGRTGNCCRAARAAYCA	Metabarcoding_stream_inverts	J27	NA	sample	NA
J28	J2019	4	C	GCHCCHGAYATRGCHTTYCC	TCDGGRTGNCCRAARAAYCA	Metabarcoding_stream_inverts	J28	1	sample	NA
J28.T	J2019	11	A	GCHCCHGAYATRGCHTTYCC	TCDGGRTGNCCRAARAAYCA	Metabarcoding_stream_inverts	J28	1	sample	NA
J29	J2019	4	B	GCHCCHGAYATRGCHTTYCC	TCDGGRTGNCCRAARAAYCA	Metabarcoding_stream_inverts	J29	NA	sample	NA
J30	J2019	5	H	GCHCCHGAYATRGCHTTYCC	TCDGGRTGNCCRAARAAYCA	Metabarcoding_stream_inverts	J30	NA	sample	NA
J31	J2019	5	G	GCHCCHGAYATRGCHTTYCC	TCDGGRTGNCCRAARAAYCA	Metabarcoding_stream_inverts	J31	NA	sample	NA
J32	J2019	5	F	GCHCCHGAYATRGCHTTYCC	TCDGGRTGNCCRAARAAYCA	Metabarcoding_stream_inverts	J32	NA	sample	NA
J33	J2019	5	E	GCHCCHGAYATRGCHTTYCC	TCDGGRTGNCCRAARAAYCA	Metabarcoding_stream_inverts	J33	NA	sample	NA
J34	J2019	5	D	GCHCCHGAYATRGCHTTYCC	TCDGGRTGNCCRAARAAYCA	Metabarcoding_stream_inverts	J34	NA	sample	NA
J35	J2019	5	C	GCHCCHGAYATRGCHTTYCC	TCDGGRTGNCCRAARAAYCA	Metabarcoding_stream_inverts	J35	NA	sample	NA
J36	J2019	5	B	GCHCCHGAYATRGCHTTYCC	TCDGGRTGNCCRAARAAYCA	Metabarcoding_stream_inverts	J36	NA	sample	NA
J37	J2019	5	A	GCHCCHGAYATRGCHTTYCC	TCDGGRTGNCCRAARAAYCA	Metabarcoding_stream_inverts	J37	NA	sample	NA
J38	J2019	6	H	GCHCCHGAYATRGCHTTYCC	TCDGGRTGNCCRAARAAYCA	Metabarcoding_stream_inverts	J38	NA	sample	NA
J39	J2019	6	F	GCHCCHGAYATRGCHTTYCC	TCDGGRTGNCCRAARAAYCA	Metabarcoding_stream_inverts	J39	NA	sample	NA
J40	J2019	6	E	GCHCCHGAYATRGCHTTYCC	TCDGGRTGNCCRAARAAYCA	Metabarcoding_stream_inverts	J40	NA	sample	NA
J41	J2019	6	D	GCHCCHGAYATRGCHTTYCC	TCDGGRTGNCCRAARAAYCA	Metabarcoding_stream_inverts	J41	NA	sample	NA
J42	J2019	6	C	GCHCCHGAYATRGCHTTYCC	TCDGGRTGNCCRAARAAYCA	Metabarcoding_stream_inverts	J42	NA	sample	NA
J43	J2019	6	B	GCHCCHGAYATRGCHTTYCC	TCDGGRTGNCCRAARAAYCA	Metabarcoding_stream_inverts	J43	1	sample	NA
J43.T	J2019	12	A	GCHCCHGAYATRGCHTTYCC	TCDGGRTGNCCRAARAAYCA	Metabarcoding_stream_inverts	J43	1	sample	NA
J44	J2019	6	A	GCHCCHGAYATRGCHTTYCC	TCDGGRTGNCCRAARAAYCA	Metabarcoding_stream_inverts	J44	1	sample	NA
J44.T	J2019	12	F	GCHCCHGAYATRGCHTTYCC	TCDGGRTGNCCRAARAAYCA	Metabarcoding_stream_inverts	J44	1	sample	NA
J45	J2019	7	H	GCHCCHGAYATRGCHTTYCC	TCDGGRTGNCCRAARAAYCA	Metabarcoding_stream_inverts	J45	NA	sample	NA
J46	J2019	7	G	GCHCCHGAYATRGCHTTYCC	TCDGGRTGNCCRAARAAYCA	Metabarcoding_stream_inverts	J46	NA	sample	NA
J47	J2019	7	F	GCHCCHGAYATRGCHTTYCC	TCDGGRTGNCCRAARAAYCA	Metabarcoding_stream_inverts	J47	1	sample	NA
J47.T	J2019	12	D	GCHCCHGAYATRGCHTTYCC	TCDGGRTGNCCRAARAAYCA	Metabarcoding_stream_inverts	J47	1	sample	NA
J48	J2019	7	E	GCHCCHGAYATRGCHTTYCC	TCDGGRTGNCCRAARAAYCA	Metabarcoding_stream_inverts	J48	NA	sample	NA
J49	J2019	7	D	GCHCCHGAYATRGCHTTYCC	TCDGGRTGNCCRAARAAYCA	Metabarcoding_stream_inverts	J49	NA	sample	NA
J50	J2019	7	C	GCHCCHGAYATRGCHTTYCC	TCDGGRTGNCCRAARAAYCA	Metabarcoding_stream_inverts	J50	NA	sample	NA
J51	J2019	7	A	GCHCCHGAYATRGCHTTYCC	TCDGGRTGNCCRAARAAYCA	Metabarcoding_stream_inverts	J51	NA	sample	NA
J52	J2019	8	H	GCHCCHGAYATRGCHTTYCC	TCDGGRTGNCCRAARAAYCA	Metabarcoding_stream_inverts	J52	NA	sample	NA
J53	J2019	8	G	GCHCCHGAYATRGCHTTYCC	TCDGGRTGNCCRAARAAYCA	Metabarcoding_stream_inverts	J53	NA	sample	NA
J54	J2019	8	F	GCHCCHGAYATRGCHTTYCC	TCDGGRTGNCCRAARAAYCA	Metabarcoding_stream_inverts	J54	NA	sample	NA
J55	J2019	8	E	GCHCCHGAYATRGCHTTYCC	TCDGGRTGNCCRAARAAYCA	Metabarcoding_stream_inverts	J55	1	sample	NA
J55.T	J2019	12	H	GCHCCHGAYATRGCHTTYCC	TCDGGRTGNCCRAARAAYCA	Metabarcoding_stream_inverts	J55	1	sample	NA
J56	J2019	8	D	GCHCCHGAYATRGCHTTYCC	TCDGGRTGNCCRAARAAYCA	Metabarcoding_stream_inverts	J56	NA	sample	NA
J57	J2019	8	C	GCHCCHGAYATRGCHTTYCC	TCDGGRTGNCCRAARAAYCA	Metabarcoding_stream_inverts	J57	NA	sample	NA
J58	J2019	8	B	GCHCCHGAYATRGCHTTYCC	TCDGGRTGNCCRAARAAYCA	Metabarcoding_stream_inverts	J58	NA	sample	NA
J59	J2019	8	A	GCHCCHGAYATRGCHTTYCC	TCDGGRTGNCCRAARAAYCA	Metabarcoding_stream_inverts	J59	NA	sample	NA
J60	J2019	9	H	GCHCCHGAYATRGCHTTYCC	TCDGGRTGNCCRAARAAYCA	Metabarcoding_stream_inverts	J60	NA	sample	NA
J61	J2019	9	G	GCHCCHGAYATRGCHTTYCC	TCDGGRTGNCCRAARAAYCA	Metabarcoding_stream_inverts	J61	NA	sample	NA
J62	J2019	9	E	GCHCCHGAYATRGCHTTYCC	TCDGGRTGNCCRAARAAYCA	Metabarcoding_stream_inverts	J62	NA	sample	NA
J63	J2019	9	D	GCHCCHGAYATRGCHTTYCC	TCDGGRTGNCCRAARAAYCA	Metabarcoding_stream_inverts	J63	NA	sample	NA
J64	J2019	9	C	GCHCCHGAYATRGCHTTYCC	TCDGGRTGNCCRAARAAYCA	Metabarcoding_stream_inverts	J64	NA	sample	NA
J65	J2019	9	B	GCHCCHGAYATRGCHTTYCC	TCDGGRTGNCCRAARAAYCA	Metabarcoding_stream_inverts	J65	NA	sample	NA
J66	J2019	9	A	GCHCCHGAYATRGCHTTYCC	TCDGGRTGNCCRAARAAYCA	Metabarcoding_stream_inverts	J66	NA	sample	NA
J67	J2019	10	H	GCHCCHGAYATRGCHTTYCC	TCDGGRTGNCCRAARAAYCA	Metabarcoding_stream_inverts	J67	NA	sample	NA
J68	J2019	10	G	GCHCCHGAYATRGCHTTYCC	TCDGGRTGNCCRAARAAYCA	Metabarcoding_stream_inverts	J68	NA	sample	NA
J69	J2019	10	F	GCHCCHGAYATRGCHTTYCC	TCDGGRTGNCCRAARAAYCA	Metabarcoding_stream_inverts	J69	NA	sample	NA
J70	J2019	10	E	GCHCCHGAYATRGCHTTYCC	TCDGGRTGNCCRAARAAYCA	Metabarcoding_stream_inverts	J70	1	sample	NA
J70.T	J2019	12	B	GCHCCHGAYATRGCHTTYCC	TCDGGRTGNCCRAARAAYCA	Metabarcoding_stream_inverts	J70	1	sample	NA
J71	J2019	10	D	GCHCCHGAYATRGCHTTYCC	TCDGGRTGNCCRAARAAYCA	Metabarcoding_stream_inverts	J71	1	sample	NA
J71.T	J2019	12	C	GCHCCHGAYATRGCHTTYCC	TCDGGRTGNCCRAARAAYCA	Metabarcoding_stream_inverts	J71	1	sample	NA
J72	J2019	10	B	GCHCCHGAYATRGCHTTYCC	TCDGGRTGNCCRAARAAYCA	Metabarcoding_stream_inverts	J72	NA	sample	NA
J73	J2019	10	A	GCHCCHGAYATRGCHTTYCC	TCDGGRTGNCCRAARAAYCA	Metabarcoding_stream_inverts	J73	NA	sample	NA
J74	J2019	11	H	GCHCCHGAYATRGCHTTYCC	TCDGGRTGNCCRAARAAYCA	Metabarcoding_stream_inverts	J74	NA	sample	NA
J75	J2019	11	G	GCHCCHGAYATRGCHTTYCC	TCDGGRTGNCCRAARAAYCA	Metabarcoding_stream_inverts	J75	NA	sample	NA
J76	J2019	11	F	GCHCCHGAYATRGCHTTYCC	TCDGGRTGNCCRAARAAYCA	Metabarcoding_stream_inverts	J76	NA	sample	NA
J77	J2019	11	E	GCHCCHGAYATRGCHTTYCC	TCDGGRTGNCCRAARAAYCA	Metabarcoding_stream_inverts	J77	NA	sample	NA
J78	J2019	11	D	GCHCCHGAYATRGCHTTYCC	TCDGGRTGNCCRAARAAYCA	Metabarcoding_stream_inverts	J78	NA	sample	NA
J79	J2019	11	C	GCHCCHGAYATRGCHTTYCC	TCDGGRTGNCCRAARAAYCA	Metabarcoding_stream_inverts	J79	NA	sample	NA
J80	J2019	11	B	GCHCCHGAYATRGCHTTYCC	TCDGGRTGNCCRAARAAYCA	Metabarcoding_stream_inverts	J80	NA	sample	NA
M.NEG1	M2019	1	H	GCHCCHGAYATRGCHTTYCC	TCDGGRTGNCCRAARAAYCA	Metabarcoding_stream_inverts	M.NEG1	NA	control	sequencing
M.NEG2	M2019	3	D	GCHCCHGAYATRGCHTTYCC	TCDGGRTGNCCRAARAAYCA	Metabarcoding_stream_inverts	M.NEG2	NA	control	pcr
M.NEG3	M2019	4	A	GCHCCHGAYATRGCHTTYCC	TCDGGRTGNCCRAARAAYCA	Metabarcoding_stream_inverts	M.NEG3	NA	control	pcr
M.NEG4	M2019	6	G	GCHCCHGAYATRGCHTTYCC	TCDGGRTGNCCRAARAAYCA	Metabarcoding_stream_inverts	M.NEG4	NA	control	pcr
M.NEG5	M2019	7	B	GCHCCHGAYATRGCHTTYCC	TCDGGRTGNCCRAARAAYCA	Metabarcoding_stream_inverts	M.NEG5	NA	control	pcr
M.NEG6	M2019	9	F	GCHCCHGAYATRGCHTTYCC	TCDGGRTGNCCRAARAAYCA	Metabarcoding_stream_inverts	M.NEG6	NA	control	pcr
M.NEG7	M2019	10	C	GCHCCHGAYATRGCHTTYCC	TCDGGRTGNCCRAARAAYCA	Metabarcoding_stream_inverts	M.NEG7	NA	control	pcr
M.NEG8	M2019	12	E	GCHCCHGAYATRGCHTTYCC	TCDGGRTGNCCRAARAAYCA	Metabarcoding_stream_inverts	M.NEG8	NA	control	extraction
M01	M2019	1	G	GCHCCHGAYATRGCHTTYCC	TCDGGRTGNCCRAARAAYCA	Metabarcoding_stream_inverts	M01	NA	sample	NA
M02	M2019	1	F	GCHCCHGAYATRGCHTTYCC	TCDGGRTGNCCRAARAAYCA	Metabarcoding_stream_inverts	M02	NA	sample	NA
M03	M2019	1	E	GCHCCHGAYATRGCHTTYCC	TCDGGRTGNCCRAARAAYCA	Metabarcoding_stream_inverts	M03	NA	sample	NA
M04	M2019	1	D	GCHCCHGAYATRGCHTTYCC	TCDGGRTGNCCRAARAAYCA	Metabarcoding_stream_inverts	M04	NA	sample	NA
M05	M2019	1	C	GCHCCHGAYATRGCHTTYCC	TCDGGRTGNCCRAARAAYCA	Metabarcoding_stream_inverts	M05	NA	sample	NA
M06	M2019	1	B	GCHCCHGAYATRGCHTTYCC	TCDGGRTGNCCRAARAAYCA	Metabarcoding_stream_inverts	M06	NA	sample	NA
M07	M2019	1	A	GCHCCHGAYATRGCHTTYCC	TCDGGRTGNCCRAARAAYCA	Metabarcoding_stream_inverts	M07	NA	sample	NA
M08	M2019	2	H	GCHCCHGAYATRGCHTTYCC	TCDGGRTGNCCRAARAAYCA	Metabarcoding_stream_inverts	M08	NA	sample	NA
M09	M2019	2	G	GCHCCHGAYATRGCHTTYCC	TCDGGRTGNCCRAARAAYCA	Metabarcoding_stream_inverts	M09	NA	sample	NA
M10	M2019	2	F	GCHCCHGAYATRGCHTTYCC	TCDGGRTGNCCRAARAAYCA	Metabarcoding_stream_inverts	M10	NA	sample	NA
M11	M2019	2	E	GCHCCHGAYATRGCHTTYCC	TCDGGRTGNCCRAARAAYCA	Metabarcoding_stream_inverts	M11	NA	sample	NA
M12	M2019	2	D	GCHCCHGAYATRGCHTTYCC	TCDGGRTGNCCRAARAAYCA	Metabarcoding_stream_inverts	M12	NA	sample	NA
M13	M2019	2	C	GCHCCHGAYATRGCHTTYCC	TCDGGRTGNCCRAARAAYCA	Metabarcoding_stream_inverts	M13	NA	sample	NA
M14	M2019	2	B	GCHCCHGAYATRGCHTTYCC	TCDGGRTGNCCRAARAAYCA	Metabarcoding_stream_inverts	M14	1	sample	NA
M14.T	M2019	12	A	GCHCCHGAYATRGCHTTYCC	TCDGGRTGNCCRAARAAYCA	Metabarcoding_stream_inverts	M14	1	sample	NA
M15	M2019	2	A	GCHCCHGAYATRGCHTTYCC	TCDGGRTGNCCRAARAAYCA	Metabarcoding_stream_inverts	M15	NA	sample	NA
M16	M2019	3	H	GCHCCHGAYATRGCHTTYCC	TCDGGRTGNCCRAARAAYCA	Metabarcoding_stream_inverts	M16	NA	sample	NA
M17	M2019	3	G	GCHCCHGAYATRGCHTTYCC	TCDGGRTGNCCRAARAAYCA	Metabarcoding_stream_inverts	M17	1	sample	NA
M17.T	M2019	12	D	GCHCCHGAYATRGCHTTYCC	TCDGGRTGNCCRAARAAYCA	Metabarcoding_stream_inverts	M17	1	sample	NA
M18	M2019	3	F	GCHCCHGAYATRGCHTTYCC	TCDGGRTGNCCRAARAAYCA	Metabarcoding_stream_inverts	M18	NA	sample	NA
M19	M2019	3	E	GCHCCHGAYATRGCHTTYCC	TCDGGRTGNCCRAARAAYCA	Metabarcoding_stream_inverts	M19	NA	sample	NA
M20	M2019	3	C	GCHCCHGAYATRGCHTTYCC	TCDGGRTGNCCRAARAAYCA	Metabarcoding_stream_inverts	M20	NA	sample	NA
M21	M2019	3	B	GCHCCHGAYATRGCHTTYCC	TCDGGRTGNCCRAARAAYCA	Metabarcoding_stream_inverts	M21	NA	sample	NA
M22	M2019	3	A	GCHCCHGAYATRGCHTTYCC	TCDGGRTGNCCRAARAAYCA	Metabarcoding_stream_inverts	M22	NA	sample	NA
M23	M2019	4	H	GCHCCHGAYATRGCHTTYCC	TCDGGRTGNCCRAARAAYCA	Metabarcoding_stream_inverts	M23	1	sample	NA
M23.T	M2019	12	C	GCHCCHGAYATRGCHTTYCC	TCDGGRTGNCCRAARAAYCA	Metabarcoding_stream_inverts	M23	1	sample	NA
M24	M2019	4	G	GCHCCHGAYATRGCHTTYCC	TCDGGRTGNCCRAARAAYCA	Metabarcoding_stream_inverts	M24	NA	sample	NA
M25	M2019	4	F	GCHCCHGAYATRGCHTTYCC	TCDGGRTGNCCRAARAAYCA	Metabarcoding_stream_inverts	M25	NA	sample	NA
M26	M2019	4	E	GCHCCHGAYATRGCHTTYCC	TCDGGRTGNCCRAARAAYCA	Metabarcoding_stream_inverts	M26	NA	sample	NA
M27	M2019	4	D	GCHCCHGAYATRGCHTTYCC	TCDGGRTGNCCRAARAAYCA	Metabarcoding_stream_inverts	M27	NA	sample	NA
M28	M2019	4	C	GCHCCHGAYATRGCHTTYCC	TCDGGRTGNCCRAARAAYCA	Metabarcoding_stream_inverts	M28	NA	sample	NA
M29	M2019	4	B	GCHCCHGAYATRGCHTTYCC	TCDGGRTGNCCRAARAAYCA	Metabarcoding_stream_inverts	M29	NA	sample	NA
M30	M2019	5	H	GCHCCHGAYATRGCHTTYCC	TCDGGRTGNCCRAARAAYCA	Metabarcoding_stream_inverts	M30	NA	sample	NA
M31	M2019	5	G	GCHCCHGAYATRGCHTTYCC	TCDGGRTGNCCRAARAAYCA	Metabarcoding_stream_inverts	M31	NA	sample	NA
M32	M2019	5	F	GCHCCHGAYATRGCHTTYCC	TCDGGRTGNCCRAARAAYCA	Metabarcoding_stream_inverts	M32	NA	sample	NA
M33	M2019	5	E	GCHCCHGAYATRGCHTTYCC	TCDGGRTGNCCRAARAAYCA	Metabarcoding_stream_inverts	M33	NA	sample	NA
M34	M2019	5	D	GCHCCHGAYATRGCHTTYCC	TCDGGRTGNCCRAARAAYCA	Metabarcoding_stream_inverts	M34	NA	sample	NA
M35	M2019	5	C	GCHCCHGAYATRGCHTTYCC	TCDGGRTGNCCRAARAAYCA	Metabarcoding_stream_inverts	M35	1	sample	NA
M35.T	M2019	12	B	GCHCCHGAYATRGCHTTYCC	TCDGGRTGNCCRAARAAYCA	Metabarcoding_stream_inverts	M35	1	sample	NA
M36	M2019	5	B	GCHCCHGAYATRGCHTTYCC	TCDGGRTGNCCRAARAAYCA	Metabarcoding_stream_inverts	M36	NA	sample	NA
M37	M2019	5	A	GCHCCHGAYATRGCHTTYCC	TCDGGRTGNCCRAARAAYCA	Metabarcoding_stream_inverts	M37	NA	sample	NA
M38	M2019	6	H	GCHCCHGAYATRGCHTTYCC	TCDGGRTGNCCRAARAAYCA	Metabarcoding_stream_inverts	M38	1	sample	NA
M38.T	M2019	11	A	GCHCCHGAYATRGCHTTYCC	TCDGGRTGNCCRAARAAYCA	Metabarcoding_stream_inverts	M38	1	sample	NA
M39	M2019	6	F	GCHCCHGAYATRGCHTTYCC	TCDGGRTGNCCRAARAAYCA	Metabarcoding_stream_inverts	M39	NA	sample	NA
M40	M2019	6	E	GCHCCHGAYATRGCHTTYCC	TCDGGRTGNCCRAARAAYCA	Metabarcoding_stream_inverts	M40	NA	sample	NA
M41	M2019	6	D	GCHCCHGAYATRGCHTTYCC	TCDGGRTGNCCRAARAAYCA	Metabarcoding_stream_inverts	M41	NA	sample	NA
M42	M2019	6	C	GCHCCHGAYATRGCHTTYCC	TCDGGRTGNCCRAARAAYCA	Metabarcoding_stream_inverts	M42	NA	sample	NA
M43	M2019	6	B	GCHCCHGAYATRGCHTTYCC	TCDGGRTGNCCRAARAAYCA	Metabarcoding_stream_inverts	M43	NA	sample	NA
M44	M2019	6	A	GCHCCHGAYATRGCHTTYCC	TCDGGRTGNCCRAARAAYCA	Metabarcoding_stream_inverts	M44	NA	sample	NA
M45	M2019	7	H	GCHCCHGAYATRGCHTTYCC	TCDGGRTGNCCRAARAAYCA	Metabarcoding_stream_inverts	M45	NA	sample	NA
M46	M2019	7	G	GCHCCHGAYATRGCHTTYCC	TCDGGRTGNCCRAARAAYCA	Metabarcoding_stream_inverts	M46	NA	sample	NA
M47	M2019	7	F	GCHCCHGAYATRGCHTTYCC	TCDGGRTGNCCRAARAAYCA	Metabarcoding_stream_inverts	M47	NA	sample	NA
M48	M2019	7	E	GCHCCHGAYATRGCHTTYCC	TCDGGRTGNCCRAARAAYCA	Metabarcoding_stream_inverts	M48	NA	sample	NA
M49	M2019	7	D	GCHCCHGAYATRGCHTTYCC	TCDGGRTGNCCRAARAAYCA	Metabarcoding_stream_inverts	M49	NA	sample	NA
M50	M2019	7	C	GCHCCHGAYATRGCHTTYCC	TCDGGRTGNCCRAARAAYCA	Metabarcoding_stream_inverts	M50	NA	sample	NA
M51	M2019	7	A	GCHCCHGAYATRGCHTTYCC	TCDGGRTGNCCRAARAAYCA	Metabarcoding_stream_inverts	M51	1	sample	NA
M51.T	M2019	12	H	GCHCCHGAYATRGCHTTYCC	TCDGGRTGNCCRAARAAYCA	Metabarcoding_stream_inverts	M51	1	sample	NA
M52	M2019	8	H	GCHCCHGAYATRGCHTTYCC	TCDGGRTGNCCRAARAAYCA	Metabarcoding_stream_inverts	M52	NA	sample	NA
M53	M2019	8	G	GCHCCHGAYATRGCHTTYCC	TCDGGRTGNCCRAARAAYCA	Metabarcoding_stream_inverts	M53	NA	sample	NA
M54	M2019	8	F	GCHCCHGAYATRGCHTTYCC	TCDGGRTGNCCRAARAAYCA	Metabarcoding_stream_inverts	M54	NA	sample	NA
M55	M2019	8	E	GCHCCHGAYATRGCHTTYCC	TCDGGRTGNCCRAARAAYCA	Metabarcoding_stream_inverts	M55	NA	sample	NA
M56	M2019	8	D	GCHCCHGAYATRGCHTTYCC	TCDGGRTGNCCRAARAAYCA	Metabarcoding_stream_inverts	M56	NA	sample	NA
M57	M2019	8	C	GCHCCHGAYATRGCHTTYCC	TCDGGRTGNCCRAARAAYCA	Metabarcoding_stream_inverts	M57	NA	sample	NA
M58	M2019	8	B	GCHCCHGAYATRGCHTTYCC	TCDGGRTGNCCRAARAAYCA	Metabarcoding_stream_inverts	M58	NA	sample	NA
M59	M2019	8	A	GCHCCHGAYATRGCHTTYCC	TCDGGRTGNCCRAARAAYCA	Metabarcoding_stream_inverts	M59	NA	sample	NA
M60	M2019	9	H	GCHCCHGAYATRGCHTTYCC	TCDGGRTGNCCRAARAAYCA	Metabarcoding_stream_inverts	M60	NA	sample	NA
M61	M2019	9	G	GCHCCHGAYATRGCHTTYCC	TCDGGRTGNCCRAARAAYCA	Metabarcoding_stream_inverts	M61	NA	sample	NA
M62	M2019	9	E	GCHCCHGAYATRGCHTTYCC	TCDGGRTGNCCRAARAAYCA	Metabarcoding_stream_inverts	M62	NA	sample	NA
M63	M2019	9	D	GCHCCHGAYATRGCHTTYCC	TCDGGRTGNCCRAARAAYCA	Metabarcoding_stream_inverts	M63	NA	sample	NA
M64	M2019	9	C	GCHCCHGAYATRGCHTTYCC	TCDGGRTGNCCRAARAAYCA	Metabarcoding_stream_inverts	M64	NA	sample	NA
M65	M2019	9	B	GCHCCHGAYATRGCHTTYCC	TCDGGRTGNCCRAARAAYCA	Metabarcoding_stream_inverts	M65	NA	sample	NA
M66	M2019	9	A	GCHCCHGAYATRGCHTTYCC	TCDGGRTGNCCRAARAAYCA	Metabarcoding_stream_inverts	M66	NA	sample	NA
M67	M2019	10	H	GCHCCHGAYATRGCHTTYCC	TCDGGRTGNCCRAARAAYCA	Metabarcoding_stream_inverts	M67	NA	sample	NA
M68	M2019	10	G	GCHCCHGAYATRGCHTTYCC	TCDGGRTGNCCRAARAAYCA	Metabarcoding_stream_inverts	M68	NA	sample	NA
M69	M2019	10	F	GCHCCHGAYATRGCHTTYCC	TCDGGRTGNCCRAARAAYCA	Metabarcoding_stream_inverts	M69	NA	sample	NA
M70	M2019	10	E	GCHCCHGAYATRGCHTTYCC	TCDGGRTGNCCRAARAAYCA	Metabarcoding_stream_inverts	M70	NA	sample	NA
M71	M2019	10	D	GCHCCHGAYATRGCHTTYCC	TCDGGRTGNCCRAARAAYCA	Metabarcoding_stream_inverts	M71	NA	sample	NA
M72	M2019	10	B	GCHCCHGAYATRGCHTTYCC	TCDGGRTGNCCRAARAAYCA	Metabarcoding_stream_inverts	M72	NA	sample	NA
M73	M2019	10	A	GCHCCHGAYATRGCHTTYCC	TCDGGRTGNCCRAARAAYCA	Metabarcoding_stream_inverts	M73	NA	sample	NA
M74	M2019	11	H	GCHCCHGAYATRGCHTTYCC	TCDGGRTGNCCRAARAAYCA	Metabarcoding_stream_inverts	M74	NA	sample	NA
M75	M2019	11	G	GCHCCHGAYATRGCHTTYCC	TCDGGRTGNCCRAARAAYCA	Metabarcoding_stream_inverts	M75	NA	sample	NA
M76	M2019	11	F	GCHCCHGAYATRGCHTTYCC	TCDGGRTGNCCRAARAAYCA	Metabarcoding_stream_inverts	M76	NA	sample	NA
M77	M2019	11	E	GCHCCHGAYATRGCHTTYCC	TCDGGRTGNCCRAARAAYCA	Metabarcoding_stream_inverts	M77	NA	sample	NA
M78	M2019	11	D	GCHCCHGAYATRGCHTTYCC	TCDGGRTGNCCRAARAAYCA	Metabarcoding_stream_inverts	M78	1	sample	NA
M78.T	M2019	12	G	GCHCCHGAYATRGCHTTYCC	TCDGGRTGNCCRAARAAYCA	Metabarcoding_stream_inverts	M78	1	sample	NA
M79	M2019	11	C	GCHCCHGAYATRGCHTTYCC	TCDGGRTGNCCRAARAAYCA	Metabarcoding_stream_inverts	M79	1	sample	NA
M79.T	M2019	12	F	GCHCCHGAYATRGCHTTYCC	TCDGGRTGNCCRAARAAYCA	Metabarcoding_stream_inverts	M79	1	sample	NA
M80	M2019	11	B	GCHCCHGAYATRGCHTTYCC	TCDGGRTGNCCRAARAAYCA	Metabarcoding_stream_inverts	M80	NA	sample	NA
R.EXNEG1	redo	1	H	GCHCCHGAYATRGCHTTYCC	TCDGGRTGNCCRAARAAYCA	Metabarcoding_stream_inverts	R.EXNEG1	NA	control	extraction
R.PCRNEG1	redo	2	A	GCHCCHGAYATRGCHTTYCC	TCDGGRTGNCCRAARAAYCA	Metabarcoding_stream_inverts	R.PCRNEG1	NA	control	pcr
R.PCRNEG2	redo	3	C	GCHCCHGAYATRGCHTTYCC	TCDGGRTGNCCRAARAAYCA	Metabarcoding_stream_inverts	R.PCRNEG2	NA	control	pcr
R.SEQNEG1	redo	6	A	GCHCCHGAYATRGCHTTYCC	TCDGGRTGNCCRAARAAYCA	Metabarcoding_stream_inverts	R.SEQNEG1	NA	control	sequencing
R.SEQNEG2	redo	7	B	GCHCCHGAYATRGCHTTYCC	TCDGGRTGNCCRAARAAYCA	Metabarcoding_stream_inverts	R.SEQNEG2	NA	control	sequencing
R.SEQNEG3	redo	8	C	GCHCCHGAYATRGCHTTYCC	TCDGGRTGNCCRAARAAYCA	Metabarcoding_stream_inverts	R.SEQNEG3	NA	control	sequencing
R.SEQNEG4	redo	6	E	GCHCCHGAYATRGCHTTYCC	TCDGGRTGNCCRAARAAYCA	Metabarcoding_stream_inverts	R.SEQNEG4	NA	control	sequencing
R.SEQNEG5	redo	7	F	GCHCCHGAYATRGCHTTYCC	TCDGGRTGNCCRAARAAYCA	Metabarcoding_stream_inverts	R.SEQNEG5	NA	control	sequencing
R.SEQNEG6	redo	8	G	GCHCCHGAYATRGCHTTYCC	TCDGGRTGNCCRAARAAYCA	Metabarcoding_stream_inverts	R.SEQNEG6	NA	control	sequencing
R.WNEG1	redo	5	A	GCHCCHGAYATRGCHTTYCC	TCDGGRTGNCCRAARAAYCA	Metabarcoding_stream_inverts	R.WNEG1	NA	control	sequencing
redo_J06	redo	1	A	GCHCCHGAYATRGCHTTYCC	TCDGGRTGNCCRAARAAYCA	Metabarcoding_stream_inverts	J06	NA	sample	NA
redo_J10	redo	1	B	GCHCCHGAYATRGCHTTYCC	TCDGGRTGNCCRAARAAYCA	Metabarcoding_stream_inverts	J10	NA	sample	NA
redo_J10.T	redo	6	B	GCHCCHGAYATRGCHTTYCC	TCDGGRTGNCCRAARAAYCA	Metabarcoding_stream_inverts	J10	NA	sample	NA
redo_J12	redo	1	C	GCHCCHGAYATRGCHTTYCC	TCDGGRTGNCCRAARAAYCA	Metabarcoding_stream_inverts	J12	1	sample	NA
redo_J12.T	redo	6	C	GCHCCHGAYATRGCHTTYCC	TCDGGRTGNCCRAARAAYCA	Metabarcoding_stream_inverts	J12	1	sample	NA
redo_J15	redo	1	D	GCHCCHGAYATRGCHTTYCC	TCDGGRTGNCCRAARAAYCA	Metabarcoding_stream_inverts	J15	1	sample	NA
redo_J15.T	redo	6	D	GCHCCHGAYATRGCHTTYCC	TCDGGRTGNCCRAARAAYCA	Metabarcoding_stream_inverts	J15	1	sample	NA
redo_J26	redo	1	E	GCHCCHGAYATRGCHTTYCC	TCDGGRTGNCCRAARAAYCA	Metabarcoding_stream_inverts	J26	1	sample	NA
redo_J26.T	redo	6	F	GCHCCHGAYATRGCHTTYCC	TCDGGRTGNCCRAARAAYCA	Metabarcoding_stream_inverts	J26	1	sample	NA
redo_J27	redo	1	F	GCHCCHGAYATRGCHTTYCC	TCDGGRTGNCCRAARAAYCA	Metabarcoding_stream_inverts	J27	1	sample	NA
redo_J27.T	redo	6	G	GCHCCHGAYATRGCHTTYCC	TCDGGRTGNCCRAARAAYCA	Metabarcoding_stream_inverts	J27	1	sample	NA
redo_J35	redo	1	G	GCHCCHGAYATRGCHTTYCC	TCDGGRTGNCCRAARAAYCA	Metabarcoding_stream_inverts	J35	1	sample	NA
redo_J35.T	redo	6	H	GCHCCHGAYATRGCHTTYCC	TCDGGRTGNCCRAARAAYCA	Metabarcoding_stream_inverts	J35	1	sample	NA
redo_J46	redo	2	B	GCHCCHGAYATRGCHTTYCC	TCDGGRTGNCCRAARAAYCA	Metabarcoding_stream_inverts	J46	NA	sample	NA
redo_J49	redo	2	C	GCHCCHGAYATRGCHTTYCC	TCDGGRTGNCCRAARAAYCA	Metabarcoding_stream_inverts	J49	NA	sample	NA
redo_J50	redo	2	D	GCHCCHGAYATRGCHTTYCC	TCDGGRTGNCCRAARAAYCA	Metabarcoding_stream_inverts	J50	1	sample	NA
redo_J50.T	redo	7	A	GCHCCHGAYATRGCHTTYCC	TCDGGRTGNCCRAARAAYCA	Metabarcoding_stream_inverts	J50	1	sample	NA
redo_J51	redo	2	E	GCHCCHGAYATRGCHTTYCC	TCDGGRTGNCCRAARAAYCA	Metabarcoding_stream_inverts	J51	NA	sample	NA
redo_J55	redo	2	F	GCHCCHGAYATRGCHTTYCC	TCDGGRTGNCCRAARAAYCA	Metabarcoding_stream_inverts	J55	NA	sample	NA
redo_J58	redo	2	G	GCHCCHGAYATRGCHTTYCC	TCDGGRTGNCCRAARAAYCA	Metabarcoding_stream_inverts	J58	NA	sample	NA
redo_J66	redo	2	H	GCHCCHGAYATRGCHTTYCC	TCDGGRTGNCCRAARAAYCA	Metabarcoding_stream_inverts	J66	NA	sample	NA
redo_J75	redo	3	A	GCHCCHGAYATRGCHTTYCC	TCDGGRTGNCCRAARAAYCA	Metabarcoding_stream_inverts	J75	NA	sample	NA
redo_M06	redo	3	B	GCHCCHGAYATRGCHTTYCC	TCDGGRTGNCCRAARAAYCA	Metabarcoding_stream_inverts	M06	1	sample	NA
redo_M06.T	redo	7	C	GCHCCHGAYATRGCHTTYCC	TCDGGRTGNCCRAARAAYCA	Metabarcoding_stream_inverts	M06	1	sample	NA
redo_M19	redo	3	D	GCHCCHGAYATRGCHTTYCC	TCDGGRTGNCCRAARAAYCA	Metabarcoding_stream_inverts	M19	1	sample	NA
redo_M19.T	redo	7	D	GCHCCHGAYATRGCHTTYCC	TCDGGRTGNCCRAARAAYCA	Metabarcoding_stream_inverts	M19	1	sample	NA
redo_M26	redo	3	E	GCHCCHGAYATRGCHTTYCC	TCDGGRTGNCCRAARAAYCA	Metabarcoding_stream_inverts	M26	NA	sample	NA
redo_M29	redo	3	F	GCHCCHGAYATRGCHTTYCC	TCDGGRTGNCCRAARAAYCA	Metabarcoding_stream_inverts	M29	NA	sample	NA
redo_M66	redo	3	G	GCHCCHGAYATRGCHTTYCC	TCDGGRTGNCCRAARAAYCA	Metabarcoding_stream_inverts	M66	NA	sample	NA
redo_M69	redo	3	H	GCHCCHGAYATRGCHTTYCC	TCDGGRTGNCCRAARAAYCA	Metabarcoding_stream_inverts	M69	1	sample	NA
redo_M69.T	redo	7	E	GCHCCHGAYATRGCHTTYCC	TCDGGRTGNCCRAARAAYCA	Metabarcoding_stream_inverts	M69	1	sample	NA
redo_M79	redo	4	A	GCHCCHGAYATRGCHTTYCC	TCDGGRTGNCCRAARAAYCA	Metabarcoding_stream_inverts	M79	1	sample	NA
redo_M79.T	redo	7	G	GCHCCHGAYATRGCHTTYCC	TCDGGRTGNCCRAARAAYCA	Metabarcoding_stream_inverts	M79	1	sample	NA
redo_POS1	redo	7	H	GCHCCHGAYATRGCHTTYCC	TCDGGRTGNCCRAARAAYCA	Metabarcoding_stream_inverts	J23	2	sample	NA
redo_POS2	redo	8	H	GCHCCHGAYATRGCHTTYCC	TCDGGRTGNCCRAARAAYCA	Metabarcoding_stream_inverts	S24	2	sample	NA
redo_S06	redo	4	B	GCHCCHGAYATRGCHTTYCC	TCDGGRTGNCCRAARAAYCA	Metabarcoding_stream_inverts	S06	NA	sample	NA
redo_S15	redo	4	C	GCHCCHGAYATRGCHTTYCC	TCDGGRTGNCCRAARAAYCA	Metabarcoding_stream_inverts	S15	1	sample	NA
redo_S15.T	redo	8	A	GCHCCHGAYATRGCHTTYCC	TCDGGRTGNCCRAARAAYCA	Metabarcoding_stream_inverts	S15	1	sample	NA
redo_S17	redo	4	D	GCHCCHGAYATRGCHTTYCC	TCDGGRTGNCCRAARAAYCA	Metabarcoding_stream_inverts	S17	1	sample	NA
redo_S17.T	redo	8	B	GCHCCHGAYATRGCHTTYCC	TCDGGRTGNCCRAARAAYCA	Metabarcoding_stream_inverts	S17	1	sample	NA
redo_S26	redo	4	E	GCHCCHGAYATRGCHTTYCC	TCDGGRTGNCCRAARAAYCA	Metabarcoding_stream_inverts	S26	NA	sample	NA
redo_S35	redo	4	F	GCHCCHGAYATRGCHTTYCC	TCDGGRTGNCCRAARAAYCA	Metabarcoding_stream_inverts	S35	NA	sample	NA
redo_S49	redo	4	G	GCHCCHGAYATRGCHTTYCC	TCDGGRTGNCCRAARAAYCA	Metabarcoding_stream_inverts	S49	NA	sample	NA
redo_S55	redo	4	H	GCHCCHGAYATRGCHTTYCC	TCDGGRTGNCCRAARAAYCA	Metabarcoding_stream_inverts	S55	NA	sample	NA
redo_S58	redo	5	B	GCHCCHGAYATRGCHTTYCC	TCDGGRTGNCCRAARAAYCA	Metabarcoding_stream_inverts	S58	NA	sample	NA
redo_S67	redo	5	C	GCHCCHGAYATRGCHTTYCC	TCDGGRTGNCCRAARAAYCA	Metabarcoding_stream_inverts	S67	NA	sample	NA
redo_S69	redo	5	D	GCHCCHGAYATRGCHTTYCC	TCDGGRTGNCCRAARAAYCA	Metabarcoding_stream_inverts	S69	NA	sample	NA
redo_S71	redo	5	E	GCHCCHGAYATRGCHTTYCC	TCDGGRTGNCCRAARAAYCA	Metabarcoding_stream_inverts	S71	NA	sample	NA
redo_S73	redo	5	F	GCHCCHGAYATRGCHTTYCC	TCDGGRTGNCCRAARAAYCA	Metabarcoding_stream_inverts	S73	1	sample	NA
redo_S73.T	redo	8	D	GCHCCHGAYATRGCHTTYCC	TCDGGRTGNCCRAARAAYCA	Metabarcoding_stream_inverts	S73	1	sample	NA
redo_S75	redo	5	G	GCHCCHGAYATRGCHTTYCC	TCDGGRTGNCCRAARAAYCA	Metabarcoding_stream_inverts	S75	1	sample	NA
redo_S75.T	redo	8	E	GCHCCHGAYATRGCHTTYCC	TCDGGRTGNCCRAARAAYCA	Metabarcoding_stream_inverts	S75	1	sample	NA
redo_S80	redo	5	H	GCHCCHGAYATRGCHTTYCC	TCDGGRTGNCCRAARAAYCA	Metabarcoding_stream_inverts	S80	1	sample	NA
redo_S80.T	redo	8	F	GCHCCHGAYATRGCHTTYCC	TCDGGRTGNCCRAARAAYCA	Metabarcoding_stream_inverts	S80	1	sample	NA
S.NEG1	S2019	1	H	GCHCCHGAYATRGCHTTYCC	TCDGGRTGNCCRAARAAYCA	Metabarcoding_stream_inverts	S.NEG1	NA	control	pcr
S.NEG2	S2019	3	D	GCHCCHGAYATRGCHTTYCC	TCDGGRTGNCCRAARAAYCA	Metabarcoding_stream_inverts	S.NEG2	NA	control	pcr
S.NEG3	S2019	4	A	GCHCCHGAYATRGCHTTYCC	TCDGGRTGNCCRAARAAYCA	Metabarcoding_stream_inverts	S.NEG3	NA	control	pcr
S.NEG4	S2019	6	G	GCHCCHGAYATRGCHTTYCC	TCDGGRTGNCCRAARAAYCA	Metabarcoding_stream_inverts	S.NEG4	NA	control	pcr
S.NEG5	S2019	7	B	GCHCCHGAYATRGCHTTYCC	TCDGGRTGNCCRAARAAYCA	Metabarcoding_stream_inverts	S.NEG5	NA	control	pcr
S.NEG6	S2019	9	F	GCHCCHGAYATRGCHTTYCC	TCDGGRTGNCCRAARAAYCA	Metabarcoding_stream_inverts	S.NEG6	NA	control	pcr
S.NEG7	S2019	10	C	GCHCCHGAYATRGCHTTYCC	TCDGGRTGNCCRAARAAYCA	Metabarcoding_stream_inverts	S.NEG7	NA	control	pcr
S.NEG8	S2019	12	E	GCHCCHGAYATRGCHTTYCC	TCDGGRTGNCCRAARAAYCA	Metabarcoding_stream_inverts	S.NEG8	NA	control	extraction
S01	S2019	1	G	GCHCCHGAYATRGCHTTYCC	TCDGGRTGNCCRAARAAYCA	Metabarcoding_stream_inverts	S01	NA	sample	NA
S02	S2019	1	F	GCHCCHGAYATRGCHTTYCC	TCDGGRTGNCCRAARAAYCA	Metabarcoding_stream_inverts	S02	NA	sample	NA
S03	S2019	1	E	GCHCCHGAYATRGCHTTYCC	TCDGGRTGNCCRAARAAYCA	Metabarcoding_stream_inverts	S03	NA	sample	NA
S04	S2019	1	D	GCHCCHGAYATRGCHTTYCC	TCDGGRTGNCCRAARAAYCA	Metabarcoding_stream_inverts	S04	NA	sample	NA
S05	S2019	1	C	GCHCCHGAYATRGCHTTYCC	TCDGGRTGNCCRAARAAYCA	Metabarcoding_stream_inverts	S05	NA	sample	NA
S06	S2019	1	B	GCHCCHGAYATRGCHTTYCC	TCDGGRTGNCCRAARAAYCA	Metabarcoding_stream_inverts	S06	NA	sample	NA
S07	S2019	1	A	GCHCCHGAYATRGCHTTYCC	TCDGGRTGNCCRAARAAYCA	Metabarcoding_stream_inverts	S07	1	sample	NA
S07.T	S2019	12	C	GCHCCHGAYATRGCHTTYCC	TCDGGRTGNCCRAARAAYCA	Metabarcoding_stream_inverts	S07	1	sample	NA
S08	S2019	2	H	GCHCCHGAYATRGCHTTYCC	TCDGGRTGNCCRAARAAYCA	Metabarcoding_stream_inverts	S08	NA	sample	NA
S09	S2019	2	G	GCHCCHGAYATRGCHTTYCC	TCDGGRTGNCCRAARAAYCA	Metabarcoding_stream_inverts	S09	NA	sample	NA
S10	S2019	2	F	GCHCCHGAYATRGCHTTYCC	TCDGGRTGNCCRAARAAYCA	Metabarcoding_stream_inverts	S10	NA	sample	NA
S11	S2019	2	E	GCHCCHGAYATRGCHTTYCC	TCDGGRTGNCCRAARAAYCA	Metabarcoding_stream_inverts	S11	NA	sample	NA
S12	S2019	2	D	GCHCCHGAYATRGCHTTYCC	TCDGGRTGNCCRAARAAYCA	Metabarcoding_stream_inverts	S12	NA	sample	NA
S13	S2019	2	C	GCHCCHGAYATRGCHTTYCC	TCDGGRTGNCCRAARAAYCA	Metabarcoding_stream_inverts	S13	NA	sample	NA
S14	S2019	2	B	GCHCCHGAYATRGCHTTYCC	TCDGGRTGNCCRAARAAYCA	Metabarcoding_stream_inverts	S14	NA	sample	NA
S15	S2019	2	A	GCHCCHGAYATRGCHTTYCC	TCDGGRTGNCCRAARAAYCA	Metabarcoding_stream_inverts	S15	NA	sample	NA
S16	S2019	3	H	GCHCCHGAYATRGCHTTYCC	TCDGGRTGNCCRAARAAYCA	Metabarcoding_stream_inverts	S16	NA	sample	NA
S17	S2019	3	G	GCHCCHGAYATRGCHTTYCC	TCDGGRTGNCCRAARAAYCA	Metabarcoding_stream_inverts	S17	NA	sample	NA
S18	S2019	3	F	GCHCCHGAYATRGCHTTYCC	TCDGGRTGNCCRAARAAYCA	Metabarcoding_stream_inverts	S18	NA	sample	NA
S19	S2019	3	E	GCHCCHGAYATRGCHTTYCC	TCDGGRTGNCCRAARAAYCA	Metabarcoding_stream_inverts	S19	NA	sample	NA
S20	S2019	3	C	GCHCCHGAYATRGCHTTYCC	TCDGGRTGNCCRAARAAYCA	Metabarcoding_stream_inverts	S20	NA	sample	NA
S21	S2019	3	B	GCHCCHGAYATRGCHTTYCC	TCDGGRTGNCCRAARAAYCA	Metabarcoding_stream_inverts	S21	1	sample	NA
S21.T	S2019	12	A	GCHCCHGAYATRGCHTTYCC	TCDGGRTGNCCRAARAAYCA	Metabarcoding_stream_inverts	S21	1	sample	NA
S22	S2019	3	A	GCHCCHGAYATRGCHTTYCC	TCDGGRTGNCCRAARAAYCA	Metabarcoding_stream_inverts	S22	NA	sample	NA
S23	S2019	4	H	GCHCCHGAYATRGCHTTYCC	TCDGGRTGNCCRAARAAYCA	Metabarcoding_stream_inverts	S23	NA	sample	NA
S24	S2019	4	G	GCHCCHGAYATRGCHTTYCC	TCDGGRTGNCCRAARAAYCA	Metabarcoding_stream_inverts	S24	2	sample	NA
S25	S2019	4	F	GCHCCHGAYATRGCHTTYCC	TCDGGRTGNCCRAARAAYCA	Metabarcoding_stream_inverts	S25	NA	sample	NA
S26	S2019	4	E	GCHCCHGAYATRGCHTTYCC	TCDGGRTGNCCRAARAAYCA	Metabarcoding_stream_inverts	S26	NA	sample	NA
S27	S2019	4	D	GCHCCHGAYATRGCHTTYCC	TCDGGRTGNCCRAARAAYCA	Metabarcoding_stream_inverts	S27	NA	sample	NA
S28	S2019	4	C	GCHCCHGAYATRGCHTTYCC	TCDGGRTGNCCRAARAAYCA	Metabarcoding_stream_inverts	S28	NA	sample	NA
S29	S2019	4	B	GCHCCHGAYATRGCHTTYCC	TCDGGRTGNCCRAARAAYCA	Metabarcoding_stream_inverts	S29	NA	sample	NA
S30	S2019	5	H	GCHCCHGAYATRGCHTTYCC	TCDGGRTGNCCRAARAAYCA	Metabarcoding_stream_inverts	S30	NA	sample	NA
S31	S2019	5	G	GCHCCHGAYATRGCHTTYCC	TCDGGRTGNCCRAARAAYCA	Metabarcoding_stream_inverts	S31	NA	sample	NA
S32	S2019	5	F	GCHCCHGAYATRGCHTTYCC	TCDGGRTGNCCRAARAAYCA	Metabarcoding_stream_inverts	S32	NA	sample	NA
S33	S2019	5	E	GCHCCHGAYATRGCHTTYCC	TCDGGRTGNCCRAARAAYCA	Metabarcoding_stream_inverts	S33	NA	sample	NA
S34	S2019	5	D	GCHCCHGAYATRGCHTTYCC	TCDGGRTGNCCRAARAAYCA	Metabarcoding_stream_inverts	S34	NA	sample	NA
S35	S2019	5	C	GCHCCHGAYATRGCHTTYCC	TCDGGRTGNCCRAARAAYCA	Metabarcoding_stream_inverts	S35	NA	sample	NA
S36	S2019	5	B	GCHCCHGAYATRGCHTTYCC	TCDGGRTGNCCRAARAAYCA	Metabarcoding_stream_inverts	S36	NA	sample	NA
S37	S2019	5	A	GCHCCHGAYATRGCHTTYCC	TCDGGRTGNCCRAARAAYCA	Metabarcoding_stream_inverts	S37	NA	sample	NA
S38	S2019	6	H	GCHCCHGAYATRGCHTTYCC	TCDGGRTGNCCRAARAAYCA	Metabarcoding_stream_inverts	S38	1	sample	NA
S38.T	S2019	11	A	GCHCCHGAYATRGCHTTYCC	TCDGGRTGNCCRAARAAYCA	Metabarcoding_stream_inverts	S38	1	sample	NA
S39	S2019	6	F	GCHCCHGAYATRGCHTTYCC	TCDGGRTGNCCRAARAAYCA	Metabarcoding_stream_inverts	S39	NA	sample	NA
S40	S2019	6	E	GCHCCHGAYATRGCHTTYCC	TCDGGRTGNCCRAARAAYCA	Metabarcoding_stream_inverts	S40	NA	sample	NA
S41	S2019	6	D	GCHCCHGAYATRGCHTTYCC	TCDGGRTGNCCRAARAAYCA	Metabarcoding_stream_inverts	S41	NA	sample	NA
S42	S2019	6	C	GCHCCHGAYATRGCHTTYCC	TCDGGRTGNCCRAARAAYCA	Metabarcoding_stream_inverts	S42	NA	sample	NA
S43	S2019	6	B	GCHCCHGAYATRGCHTTYCC	TCDGGRTGNCCRAARAAYCA	Metabarcoding_stream_inverts	S43	NA	sample	NA
S44	S2019	6	A	GCHCCHGAYATRGCHTTYCC	TCDGGRTGNCCRAARAAYCA	Metabarcoding_stream_inverts	S44	NA	sample	NA
S45	S2019	7	H	GCHCCHGAYATRGCHTTYCC	TCDGGRTGNCCRAARAAYCA	Metabarcoding_stream_inverts	S45	NA	sample	NA
S46	S2019	7	G	GCHCCHGAYATRGCHTTYCC	TCDGGRTGNCCRAARAAYCA	Metabarcoding_stream_inverts	S46	NA	sample	NA
S47	S2019	7	F	GCHCCHGAYATRGCHTTYCC	TCDGGRTGNCCRAARAAYCA	Metabarcoding_stream_inverts	S47	1	sample	NA
S47.T	S2019	12	D	GCHCCHGAYATRGCHTTYCC	TCDGGRTGNCCRAARAAYCA	Metabarcoding_stream_inverts	S47	1	sample	NA
S48	S2019	7	E	GCHCCHGAYATRGCHTTYCC	TCDGGRTGNCCRAARAAYCA	Metabarcoding_stream_inverts	S48	NA	sample	NA
S49	S2019	7	D	GCHCCHGAYATRGCHTTYCC	TCDGGRTGNCCRAARAAYCA	Metabarcoding_stream_inverts	S49	NA	sample	NA
S50	S2019	7	C	GCHCCHGAYATRGCHTTYCC	TCDGGRTGNCCRAARAAYCA	Metabarcoding_stream_inverts	S50	NA	sample	NA
S51	S2019	7	A	GCHCCHGAYATRGCHTTYCC	TCDGGRTGNCCRAARAAYCA	Metabarcoding_stream_inverts	S51	NA	sample	NA
S52	S2019	8	H	GCHCCHGAYATRGCHTTYCC	TCDGGRTGNCCRAARAAYCA	Metabarcoding_stream_inverts	S52	1	sample	NA
S52.T	S2019	12	H	GCHCCHGAYATRGCHTTYCC	TCDGGRTGNCCRAARAAYCA	Metabarcoding_stream_inverts	S52	1	sample	NA
S53	S2019	8	G	GCHCCHGAYATRGCHTTYCC	TCDGGRTGNCCRAARAAYCA	Metabarcoding_stream_inverts	S53	NA	sample	NA
S54	S2019	8	F	GCHCCHGAYATRGCHTTYCC	TCDGGRTGNCCRAARAAYCA	Metabarcoding_stream_inverts	S54	NA	sample	NA
S55	S2019	8	E	GCHCCHGAYATRGCHTTYCC	TCDGGRTGNCCRAARAAYCA	Metabarcoding_stream_inverts	S55	NA	sample	NA
S56	S2019	8	D	GCHCCHGAYATRGCHTTYCC	TCDGGRTGNCCRAARAAYCA	Metabarcoding_stream_inverts	S56	NA	sample	NA
S57	S2019	8	C	GCHCCHGAYATRGCHTTYCC	TCDGGRTGNCCRAARAAYCA	Metabarcoding_stream_inverts	S57	1	sample	NA
S57.T	S2019	12	G	GCHCCHGAYATRGCHTTYCC	TCDGGRTGNCCRAARAAYCA	Metabarcoding_stream_inverts	S57	1	sample	NA
S58	S2019	8	B	GCHCCHGAYATRGCHTTYCC	TCDGGRTGNCCRAARAAYCA	Metabarcoding_stream_inverts	S58	NA	sample	NA
S59	S2019	8	A	GCHCCHGAYATRGCHTTYCC	TCDGGRTGNCCRAARAAYCA	Metabarcoding_stream_inverts	S59	NA	sample	NA
S60	S2019	9	H	GCHCCHGAYATRGCHTTYCC	TCDGGRTGNCCRAARAAYCA	Metabarcoding_stream_inverts	S60	NA	sample	NA
S61	S2019	9	G	GCHCCHGAYATRGCHTTYCC	TCDGGRTGNCCRAARAAYCA	Metabarcoding_stream_inverts	S61	NA	sample	NA
S62	S2019	9	E	GCHCCHGAYATRGCHTTYCC	TCDGGRTGNCCRAARAAYCA	Metabarcoding_stream_inverts	S62	NA	sample	NA
S63	S2019	9	D	GCHCCHGAYATRGCHTTYCC	TCDGGRTGNCCRAARAAYCA	Metabarcoding_stream_inverts	S63	NA	sample	NA
S64	S2019	9	C	GCHCCHGAYATRGCHTTYCC	TCDGGRTGNCCRAARAAYCA	Metabarcoding_stream_inverts	S64	NA	sample	NA
S65	S2019	9	B	GCHCCHGAYATRGCHTTYCC	TCDGGRTGNCCRAARAAYCA	Metabarcoding_stream_inverts	S65	NA	sample	NA
S66	S2019	9	A	GCHCCHGAYATRGCHTTYCC	TCDGGRTGNCCRAARAAYCA	Metabarcoding_stream_inverts	S66	NA	sample	NA
S67	S2019	10	H	GCHCCHGAYATRGCHTTYCC	TCDGGRTGNCCRAARAAYCA	Metabarcoding_stream_inverts	S67	NA	sample	NA
S68	S2019	10	G	GCHCCHGAYATRGCHTTYCC	TCDGGRTGNCCRAARAAYCA	Metabarcoding_stream_inverts	S68	NA	sample	NA
S69	S2019	10	F	GCHCCHGAYATRGCHTTYCC	TCDGGRTGNCCRAARAAYCA	Metabarcoding_stream_inverts	S69	NA	sample	NA
S70	S2019	10	E	GCHCCHGAYATRGCHTTYCC	TCDGGRTGNCCRAARAAYCA	Metabarcoding_stream_inverts	S70	NA	sample	NA
S71	S2019	10	D	GCHCCHGAYATRGCHTTYCC	TCDGGRTGNCCRAARAAYCA	Metabarcoding_stream_inverts	S71	1	sample	NA
S71.T	S2019	12	B	GCHCCHGAYATRGCHTTYCC	TCDGGRTGNCCRAARAAYCA	Metabarcoding_stream_inverts	S71	1	sample	NA
S72	S2019	10	B	GCHCCHGAYATRGCHTTYCC	TCDGGRTGNCCRAARAAYCA	Metabarcoding_stream_inverts	S72	NA	sample	NA
S73	S2019	10	A	GCHCCHGAYATRGCHTTYCC	TCDGGRTGNCCRAARAAYCA	Metabarcoding_stream_inverts	S73	NA	sample	NA
S74	S2019	11	H	GCHCCHGAYATRGCHTTYCC	TCDGGRTGNCCRAARAAYCA	Metabarcoding_stream_inverts	S74	NA	sample	NA
S75	S2019	11	G	GCHCCHGAYATRGCHTTYCC	TCDGGRTGNCCRAARAAYCA	Metabarcoding_stream_inverts	S75	NA	sample	NA
S76	S2019	11	F	GCHCCHGAYATRGCHTTYCC	TCDGGRTGNCCRAARAAYCA	Metabarcoding_stream_inverts	S76	NA	sample	NA
S77	S2019	11	E	GCHCCHGAYATRGCHTTYCC	TCDGGRTGNCCRAARAAYCA	Metabarcoding_stream_inverts	S77	NA	sample	NA
S78	S2019	11	D	GCHCCHGAYATRGCHTTYCC	TCDGGRTGNCCRAARAAYCA	Metabarcoding_stream_inverts	S78	1	sample	NA
S78.T	S2019	12	E	GCHCCHGAYATRGCHTTYCC	TCDGGRTGNCCRAARAAYCA	Metabarcoding_stream_inverts	S78	1	sample	NA
S79	S2019	11	C	GCHCCHGAYATRGCHTTYCC	TCDGGRTGNCCRAARAAYCA	Metabarcoding_stream_inverts	S79	NA	sample	NA
S80	S2019	11	B	GCHCCHGAYATRGCHTTYCC	TCDGGRTGNCCRAARAAYCA	Metabarcoding_stream_inverts	S80	NA	sample	NA
