# Supplementary material for: Hidden diversity: DNA metabarcoding reveals hyper-diverse benthic invertebrate communities
Source: BMC Ecol Evol. 2023 May 17;23:19. doi: 10.1186/s12862-023-02118-w (PMC10189981; doi:10.1186/s12862-023-02118-w)
Supplement: Supplementary file 3 — Additional file 3: Appendix 3. Raw data post JAMP processing, to be used in Appendix 2. Composed of 4 csv files. [file 12862_2023_2118_MOESM3_ESM.zip › Appendix3D_SampleMetadata.csv]

sample_ID	Long_ID	Site_code	Transect	Site_type	Month	Date	Ag_watershed
J01	ArcC_J_T1	ArcC	1	CA	July	2019-07-23	0.828832
J02	BacC_J_T1	BacC	1	CA	July	2019-07-16	0.393516
J03	GarF_J_T1	GarF	1	Farm	July	2019-07-23	0.83257103
J04	GilF_J_T1	GilF	1	Farm	July	2019-07-22	0.779962
J05	HaTC_J_T1	HaTC	1	CA	July	2019-07-18	0.88186203
J06	HawC_J_T1	HawC	1	CA	July	2019-07-11	0.58319513
J07	KetC_J_T1	KetC	1	CA	July	2019-07-12	0.854290009
J08	LakC_J_T1	LakC	1	CA	July	2019-07-16	0.669237976
J09	LakF_J_T1	LakF	1	Farm	July	2019-07-11	0.70933197
J10	ParF_J_T1	ParF	1	Farm	July	2019-07-18	0.909187012
J11	Pe1F_J_T1	Pe1F	1	Farm	July	2019-07-10	0.842125015
J12	Pe2F_J_T1	Pe2F	1	Farm	July	2019-07-10	0.907343979
J13	Pe3F_J_T1	Pe3F	1	Farm	July	2019-07-12	0.778683014
J14	Pe4F_J_T1	Pe4F	1	Farm	July	2019-07-12	0.8350303
J15	PleF_J_T1	PleF	1	Farm	July	2019-07-23	0.70856102
J16	TayF_J_T1	TayF	1	Farm	July	2019-07-10	0.93875
J17	UndF_J_T1	UndF	1	Farm	July	2019-07-15	0.790153
J18	VanF_J_T1	VanF	1	Farm	July	2019-07-15	0.783021
J19	WasF_J_T1	WasF	1	Farm	July	2019-07-16	0.845616989
J20	WatC_J_T1	WatC	1	CA	July	2019-07-22	0.701562
J21	ArcC_J_T2	ArcC	2	CA	July	2019-07-23	0.828832
J22	BacC_J_T2	BacC	2	CA	July	2019-07-16	0.393516
J23	GarF_J_T2	GarF	2	Farm	July	2019-07-23	0.83257103
J24	GilF_J_T2	GilF	2	Farm	July	2019-07-22	0.779962
J25	HaTC_J_T2	HaTC	2	CA	July	2019-07-18	0.88186203
J26	HawC_J_T2	HawC	2	CA	July	2019-07-11	0.58319513
J27	KetC_J_T2	KetC	2	CA	July	2019-07-12	0.854290009
J28	LakC_J_T2	LakC	2	CA	July	2019-07-16	0.669237976
J29	LakF_J_2	LakF	2	Farm	July	2019-07-11	0.70933197
J30	ParF_J_T2	ParF	2	Farm	July	2019-07-18	0.909187012
J31	Pe1F_J_T2	Pe1F	2	Farm	July	2019-07-10	0.842125015
J32	Pe2F_J_T2	Pe2F	2	Farm	July	2019-07-10	0.907343979
J33	Pe3F_J_T2	Pe3F	2	Farm	July	2019-07-12	0.778683014
J34	Pe4F_J_T2	Pe4F	2	Farm	July	2019-07-12	0.8350303
J35	PleF_J_T2	PleF	2	Farm	July	2019-07-23	0.70856102
J36	TayF_J_T2	TayF	2	Farm	July	2019-07-10	0.93875
J37	UndF_J_T2	UndF	2	Farm	July	2019-07-15	0.790153
J38	VanF_J_T2	VanF	2	Farm	July	2019-07-15	0.783021
J39	WasF_J_T2	WasF	2	Farm	July	2019-07-16	0.845616989
J40	WatC_J_T2	WatC	2	CA	July	2019-07-22	0.701562
J41	ArcC_J_T3	ArcC	3	CA	July	2019-07-23	0.828832
J42	BacC_J_T3	BacC	3	CA	July	2019-07-16	0.393516
J43	GarF_J_T3	GarF	3	Farm	July	2019-07-23	0.83257103
J44	GilF_J_T3	GilF	3	Farm	July	2019-07-22	0.779962
J45	HaTC_J_T3	HaTC	3	CA	July	2019-07-18	0.88186203
J46	HawC_J_T3	HawC	3	CA	July	2019-07-11	0.58319513
J47	KetC_J_T3	KetC	3	CA	July	2019-07-12	0.854290009
J48	LakC_J_T3	LakC	3	CA	July	2019-07-16	0.669237976
J49	LakF_J_3	LakF	3	Farm	July	2019-07-11	0.70933197
J50	ParF_J_T3	ParF	3	Farm	July	2019-07-18	0.909187012
J51	Pe1F_J_T3	Pe1F	3	Farm	July	2019-07-10	0.842125015
J52	Pe2F_J_T3	Pe2F	3	Farm	July	2019-07-10	0.907343979
J53	Pe3F_J_T3	Pe3F	3	Farm	July	2019-07-12	0.778683014
J54	Pe4F_J_T3	Pe4F	3	Farm	July	2019-07-12	0.8350303
J55	PleF_J_T3	PleF	3	Farm	July	2019-07-23	0.70856102
J56	TayF_J_T3	TayF	3	Farm	July	2019-07-10	0.93875
J57	UndF_J_T3	UndF	3	Farm	July	2019-07-15	0.790153
J58	VanF_J_T3	VanF	3	Farm	July	2019-07-15	0.783021
J59	WasF_J_T3	WasF	3	Farm	July	2019-07-16	0.845616989
J60	WatC_J_T3	WatC	3	CA	July	2019-07-22	0.701562
J61	ArcC_J_T4	ArcC	4	CA	July	2019-07-23	0.828832
J62	BacC_J_T4	BacC	4	CA	July	2019-07-16	0.393516
J63	GarF_J_T4	GarF	4	Farm	July	2019-07-23	0.83257103
J64	GilF_J_T4	GilF	4	Farm	July	2019-07-22	0.779962
J65	HaTC_J_T4	HaTC	4	CA	July	2019-07-18	0.88186203
J66	HawC_J_T4	HawC	4	CA	July	2019-07-11	0.58319513
J67	KetC_J_T4	KetC	4	CA	July	2019-07-12	0.854290009
J68	LakC_J_T4	LakC	4	CA	July	2019-07-16	0.669237976
J69	LakF_J_4	LakF	4	Farm	July	2019-07-11	0.70933197
J70	ParF_J_T4	ParF	4	Farm	July	2019-07-18	0.909187012
J71	Pe1F_J_T4	Pe1F	4	Farm	July	2019-07-10	0.842125015
J72	Pe2F_J_T4	Pe2F	4	Farm	July	2019-07-10	0.907343979
J73	Pe3F_J_T4	Pe3F	4	Farm	July	2019-07-12	0.778683014
J74	Pe4F_J_T4	Pe4F	4	Farm	July	2019-07-12	0.8350303
J75	PleF_J_T4	PleF	4	Farm	July	2019-07-23	0.70856102
J76	TayF_J_T4	TayF	4	Farm	July	2019-07-10	0.93875
J77	UndF_J_T4	UndF	4	Farm	July	2019-07-15	0.790153
J78	VanF_J_T4	VanF	4	Farm	July	2019-07-15	0.783021
J79	WasF_J_T4	WasF	4	Farm	July	2019-07-16	0.845616989
J80	WatC_J_T4	WatC	4	CA	July	2019-07-22	0.701562
M01	ArcC_M_T1	ArcC	1	CA	May	2019-05-17	0.828832
M02	BacC_M_T1	BacC	1	CA	May	2019-05-13	0.393516
M03	GarF_M_T1	GarF	1	Farm	May	2019-05-17	0.83257103
M04	GilF_M_T1	GilF	1	Farm	May	2019-05-10	0.779962
M05	HaTC_M_T1	HaTC	1	CA	May	2019-05-24	0.88186203
M06	HawC_M_T1	HawC	1	CA	May	2019-05-08	0.58319513
M07	KetC_M_T1	KetC	1	CA	May	2019-05-16	0.854290009
M08	LakC_M_T1	LakC	1	CA	May	2019-05-13	0.669237976
M09	LakF_M_T1	LakF	1	Farm	May	2019-05-08	0.70933197
M10	ParF_M_T1	ParF	1	Farm	May	2019-05-21	0.909187012
M11	Pe1F_M_T1	Pe1F	1	Farm	May	2019-05-14	0.842125015
M12	Pe2F_M_T1	Pe2F	1	Farm	May	2019-05-16	0.907343979
M13	Pe3F_M_T1	Pe3F	1	Farm	May	2019-05-07	0.778683014
M14	Pe4F_M_T1	Pe4F	1	Farm	May	2019-05-14	0.8350303
M15	PleF_M_T1	PleF	1	Farm	May	2019-05-21	0.70856102
M16	TayF_M_T1	TayF	1	Farm	May	2019-05-07	0.93875
M17	UndF_M_T1	UndF	1	Farm	May	2019-05-06	0.790153
M18	VanF_M_T1	VanF	1	Farm	May	2019-05-17	0.783021
M19	WatC_M_T1	WatC	1	CA	May	2019-05-10	0.701562
M20	WasF_M_T1	WasF	1	Farm	May	2019-05-24	0.845616989
M21	ArcC_M_T2	ArcC	2	CA	May	2019-05-17	0.828832
M22	BacC_M_T2	BacC	2	CA	May	2019-05-13	0.393516
M23	GarF_M_T2	GarF	2	Farm	May	2019-05-17	0.83257103
M24	GilF_M_T2	GilF	2	Farm	May	2019-05-10	0.779962
M25	HaTC_M_T2	HaTC	2	CA	May	2019-05-24	0.88186203
M26	HawC_M_T2	HawC	2	CA	May	2019-05-08	0.58319513
M27	KetC_M_T2	KetC	2	CA	May	2019-05-16	0.854290009
M28	LakC_M_T2	LakC	2	CA	May	2019-05-13	0.669237976
M29	LakF_M_T2	LakF	2	Farm	May	2019-05-08	0.70933197
M30	ParF_M_T2	ParF	2	Farm	May	2019-05-21	0.909187012
M31	Pe1F_M_T2	Pe1F	2	Farm	May	2019-05-14	0.842125015
M32	Pe2F_M_T2	Pe2F	2	Farm	May	2019-05-16	0.907343979
M33	Pe3F_M_T2	Pe3F	2	Farm	May	2019-05-07	0.778683014
M34	Pe4F_M_T2	Pe4F	2	Farm	May	2019-05-14	0.8350303
M35	PleF_M_T2	PleF	2	Farm	May	2019-05-21	0.70856102
M36	TayF_M_T2	TayF	2	Farm	May	2019-05-07	0.93875
M37	UndF_M_T2	UndF	2	Farm	May	2019-05-06	0.790153
M38	VanF_M_T2	VanF	2	Farm	May	2019-05-17	0.783021
M39	WatC_M_T2	WatC	2	CA	May	2019-05-10	0.701562
M40	WasF_M_T2	WasF	2	Farm	May	2019-05-24	0.845616989
M41	ArcC_M_T3	ArcC	3	CA	May	2019-05-17	0.828832
M42	BacC_M_T3	BacC	3	CA	May	2019-05-13	0.393516
M43	GarF_M_T3	GarF	3	Farm	May	2019-05-17	0.83257103
M44	GilF_M_T3	GilF	3	Farm	May	2019-05-10	0.779962
M45	HaTC_M_T3	HaTC	3	CA	May	2019-05-24	0.88186203
M46	HawC_M_T3	HawC	3	CA	May	2019-05-08	0.58319513
M47	KetC_M_T3	KetC	3	CA	May	2019-05-16	0.854290009
M48	LakC_M_T3	LakC	3	CA	May	2019-05-13	0.669237976
M49	LakF_M_T3	LakF	3	Farm	May	2019-05-08	0.70933197
M50	ParF_M_T3	ParF	3	Farm	May	2019-05-21	0.909187012
M51	Pe1F_M_T3	Pe1F	3	Farm	May	2019-05-14	0.842125015
M52	Pe2F_M_T3	Pe2F	3	Farm	May	2019-05-16	0.907343979
M53	Pe3F_M_T3	Pe3F	3	Farm	May	2019-05-07	0.778683014
M54	Pe4F_M_T3	Pe4F	3	Farm	May	2019-05-14	0.8350303
M55	PleF_M_T3	PleF	3	Farm	May	2019-05-21	0.70856102
M56	TayF_M_T3	TayF	3	Farm	May	2019-05-07	0.93875
M57	UndF_M_T3	UndF	3	Farm	May	2019-05-06	0.790153
M58	VanF_M_T3	VanF	3	Farm	May	2019-05-17	0.783021
M59	WatC_M_T3	WatC	3	CA	May	2019-05-10	0.701562
M60	WasF_M_T3	WasF	3	Farm	May	2019-05-24	0.845616989
M61	ArcC_M_T4	ArcC	4	CA	May	2019-05-17	0.828832
M62	BacC_M_T4	BacC	4	CA	May	2019-05-13	0.393516
M63	GarF_M_T4	GarF	4	Farm	May	2019-05-17	0.83257103
M64	GilF_M_T4	GilF	4	Farm	May	2019-05-10	0.779962
M65	HaTC_M_T4	HaTC	4	CA	May	2019-05-24	0.88186203
M66	HawC_M_T4	HawC	4	CA	May	2019-05-08	0.58319513
M67	KetC_M_T4	KetC	4	CA	May	2019-05-16	0.854290009
M68	LakC_M_T4	LakC	4	CA	May	2019-05-13	0.669237976
M69	LakF_M_T4	LakF	4	Farm	May	2019-05-08	0.70933197
M70	ParF_M_T4	ParF	4	Farm	May	2019-05-21	0.909187012
M71	Pe1F_M_T4	Pe1F	4	Farm	May	2019-05-14	0.842125015
M72	Pe2F_M_T4	Pe2F	4	Farm	May	2019-05-16	0.907343979
M73	Pe3F_M_T4	Pe3F	4	Farm	May	2019-05-07	0.778683014
M74	Pe4F_M_T4	Pe4F	4	Farm	May	2019-05-14	0.8350303
M75	PleF_M_T4	PleF	4	Farm	May	2019-05-21	0.70856102
M76	TayF_M_T4	TayF	4	Farm	May	2019-05-07	0.93875
M77	UndF_M_T4	UndF	4	Farm	May	2019-05-06	0.790153
M78	VanF_M_T4	VanF	4	Farm	May	2019-05-17	0.783021
M79	WatC_M_T4	WatC	4	CA	May	2019-05-10	0.701562
M80	WasF_M_T4	WasF	4	Farm	May	2019-05-24	0.845616989
S01	ArcC_S_T1	ArcC	1	CA	Sept	2019-09-10	0.828832
S02	BacC_S_T1	BacC	1	CA	Sept	2019-09-12	0.393516
S03	GarF_S_T1	GarF	1	Farm	Sept	2019-09-10	0.83257103
S04	GilF_S_T1	GilF	1	Farm	Sept	2019-09-11	0.779962
S05	HaTC_S_T1	HaTC	1	CA	Sept	2019-09-16	0.88186203
S06	HawC_S_T1	HawC	1	CA	Sept	2019-09-17	0.58319513
S07	KetC_S_T1	KetC	1	CA	Sept	2019-09-06	0.854290009
S08	LakC_S_T1	LakC	1	CA	Sept	2019-09-12	0.669237976
S09	LakF_S_T1	LakF	1	Farm	Sept	2019-09-17	0.70933197
S10	ParF_S_T1	ParF	1	Farm	Sept	2019-09-16	0.909187012
S11	Pe1F_S_T1	Pe1F	1	Farm	Sept	2019-09-05	0.842125015
S12	Pe2F_S_T1	Pe2F	1	Farm	Sept	2019-09-05	0.907343979
S13	Pe3F_S_T1	Pe3F	1	Farm	Sept	2019-09-06	0.778683014
S14	Pe4F_S_T1	Pe4F	1	Farm	Sept	2019-09-06	0.8350303
S15	PleF_S_T1	PleF	1	Farm	Sept	2019-09-10	0.70856102
S16	TayF_S_T1	TayF	1	Farm	Sept	2019-09-05	0.93875
S17	UndF_S_T1	UndF	1	Farm	Sept	2019-09-09	0.790153
S18	VanF_S_T1	VanF	1	Farm	Sept	2019-09-09	0.783021
S19	WasF_S_T1	WasF	1	Farm	Sept	2019-09-11	0.845616989
S20	WatC_S_T1	WatC	1	CA	Sept	2019-09-11	0.701562
S21	ArcC_S_T2	ArcC	2	CA	Sept	2019-09-10	0.828832
S22	BacC_S_T2	BacC	2	CA	Sept	2019-09-12	0.393516
S23	GarF_S_T2	GarF	2	Farm	Sept	2019-09-10	0.83257103
S24	GilF_S_T2	GilF	2	Farm	Sept	2019-09-11	0.779962
S25	HaTC_S_T1	HaTC	2	CA	Sept	2019-09-16	0.88186203
S26	HawC_S_T2	HawC	2	CA	Sept	2019-09-17	0.58319513
S27	KetC_S_T2	KetC	2	CA	Sept	2019-09-06	0.854290009
S28	LakC_S_T2	LakC	2	CA	Sept	2019-09-12	0.669237976
S29	LakF_S_T2	LakF	2	Farm	Sept	2019-09-17	0.70933197
S30	ParF_S_T2	ParF	2	Farm	Sept	2019-09-16	0.909187012
S31	Pe1F_S_T2	Pe1F	2	Farm	Sept	2019-09-05	0.842125015
S32	Pe2F_S_T2	Pe2F	2	Farm	Sept	2019-09-05	0.907343979
S33	Pe3F_S_T2	Pe3F	2	Farm	Sept	2019-09-06	0.778683014
S34	Pe4F_S_T2	Pe4F	2	Farm	Sept	2019-09-06	0.8350303
S35	PleF_S_T2	PleF	2	Farm	Sept	2019-09-10	0.70856102
S36	TayF_S_T2	TayF	2	Farm	Sept	2019-09-05	0.93875
S37	UndF_S_T2	UndF	2	Farm	Sept	2019-09-09	0.790153
S38	VanF_S_T2	VanF	2	Farm	Sept	2019-09-09	0.783021
S39	WasF_S_T2	WasF	2	Farm	Sept	2019-09-11	0.845616989
S40	WatC_S_T2	WatC	2	CA	Sept	2019-09-11	0.701562
S41	ArcC_S_T3	ArcC	3	CA	Sept	2019-09-10	0.828832
S42	BacC_S_T3	BacC	3	CA	Sept	2019-09-12	0.393516
S43	GarF_S_T3	GarF	3	Farm	Sept	2019-09-10	0.83257103
S44	GilF_S_T3	GilF	3	Farm	Sept	2019-09-11	0.779962
S45	HaTC_S_T1	HaTC	3	CA	Sept	2019-09-16	0.88186203
S46	HawC_S_T3	HawC	3	CA	Sept	2019-09-17	0.58319513
S47	KetC_S_T3	KetC	3	CA	Sept	2019-09-06	0.854290009
S48	LakC_S_T3	LakC	3	CA	Sept	2019-09-12	0.669237976
S49	LakF_S_T3	LakF	3	Farm	Sept	2019-09-17	0.70933197
S50	ParF_S_T3	ParF	3	Farm	Sept	2019-09-16	0.909187012
S51	Pe1F_S_T3	Pe1F	3	Farm	Sept	2019-09-05	0.842125015
S52	Pe2F_S_T3	Pe2F	3	Farm	Sept	2019-09-05	0.907343979
S53	Pe3F_S_T3	Pe3F	3	Farm	Sept	2019-09-06	0.778683014
S54	Pe4F_S_T3	Pe4F	3	Farm	Sept	2019-09-06	0.8350303
S55	PleF_S_T3	PleF	3	Farm	Sept	2019-09-10	0.70856102
S56	TayF_S_T3	TayF	3	Farm	Sept	2019-09-05	0.93875
S57	UndF_S_T3	UndF	3	Farm	Sept	2019-09-09	0.790153
S58	VanF_S_T3	VanF	3	Farm	Sept	2019-09-09	0.783021
S59	WasF_S_T3	WasF	3	Farm	Sept	2019-09-11	0.845616989
S60	WatC_S_T3	WatC	3	CA	Sept	2019-09-11	0.701562
S61	ArcC_S_T4	ArcC	4	CA	Sept	2019-09-10	0.828832
S62	BacC_S_T4	BacC	4	CA	Sept	2019-09-12	0.393516
S63	GarF_S_T4	GarF	4	Farm	Sept	2019-09-10	0.83257103
S64	GilF_S_T4	GilF	4	Farm	Sept	2019-09-11	0.779962
S65	HaTC_S_T1	HaTC	4	CA	Sept	2019-09-16	0.88186203
S66	HawC_S_T4	HawC	4	CA	Sept	2019-09-17	0.58319513
S67	KetC_S_T4	KetC	4	CA	Sept	2019-09-06	0.854290009
S68	LakC_S_T4	LakC	4	CA	Sept	2019-09-12	0.669237976
S69	LakF_S_T4	LakF	4	Farm	Sept	2019-09-17	0.70933197
S70	ParF_S_T4	ParF	4	Farm	Sept	2019-09-16	0.909187012
S71	Pe1F_S_T4	Pe1F	4	Farm	Sept	2019-09-05	0.842125015
S72	Pe2F_S_T4	Pe2F	4	Farm	Sept	2019-09-05	0.907343979
S73	Pe3F_S_T4	Pe3F	4	Farm	Sept	2019-09-06	0.778683014
S74	Pe4F_S_T4	Pe4F	4	Farm	Sept	2019-09-06	0.8350303
S75	PleF_S_T4	PleF	4	Farm	Sept	2019-09-10	0.70856102
S76	TayF_S_T4	TayF	4	Farm	Sept	2019-09-05	0.93875
S77	UndF_S_T4	UndF	4	Farm	Sept	2019-09-09	0.790153
S78	VanF_S_T4	VanF	4	Farm	Sept	2019-09-09	0.783021
S79	WasF_S_T4	WasF	4	Farm	Sept	2019-09-11	0.845616989
S80	WatC_S_T4	WatC	4	CA	Sept	2019-09-11	0.701562
